# Supplementary material for: Early Response to the Plant Toxin Stenodactylin in Acute Myeloid Leukemia Cells Involves Inflammatory and Apoptotic Signaling
Source: Front Pharmacol. 2020 May 8;11:630. doi: 10.3389/fphar.2020.00630 (PMC7226368; doi:10.3389/fphar.2020.00630)
Supplement: Supplementary Table 2 — GO Analysis. [file Table_2.xlsx]

## Sheet: GO_Molecular_Function_2018  
Term	Overlap	P.value	Adjusted.P.value	Old.P.value	Old.Adjusted.P.value	Odds.Ratio	Combined.Score	Genes
transcription regulatory region DNA binding (GO:0044212)	9/375	1.09796e-05	0.0126375	0	0	6.4	73.0846	EGR1;JUN;JUND;TIPARP;DDIT3;FOS;TNF;ATF3;NFE2L2
regulatory region DNA binding (GO:0000975)	7/225	2.15414e-05	0.0123971	0	0	8.2963	89.1481	JUN;JUND;DDIT3;FOS;TNF;ATF3;NFE2L2
MAP kinase tyrosine/serine/threonine phosphatase activity (GO:0017017)	2/7	0.000287854	0.11044	0	0	76.1905	621.185	DUSP2;DUSP1
cytokine activity (GO:0005125)	5/156	0.000301041	0.0866245	0	0	8.54701	69.3014	CCL3L1;IL1B;CCL3;OSM;TNF
RNA polymerase II regulatory region sequence-specific DNA binding (GO:0000977)	8/461	0.000327433	0.075375	0	0	4.62762	37.1331	EGR1;JUN;KLF6;JUND;DDIT3;FOS;IER2;ATF3
RNA polymerase II core promoter proximal region sequence-specific DNA binding (GO:0000978)	6/263	0.000460451	0.0883298	0	0	6.08365	46.7425	JUN;KLF6;JUND;DDIT3;FOS;ATF3
MAP kinase phosphatase activity (GO:0033549)	2/9	0.00049107	0.080746	0	0	59.2593	451.492	DUSP2;DUSP1
core promoter proximal region sequence-specific DNA binding (GO:0000987)	6/279	0.000628149	0.0903749	0	0	5.73477	42.2809	JUN;KLF6;JUND;DDIT3;FOS;ATF3
RNA polymerase II activating transcription factor binding (GO:0001102)	3/48	0.000775971	0.099238	0	0	16.6667	119.357	JUN;FOS;NFE2L2
sequence-specific double-stranded DNA binding (GO:1990837)	4/113	0.000862334	0.0992547	0	0	9.43953	66.6041	EGR1;DDIT3;ATF3;NFE2L2
transcriptional repressor activity, RNA polymerase II activating transcription factor binding (GO:0098811)	2/12	0.000893756	0.0935194	0	0	44.4444	312.003	JUN;FOS
cytokine receptor binding (GO:0005126)	4/138	0.00180536	0.173164	0	0	7.72947	48.827	IL23A;IL1B;OSM;TNFSF9
activating transcription factor binding (GO:0033613)	3/69	0.00222187	0.196721	0	0	11.5942	70.8337	JUN;FOS;NFE2L2
R-SMAD binding (GO:0070412)	2/19	0.00227663	0.187172	0	0	28.0702	170.809	JUN;FOS
protein heterodimerization activity (GO:0046982)	5/266	0.0032427	0.248823	0	0	5.01253	28.7286	JUN;DDIT3;FOS;ATF3;MCL1
transcription factor activity, RNA polymerase II core promoter proximal region sequence-specific binding (GO:0000982)	5/281	0.00409387	0.294503	0	0	4.74496	26.089	JUN;KLF6;DDIT3;FOS;ATF3
ubiquitin protein ligase binding (GO:0031625)	5/285	0.00434552	0.294217	0	0	4.67836	25.4438	NFKBIA;CDKN1A;JUN;TXNIP;TRIB1
transcriptional activator activity, RNA polymerase II transcription regulatory region sequence-specific binding (GO:0001228)	5/285	0.00434552	0.277872	0	0	4.67836	25.4438	KLF6;DDIT3;MAFF;IER2;ATF3
tumor necrosis factor receptor superfamily binding (GO:0032813)	2/27	0.00458339	0.277657	0	0	19.7531	106.377	TNFSF9;TNF
transcription regulatory region sequence-specific DNA binding (GO:0000976)	5/293	0.00488169	0.280941	0	0	4.55063	24.2196	EGR1;DDIT3;IER2;ATF3;NFE2L2
ubiquitin-like protein ligase binding (GO:0044389)	5/298	0.00523979	0.28719	0	0	4.47427	23.4965	NFKBIA;CDKN1A;JUN;TXNIP;TRIB1
DNA binding (GO:0003677)	9/894	0.00611616	0.319986	0	0	2.68456	13.6827	HIST2H2AA3;EGR1;JUN;DDIT3;ALB;MAFF;IER2;HIST2H2BE;NFE2L2
protein tyrosine/serine/threonine phosphatase activity (GO:0008138)	2/35	0.00762074	0.381368	0	0	15.2381	74.3144	DUSP2;DUSP1
CCR chemokine receptor binding (GO:0048020)	2/39	0.00939952	0.450785	0	0	13.6752	63.8235	CCL3L1;CCL3
RNA polymerase II transcription factor binding (GO:0001085)	3/122	0.0108697	0.500442	0	0	6.55738	29.651	JUN;FOS;NFE2L2
chemokine activity (GO:0008009)	2/47	0.0134506	0.595448	0	0	11.3475	48.8934	CCL3L1;CCL3
chemokine receptor binding (GO:0042379)	2/50	0.0151327	0.645103	0	0	10.6667	44.7029	CCL3L1;CCL3
transcriptional activator activity, RNA polymerase II transcription factor binding (GO:0001190)	2/51	0.0157126	0.645899	0	0	10.4575	43.4331	JUN;FOS
kinase inhibitor activity (GO:0019210)	2/60	0.0213464	0.847232	0	0	8.88889	34.1944	CDKN1A;TRIB1
prostaglandin E receptor activity (GO:0004957)	1/6	0.0222927	0.855297	0	0	44.4444	169.044	PTGER4
phospholipase activator activity (GO:0016004)	1/6	0.0222927	0.827707	0	0	44.4444	169.044	CCL3
cAMP response element binding (GO:0035497)	1/7	0.0259602	0.933756	0	0	38.0952	139.093	JUN
lipase activator activity (GO:0060229)	1/7	0.0259602	0.90546	0	0	38.0952	139.093	CCL3
protein kinase inhibitor activity (GO:0004860)	2/68	0.0269515	0.912388	0	0	7.84314	28.3429	CDKN1A;TRIB1
growth factor activity (GO:0008083)	2/70	0.028436	0.935139	0	0	7.61905	27.1246	OSM;HBEGF
cAMP response element binding protein binding (GO:0008140)	1/8	0.0296141	0.946829	0	0	33.3333	117.317	DDIT3
C-C chemokine binding (GO:0019957)	1/8	0.0296141	0.921239	0	0	33.3333	117.317	ZFP36
macromolecule transmembrane transporter activity (GO:0022884)	1/9	0.0332545	1	0	0	29.6296	100.846	MCL1
ATP transmembrane transporter activity (GO:0005347)	1/9	0.0332545	0.981434	0	0	29.6296	100.846	SLC25A24
phosphatase activator activity (GO:0019211)	1/9	0.0332545	0.956899	0	0	29.6296	100.846	PPP1R15A
protein phosphatase activator activity (GO:0072542)	1/9	0.0332545	0.93356	0	0	29.6296	100.846	PPP1R15A
protein kinase C activity (GO:0004697)	1/10	0.0368814	1	0	0	26.6667	88.0013	CCL3
cyclin-dependent protein serine/threonine kinase inhibitor activity (GO:0004861)	1/10	0.0368814	0.987221	0	0	26.6667	88.0013	CDKN1A
death domain binding (GO:0070513)	1/10	0.0368814	0.964785	0	0	26.6667	88.0013	MCL1
adenine nucleotide transmembrane transporter activity (GO:0000295)	1/10	0.0368814	0.943345	0	0	26.6667	88.0013	SLC25A24
prostaglandin receptor activity (GO:0004955)	1/10	0.0368814	0.922837	0	0	26.6667	88.0013	PTGER4
ADP transmembrane transporter activity (GO:0015217)	1/10	0.0368814	0.903203	0	0	26.6667	88.0013	SLC25A24
RNA polymerase II regulatory region DNA binding (GO:0001012)	3/202	0.0403451	0.967442	0	0	3.9604	12.714	EGR1;IER2;ATF3
leucine zipper domain binding (GO:0043522)	1/11	0.0404949	0.951217	0	0	24.2424	77.7352	DDIT3
protein phosphatase 1 binding (GO:0008157)	1/11	0.0404949	0.932193	0	0	24.2424	77.7352	PPP1R15A
calcium-dependent protein serine/threonine kinase activity (GO:0009931)	1/11	0.0404949	0.913915	0	0	24.2424	77.7352	CCL3
tumor necrosis factor receptor binding (GO:0005164)	1/11	0.0404949	0.896339	0	0	24.2424	77.7352	TNF
Lys63-specific deubiquitinase activity (GO:0061578)	1/11	0.0404949	0.879427	0	0	24.2424	77.7352	TNFAIP3
mRNA 3'-UTR AU-rich region binding (GO:0035925)	1/11	0.0404949	0.863142	0	0	24.2424	77.7352	ZFP36
growth factor receptor binding (GO:0070851)	2/93	0.0476853	0.997924	0	0	5.73477	17.4517	IL1B;HBEGF
LRR domain binding (GO:0030275)	1/14	0.0512553	1	0	0	19.0476	56.5893	DDIT3
peptide transmembrane transporter activity (GO:1904680)	1/14	0.0512553	1	0	0	19.0476	56.5893	MCL1
interleukin-1 receptor binding (GO:0005149)	1/15	0.0548156	1	0	0	17.7778	51.6228	IL1B
protein transmembrane transporter activity (GO:0008320)	1/16	0.0583627	1	0	0	16.6667	47.3513	MCL1
nucleotidyltransferase activity (GO:0016779)	1/16	0.0583627	1	0	0	16.6667	47.3513	YRDC
protein kinase regulator activity (GO:0019887)	2/108	0.0621556	1	0	0	4.93827	13.7191	CDKN1A;TRIB1
NAD+ ADP-ribosyltransferase activity (GO:0003950)	1/18	0.0654175	1	0	0	14.8148	40.3995	TIPARP
chemokine binding (GO:0019956)	1/18	0.0654175	1	0	0	14.8148	40.3995	ZFP36
RNA polymerase binding (GO:0070063)	1/19	0.0689254	1	0	0	14.0351	37.5401	ZFP36
K63-linked polyubiquitin modification-dependent protein binding (GO:0070530)	1/20	0.0724202	1	0	0	13.3333	35.0036	TNFAIP3
protease binding (GO:0002020)	2/119	0.0735906	1	0	0	4.48179	11.6941	TNFAIP3;TNF
AU-rich element binding (GO:0017091)	1/21	0.0759021	1	0	0	12.6984	32.7405	ZFP36
oxidoreductase activity, acting on single donors with incorporation of molecular oxygen, incorporation of two atoms of oxygen (GO:0016702)	1/22	0.0793711	1	0	0	12.1212	30.7106	PTGS2
histone acetyltransferase binding (GO:0035035)	1/22	0.0793711	1	0	0	12.1212	30.7106	EGR1
NF-kappaB binding (GO:0051059)	1/25	0.0897012	1	0	0	10.6667	25.7202	NFKBIA
epidermal growth factor receptor binding (GO:0005154)	1/26	0.0931191	1	0	0	10.2564	24.3474	HBEGF
phosphoprotein phosphatase activity (GO:0004721)	2/137	0.0935998	1	0	0	3.89294	9.22132	DUSP2;DUSP1
enhancer binding (GO:0035326)	1/27	0.0965243	1	0	0	9.87654	23.091	TIPARP
cyclin-dependent protein serine/threonine kinase regulator activity (GO:0016538)	1/28	0.0999169	1	0	0	9.52381	21.9373	CDKN1A
RNA polymerase II core promoter sequence-specific DNA binding (GO:0000979)	1/28	0.0999169	1	0	0	9.52381	21.9373	FOS
nuclear localization sequence binding (GO:0008139)	1/29	0.103297	1	0	0	9.1954	20.8749	NFKBIA
protein serine/threonine kinase inhibitor activity (GO:0030291)	1/31	0.11002	1	0	0	8.60215	18.9858	CDKN1A
protein kinase binding (GO:0019901)	4/496	0.115762	1	0	0	2.15054	4.63702	PPP1R15A;CDKN1A;ZFP36;TRIB1
cyclin-dependent protein serine/threonine kinase activity (GO:0004693)	1/34	0.12001	1	0	0	7.84314	16.6289	CDKN1A
cyclin-dependent protein kinase activity (GO:0097472)	1/35	0.123316	1	0	0	7.61905	15.9467	CDKN1A
tRNA binding (GO:0000049)	1/39	0.136416	1	0	0	6.83761	13.6208	YRDC
signal sequence binding (GO:0005048)	1/40	0.139661	1	0	0	6.66667	13.1236	NFKBIA
transcriptional activator activity, RNA polymerase II core promoter proximal region sequence-specific binding (GO:0001077)	2/176	0.141285	1	0	0	3.0303	5.93024	KLF6;DDIT3
copper ion binding (GO:0005507)	1/42	0.146114	1	0	0	6.34921	12.2119	ALB
transferase activity, transferring pentosyl groups (GO:0016763)	1/43	0.149323	1	0	0	6.20155	11.7931	TIPARP
polyubiquitin modification-dependent protein binding (GO:0031593)	1/44	0.15252	1	0	0	6.06061	11.3967	TNFAIP3
single-stranded RNA binding (GO:0003727)	1/46	0.158878	1	0	0	5.7971	10.6644	ZFP36
protein phosphatase regulator activity (GO:0019888)	1/48	0.165189	1	0	0	5.55556	10.0037	PPP1R15A
transcription corepressor activity (GO:0003714)	2/204	0.178086	1	0	0	2.61438	4.51108	DDIT3;ATF3
RNA polymerase II distal enhancer sequence-specific DNA binding (GO:0000980)	1/53	0.180764	1	0	0	5.03145	8.60661	JUN
protein kinase activator activity (GO:0030295)	1/56	0.18997	1	0	0	4.7619	7.90898	CDKN1A
kinase binding (GO:0019900)	3/419	0.207837	1	0	0	1.90931	2.99952	PPP1R15A;CDKN1A;ZFP36
ubiquitin binding (GO:0043130)	1/63	0.211058	1	0	0	4.2328	6.58465	TNFAIP3
protein tyrosine phosphatase activity (GO:0004725)	1/63	0.211058	1	0	0	4.2328	6.58465	DUSP1
mRNA 3'-UTR binding (GO:0003730)	1/64	0.214025	1	0	0	4.16667	6.42359	ZFP36
transcription factor activity, RNA polymerase II distal enhancer sequence-specific binding (GO:0003705)	1/65	0.216982	1	0	0	4.10256	6.26847	JUN
enhancer sequence-specific DNA binding (GO:0001158)	1/65	0.216982	1	0	0	4.10256	6.26847	JUN
mitogen-activated protein kinase kinase binding (GO:0031434)	1/66	0.219928	1	0	0	4.0404	6.11901	TRIB1
phosphatidylinositol-4,5-bisphosphate 3-kinase activity (GO:0046934)	1/69	0.2287	1	0	0	3.86473	5.70181	HBEGF
organic anion transmembrane transporter activity (GO:0008514)	1/71	0.234494	1	0	0	3.75587	5.44723	SLC25A24
phosphatidylinositol bisphosphate kinase activity (GO:0052813)	1/72	0.237375	1	0	0	3.7037	5.32635	HBEGF
protein homodimerization activity (GO:0042803)	4/665	0.239002	1	0	0	1.60401	2.2958	JUN;DDIT3;ATF3;MCL1
heme binding (GO:0020037)	1/73	0.240245	1	0	0	3.65297	5.20948	PTGS2
core promoter sequence-specific DNA binding (GO:0001046)	1/74	0.243105	1	0	0	3.6036	5.09644	FOS
ubiquitin-like protein-specific protease activity (GO:0019783)	1/75	0.245954	1	0	0	3.55556	4.98706	TNFAIP3
phosphatidylinositol 3-kinase activity (GO:0035004)	1/77	0.25162	1	0	0	3.4632	4.77865	HBEGF
thiol-dependent ubiquitin-specific protease activity (GO:0004843)	1/77	0.25162	1	0	0	3.4632	4.77865	TNFAIP3
protein transporter activity (GO:0008565)	1/81	0.262826	1	0	0	3.29218	4.39922	MCL1
protein phosphatase binding (GO:0019903)	1/93	0.295462	1	0	0	2.86738	3.49596	PPP1R15A
thiol-dependent ubiquitinyl hydrolase activity (GO:0036459)	1/93	0.295462	1	0	0	2.86738	3.49596	TNFAIP3
transcription coactivator activity (GO:0003713)	2/292	0.299445	1	0	0	1.82648	2.20242	JUN;JUND
integrin binding (GO:0005178)	1/95	0.30076	1	0	0	2.80702	3.37247	IL1B
protein kinase activity (GO:0004672)	3/514	0.303384	1	0	0	1.55642	1.85643	CDKN1A;CCL3;HBEGF
double-stranded DNA binding (GO:0003690)	1/100	0.313836	1	0	0	2.66667	3.09036	EGR1
GTP binding (GO:0005525)	1/148	0.427704	1	0	0	1.8018	1.53031	ARL4A
protein tyrosine kinase activity (GO:0004713)	1/148	0.427704	1	0	0	1.8018	1.53031	HBEGF
sequence-specific DNA binding (GO:0043565)	2/395	0.437789	1	0	0	1.35021	1.1153	EGR1;MAFF
transition metal ion binding (GO:0046914)	2/400	0.444168	1	0	0	1.33333	1.08207	EGR1;ALB
purine ribonucleoside binding (GO:0032550)	1/160	0.453124	1	0	0	1.66667	1.31932	ARL4A
guanyl ribonucleotide binding (GO:0032561)	1/171	0.475445	1	0	0	1.55945	1.15946	ARL4A
mRNA binding (GO:0003729)	1/180	0.493037	1	0	0	1.48148	1.04766	ZFP36
serine-type endopeptidase activity (GO:0004252)	1/197	0.524693	1	0	0	1.35364	0.873018	PLAU
serine-type peptidase activity (GO:0008236)	1/221	0.566089	1	0	0	1.20664	0.686581	PLAU
GTPase activator activity (GO:0005096)	1/250	0.611385	1	0	0	1.06667	0.52483	JUN
phosphotransferase activity, alcohol group as acceptor (GO:0016773)	1/255	0.618709	1	0	0	1.04575	0.502086	CCL3
G-protein coupled receptor activity (GO:0004930)	1/268	0.637119	1	0	0	0.995025	0.448556	PTGER4
GTPase regulator activity (GO:0030695)	1/276	0.64801	1	0	0	0.966184	0.419178	JUN
kinase activity (GO:0016301)	1/281	0.654652	1	0	0	0.948992	0.402042	CCL3
calcium ion binding (GO:0005509)	1/285	0.659876	1	0	0	0.935673	0.388962	SLC25A24
zinc ion binding (GO:0008270)	1/303	0.682438	1	0	0	0.880088	0.336267	EGR1
cadherin binding (GO:0045296)	1/314	0.695492	1	0	0	0.849257	0.308396	ZC3HAV1
endopeptidase activity (GO:0004175)	1/355	0.739647	1	0	0	0.751174	0.226541	PLAU
protein serine/threonine kinase activity (GO:0004674)	1/369	0.753227	1	0	0	0.722674	0.204798	CDKN1A
RNA binding (GO:0003723)	4/1388	0.773286	1	0	0	0.768492	0.197584	YRDC;ZFP36;JUN;ZC3HAV1
purine ribonucleoside triphosphate binding (GO:0035639)	1/397	0.778324	1	0	0	0.671704	0.168338	ARL4A
ubiquitin-protein transferase activity (GO:0004842)	1/418	0.795477	1	0	0	0.637959	0.145973	TNFAIP3
metal ion binding (GO:0046872)	1/443	0.814197	1	0	0	0.601956	0.123734	SLC25A24

## Sheet: GO_Cellular_Component_2018  
Term	Overlap	P.value	Adjusted.P.value	Old.P.value	Old.Adjusted.P.value	Odds.Ratio	Combined.Score	Genes
RNA polymerase II transcription factor complex (GO:0090575)	4/148	0.00232906	1	0	0	7.20721	43.6922	JUN;JUND;DDIT3;FOS
RISC-loading complex (GO:0070578)	1/9	0.0332545	1	0	0	29.6296	100.846	ZFP36
endoribonuclease complex (GO:1902555)	1/13	0.0476818	1	0	0	20.5128	62.4247	ZFP36
nuclear euchromatin (GO:0005719)	1/18	0.0654175	1	0	0	14.8148	40.3995	JUN
nuclear chromatin (GO:0000790)	3/254	0.0702512	1	0	0	3.14961	8.36434	HIST2H2AA3;JUN;JUND
euchromatin (GO:0000791)	1/21	0.0759021	1	0	0	12.6984	32.7405	JUN
endoplasmic reticulum lumen (GO:0005788)	3/271	0.0817042	1	0	0	2.95203	7.3938	IL23A;ALB;PTGS2
chromatin (GO:0000785)	3/297	0.100664	1	0	0	2.6936	6.18442	HIST2H2AA3;JUN;JUND
nucleolus (GO:0005730)	5/677	0.110207	1	0	0	1.96947	4.34347	CDKN1A;ARL4A;KLF6;PHLDA1;ATF3
clathrin-coated endocytic vesicle membrane (GO:0030669)	1/34	0.12001	1	0	0	7.84314	16.6289	HBEGF
cytoplasmic stress granule (GO:0010494)	1/42	0.146114	1	0	0	6.34921	12.2119	ZFP36
clathrin-coated endocytic vesicle (GO:0045334)	1/51	0.174569	1	0	0	5.22876	9.12646	HBEGF
nuclear chromosome (GO:0000228)	1/53	0.180764	1	0	0	5.03145	8.60661	JUN
nuclear chromosome part (GO:0044454)	3/393	0.18302	1	0	0	2.03562	3.45682	HIST2H2AA3;JUN;JUND
lipid droplet (GO:0005811)	1/65	0.216982	1	0	0	4.10256	6.26847	PLIN2
platelet alpha granule lumen (GO:0031093)	1/68	0.225787	1	0	0	3.92157	5.83593	ALB
P-body (GO:0000932)	1/69	0.2287	1	0	0	3.86473	5.70181	ZFP36
tertiary granule membrane (GO:0070821)	1/74	0.243105	1	0	0	3.6036	5.09644	PLAU
clathrin-coated vesicle membrane (GO:0030665)	1/82	0.265602	1	0	0	3.25203	4.3114	HBEGF
platelet alpha granule (GO:0031091)	1/91	0.290123	1	0	0	2.9304	3.62623	ALB
specific granule membrane (GO:0035579)	1/92	0.292797	1	0	0	2.89855	3.56022	PLAU
chromosome (GO:0005694)	1/98	0.308635	1	0	0	2.72109	3.1989	JUN
mitochondrial outer membrane (GO:0005741)	1/116	0.354078	1	0	0	2.29885	2.38675	MCL1
membrane raft (GO:0045121)	1/120	0.363769	1	0	0	2.22222	2.24719	TNF
recycling endosome (GO:0055037)	1/120	0.363769	1	0	0	2.22222	2.24719	TNF
fibrillar center (GO:0001650)	1/132	0.39199	1	0	0	2.0202	1.89196	KLF6
nucleolar part (GO:0044452)	1/154	0.440557	1	0	0	1.7316	1.41942	KLF6
specific granule (GO:0042581)	1/161	0.455191	1	0	0	1.65631	1.30358	PLAU
tertiary granule (GO:0070820)	1/165	0.463384	1	0	0	1.61616	1.24315	PLAU
cytoplasmic ribonucleoprotein granule (GO:0036464)	1/171	0.475445	1	0	0	1.55945	1.15946	ZFP36
mitochondrion (GO:0005739)	4/1027	0.541802	1	0	0	1.03862	0.636525	PPP1R15A;MAFF;MCL1;SLC25A24
secretory granule lumen (GO:0034774)	1/318	0.700106	1	0	0	0.838574	0.298971	ALB
mitochondrial inner membrane (GO:0005743)	1/342	0.726378	1	0	0	0.779727	0.249267	SLC25A24
focal adhesion (GO:0005925)	1/357	0.741631	1	0	0	0.746965	0.223271	PLAU
nucleoplasm part (GO:0044451)	1/408	0.787479	1	0	0	0.653595	0.156156	CDKN1A
centrosome (GO:0005813)	1/462	0.827284	1	0	0	0.577201	0.109441	NFE2L2
microtubule organizing center (GO:0005815)	1/508	0.85532	1	0	0	0.524934	0.0820368	NFE2L2
nuclear body (GO:0016604)	1/619	0.905802	1	0	0	0.430802	0.0426212	CDKN1A
integral component of plasma membrane (GO:0005887)	3/1464	0.919407	1	0	0	0.546448	0.0459163	CD83;TNF;HBEGF

## Sheet: GO_Biological_Process_2018  
Term	Overlap	P.value	Adjusted.P.value	Old.P.value	Old.Adjusted.P.value	Odds.Ratio	Combined.Score	Genes
cellular response to cytokine stimulus (GO:0071345)	13/457	1.36364e-08	6.95866e-05	0	0	7.5857	137.381	EGR1;CDKN1A;CCL3L1;OSM;FOS;PTGS2;TNF;ZFP36;IL23A;IL1B;CCL3;MCL1;NFE2L2
positive regulation of acute inflammatory response (GO:0002675)	4/15	2.41245e-07	0.000615537	0	0	71.1111	1083.55	IL1B;OSM;PTGS2;TNF
positive regulation of inflammatory response (GO:0050729)	6/74	3.43347e-07	0.000584034	0	0	21.6216	321.828	PTGER4;NFKBIA;CCL3L1;IL23A;CCL3;OSM
cytokine-mediated signaling pathway (GO:0019221)	13/634	6.00713e-07	0.000766359	0	0	5.46793	78.3289	EGR1;CDKN1A;CCL3L1;OSM;FOS;PTGS2;TNF;NFKBIA;IL23A;IL1B;CCL3;TNFSF9;MCL1
positive regulation of fever generation (GO:0031622)	3/6	1.00475e-06	0.00102545	0	0	133.333	1841.44	IL1B;PTGS2;TNF
regulation of NF-kappaB import into nucleus (GO:0042345)	4/27	2.99786e-06	0.00254968	0	0	39.5062	502.424	NFKBIA;IL23A;IL1B;TNF
regulation of inflammatory response (GO:0050727)	7/167	3.07317e-06	0.00224034	0	0	11.1776	141.876	PTGER4;NFKBIA;CCL3L1;IL23A;CCL3;TNFAIP3;PTGS2
cellular response to tumor necrosis factor (GO:0071356)	7/195	8.5241e-06	0.00543731	0	0	9.57265	111.738	NFKBIA;ZFP36;CCL3L1;CCL3;TNFSF9;TNF;NFE2L2
positive regulation of defense response (GO:0031349)	5/75	9.11129e-06	0.0051661	0	0	17.7778	206.329	PTGER4;NFKBIA;CCL3L1;IL23A;CCL3
protein kinase B signaling (GO:0043491)	4/36	9.80839e-06	0.00500522	0	0	29.6296	341.697	CDKN1A;IL1B;CCL3;TNF
PERK-mediated unfolded protein response (GO:0036499)	3/12	1.08748e-05	0.00504494	0	0	66.6667	761.937	DDIT3;ATF3;NFE2L2
cellular response to organic substance (GO:0071310)	6/134	1.11418e-05	0.00473804	0	0	11.9403	136.177	JUN;JUND;TIPARP;IL1B;CCL3;TNF
positive regulation of neuron death (GO:1901216)	4/39	1.35797e-05	0.00533057	0	0	27.3504	306.514	EGR1;DDIT3;CCL3;FOS
positive regulation of transcription from RNA polymerase II promoter (GO:0045944)	13/849	1.46497e-05	0.00533982	0	0	4.08324	45.4509	EGR1;JUN;JUND;OSM;FOS;TNF;NFKBIA;KLF6;DDIT3;MAFF;IER2;ATF3;NFE2L2
positive regulation of NF-kappaB import into nucleus (GO:0042346)	3/15	2.23099e-05	0.00758982	0	0	53.3333	571.226	IL23A;IL1B;TNF
positive regulation of response to external stimulus (GO:0032103)	5/91	2.34326e-05	0.00747352	0	0	14.652	156.211	PTGER4;NFKBIA;CCL3L1;IL23A;CCL3
cellular response to lipopolysaccharide (GO:0071222)	5/92	2.47072e-05	0.00741653	0	0	14.4928	153.745	ZFP36;IL1B;CCL3;TNFAIP3;TNF
lipopolysaccharide-mediated signaling pathway (GO:0031663)	3/16	2.73843e-05	0.00776346	0	0	50	525.277	IL1B;CCL3;TNF
positive regulation of neuron apoptotic process (GO:0043525)	3/19	4.70028e-05	0.012624	0	0	42.1053	419.592	DDIT3;CCL3;MCL1
positive regulation of transcription, DNA-templated (GO:0045893)	14/1121	6.29609e-05	0.0160645	0	0	3.33036	32.2146	EGR1;JUN;JUND;OSM;FOS;TNF;NFKBIA;KLF6;DDIT3;IL1B;MAFF;IER2;ATF3;NFE2L2
negative regulation of viral transcription (GO:0032897)	3/23	8.49837e-05	0.020651	0	0	34.7826	326.019	JUN;ZFP36;CCL3
negative regulation of signal transduction in absence of ligand (GO:1901099)	3/23	8.49837e-05	0.0197123	0	0	34.7826	326.019	IL1B;TNF;MCL1
negative regulation of extrinsic apoptotic signaling pathway in absence of ligand (GO:2001240)	3/23	8.49837e-05	0.0188553	0	0	34.7826	326.019	IL1B;TNF;MCL1
regulation of tumor necrosis factor production (GO:0032680)	4/62	8.62902e-05	0.0183474	0	0	17.2043	160.994	ZFP36;IL23A;CCL3;TNFAIP3
positive regulation of catabolic process (GO:0009896)	4/63	9.18799e-05	0.0187545	0	0	16.9312	157.376	TIPARP;IL1B;TNFAIP3;TNF
cellular response to reactive oxygen species (GO:0034614)	4/66	0.000110229	0.0216346	0	0	16.1616	147.28	JUN;TNFAIP3;FOS;NFE2L2
positive regulation of nitric oxide biosynthetic process (GO:0045429)	3/26	0.00012376	0.0233906	0	0	30.7692	276.836	IL1B;PTGS2;TNF
positive regulation of nitric oxide metabolic process (GO:1904407)	3/26	0.00012376	0.0225552	0	0	30.7692	276.836	IL1B;PTGS2;TNF
response to organic cyclic compound (GO:0014070)	4/70	0.000138655	0.0243984	0	0	15.2381	135.368	TIPARP;IL1B;CCL3;TNF
regulation of extrinsic apoptotic signaling pathway in absence of ligand (GO:2001239)	3/28	0.000155099	0.0263824	0	0	28.5714	250.613	IL1B;TNF;MCL1
cellular response to organic cyclic compound (GO:0071407)	5/136	0.000159122	0.0261935	0	0	9.80392	85.7435	EGR1;TIPARP;IL1B;CCL3;TNF
positive regulation of cytokine production (GO:0001819)	6/221	0.000181448	0.0289353	0	0	7.23982	62.3677	PTGER4;IL23A;DDIT3;IL1B;PTGS2;TNF
positive regulation of transcription from RNA polymerase II promoter in response to stress (GO:0036003)	3/30	0.000191184	0.029564	0	0	26.6667	228.327	DDIT3;ATF3;NFE2L2
negative regulation of extrinsic apoptotic signaling pathway (GO:2001237)	4/77	0.000200633	0.0301127	0	0	13.8528	117.943	IL1B;TNFAIP3;TNF;MCL1
regulation of endothelial cell development (GO:1901550)	2/6	0.00020611	0.0300509	0	0	88.8889	754.409	IL1B;TNF
positive regulation of reactive oxygen species biosynthetic process (GO:1903428)	3/31	0.000211099	0.0299233	0	0	25.8065	218.405	IL1B;PTGS2;TNF
positive regulation of transcription factor import into nucleus (GO:0042993)	3/33	0.000254855	0.0351493	0	0	24.2424	200.602	IL23A;IL1B;TNF
regulation of nitric oxide biosynthetic process (GO:0045428)	3/33	0.000254855	0.0342243	0	0	24.2424	200.602	IL1B;PTGS2;TNF
positive regulation of protein catabolic process (GO:0045732)	4/82	0.000255672	0.0334536	0	0	13.0081	107.598	TIPARP;IL1B;TNFAIP3;TNF
cellular response to interleukin-1 (GO:0071347)	5/151	0.000258969	0.033038	0	0	8.83002	72.9254	NFKBIA;EGR1;CCL3L1;IL1B;CCL3
regulation of calcidiol 1-monooxygenase activity (GO:0060558)	2/7	0.000287854	0.0358273	0	0	76.1905	621.185	IL1B;TNF
regulation of chemokine biosynthetic process (GO:0045073)	2/7	0.000287854	0.0349742	0	0	76.1905	621.185	EGR1;TNF
response to lipopolysaccharide (GO:0032496)	5/156	0.000301041	0.0357258	0	0	8.54701	69.3014	ZFP36;JUN;JUND;TNFAIP3;TRIB1
regulation of interleukin-8 production (GO:0032677)	3/35	0.000304081	0.0352665	0	0	22.8571	185.102	IL1B;DDIT3;TNF
positive regulation of chemokine production (GO:0032722)	3/35	0.000304081	0.0344828	0	0	22.8571	185.102	EGR1;IL1B;TNF
regulation of wound healing (GO:0061041)	3/35	0.000304081	0.0337332	0	0	22.8571	185.102	PLAU;TNFAIP3;HBEGF
regulation of MAP kinase activity (GO:0043405)	4/88	0.000335137	0.0363873	0	0	12.1212	96.9815	DUSP1;IL1B;TRIB1;TNF
regulation of transcription from RNA polymerase II promoter (GO:0006357)	15/1479	0.000335739	0.0356932	0	0	2.70453	21.634	EGR1;CDKN1A;JUN;JUND;OSM;FOS;TNF;NFKBIA;ZFP36;KLF6;DDIT3;MAFF;IER2;ATF3;NFE2L2
inflammatory response (GO:0006954)	6/253	0.000374943	0.0390477	0	0	6.32411	49.8892	PTGER4;CCL3L1;IL1B;CCL3;FOS;TNF
regulation of osteoclast differentiation (GO:0045670)	3/38	0.000388786	0.0396795	0	0	21.0526	165.315	IL23A;CCL3;TNF
negative regulation of cell proliferation (GO:0008285)	7/364	0.000428479	0.0428731	0	0	5.12821	39.7706	BTG2;CDKN1A;CCL3L1;IL1B;OSM;TNFAIP3;TRIB1
regulation of cell death (GO:0010941)	4/97	0.000485467	0.0476411	0	0	10.9966	83.9082	JUN;JUND;IER3;SLC25A24
positive regulation of protein metabolic process (GO:0051247)	4/97	0.000485467	0.0467422	0	0	10.9966	83.9082	NFKBIA;TIPARP;TNFAIP3;TNF
positive regulation of cytokine biosynthetic process (GO:0042108)	3/41	0.000487335	0.0460532	0	0	19.5122	148.811	EGR1;IL1B;TNF
negative regulation of lipid localization (GO:1905953)	2/9	0.00049107	0.0455624	0	0	59.2593	451.492	NFKBIA;TNF
response to tumor necrosis factor (GO:0034612)	4/98	0.000504699	0.0459907	0	0	10.8844	82.6291	ZFP36;CCL3L1;CCL3;NFE2L2
response to molecule of bacterial origin (GO:0002237)	4/99	0.000524467	0.0469536	0	0	10.7744	81.3805	JUN;JUND;TNFAIP3;TRIB1
regulation of interleukin-6 production (GO:0032675)	3/43	0.000561158	0.0493723	0	0	18.6047	139.265	IL1B;TNFAIP3;TNF
positive regulation of nucleic acid-templated transcription (GO:1903508)	8/503	0.000583215	0.0504432	0	0	4.24122	31.5842	EGR1;JUN;KLF6;DDIT3;IL1B;FOS;TNF;NFE2L2
intrinsic apoptotic signaling pathway (GO:0097193)	4/102	0.000587075	0.0499307	0	0	10.4575	77.8077	PPP1R15A;CDKN1A;DDIT3;MCL1
positive regulation of alcohol biosynthetic process (GO:1902932)	2/10	0.000612348	0.0512264	0	0	53.3333	394.571	IL1B;TNF
positive regulation of adaptive immune response based on somatic recombination of immune receptors built from immunoglobulin superfamily domains (GO:0002824)	2/10	0.000612348	0.0504002	0	0	53.3333	394.571	IL23A;IL1B
MAPK cascade (GO:0000165)	6/279	0.000628149	0.05088	0	0	5.73477	42.2809	PTGER4;ZFP36;IL1B;CCL3;TNF;HBEGF
positive regulation of interleukin-8 production (GO:0032757)	3/45	0.000641775	0.0511715	0	0	17.7778	130.689	IL1B;DDIT3;TNF
regulation of smooth muscle cell proliferation (GO:0048660)	3/45	0.000641775	0.0503843	0	0	17.7778	130.689	TNFAIP3;TRIB1;TNF
response to endoplasmic reticulum stress (GO:0034976)	4/107	0.000702948	0.0543507	0	0	9.96885	72.3761	PPP1R15A;JUN;DDIT3;ATF3
positive regulation of nuclear-transcribed mRNA poly(A) tail shortening (GO:0060213)	2/11	0.000746609	0.0568648	0	0	48.4848	349.089	BTG2;ZFP36
positive regulation of transcription from RNA polymerase II promoter in response to endoplasmic reticulum stress (GO:1990440)	2/11	0.000746609	0.0560286	0	0	48.4848	349.089	DDIT3;ATF3
regulation of nuclear-transcribed mRNA poly(A) tail shortening (GO:0060211)	2/11	0.000746609	0.0552166	0	0	48.4848	349.089	BTG2;ZFP36
negative regulation of cytokine production (GO:0001818)	4/111	0.000806637	0.0588039	0	0	9.60961	68.4458	PTGER4;IL23A;TNFAIP3;TNF
positive regulation of heterotypic cell-cell adhesion (GO:0034116)	2/12	0.000893756	0.0642372	0	0	44.4444	312.003	IL1B;TNF
regulation of interleukin-2 biosynthetic process (GO:0045076)	2/12	0.000893756	0.063345	0	0	44.4444	312.003	ZFP36;IL1B
regulation of establishment of endothelial barrier (GO:1903140)	2/12	0.000893756	0.0624773	0	0	44.4444	312.003	IL1B;TNF
negative regulation by host of viral transcription (GO:0043922)	2/12	0.000893756	0.061633	0	0	44.4444	312.003	JUN;CCL3
positive regulation of granulocyte macrophage colony-stimulating factor production (GO:0032725)	2/12	0.000893756	0.0608112	0	0	44.4444	312.003	IL23A;IL1B
cellular response to oxidative stress (GO:0034599)	4/116	0.00095089	0.0638473	0	0	9.1954	63.9826	JUN;FOS;SLC25A24;NFE2L2
negative regulation of hormone secretion (GO:0046888)	2/13	0.0010537	0.0698313	0	0	41.0256	281.249	IL1B;OSM
regulation of granulocyte macrophage colony-stimulating factor production (GO:0032645)	2/13	0.0010537	0.068936	0	0	41.0256	281.249	IL23A;IL1B
positive regulation of osteoclast differentiation (GO:0045672)	2/14	0.00122633	0.0792147	0	0	38.0952	255.38	IL23A;TNF
positive regulation of cell death (GO:0010942)	3/58	0.00134766	0.085964	0	0	13.7931	91.1639	EGR1;FOS;TNF
positive regulation of membrane protein ectodomain proteolysis (GO:0051044)	2/15	0.00141156	0.0889286	0	0	35.5556	233.353	IL1B;TNF
negative regulation of interleukin-2 production (GO:0032703)	2/15	0.00141156	0.0878441	0	0	35.5556	233.353	ZFP36;TNFAIP3
endoderm development (GO:0007492)	2/15	0.00141156	0.0867857	0	0	35.5556	233.353	DUSP2;DUSP1
negative regulation of lipid catabolic process (GO:0050995)	2/15	0.00141156	0.0857525	0	0	35.5556	233.353	IL1B;TNF
positive regulation of nuclear-transcribed mRNA catabolic process, deadenylation-dependent decay (GO:1900153)	2/16	0.00160931	0.0966151	0	0	33.3333	214.398	BTG2;ZFP36
positive regulation of response to endoplasmic reticulum stress (GO:1905898)	2/16	0.00160931	0.0954917	0	0	33.3333	214.398	PPP1R15A;DDIT3
negative regulation of lipid storage (GO:0010888)	2/16	0.00160931	0.0943941	0	0	33.3333	214.398	NFKBIA;TNF
negative regulation of MAP kinase activity (GO:0043407)	3/62	0.0016342	0.0947649	0	0	12.9032	82.7949	DUSP2;DUSP1;IL1B
positive regulation of T cell proliferation (GO:0042102)	3/62	0.0016342	0.0937001	0	0	12.9032	82.7949	IL23A;IL1B;TNFSF9
stress-activated MAPK cascade (GO:0051403)	3/63	0.00171131	0.0970315	0	0	12.6984	80.8952	PTGER4;ZFP36;TRIB1
regulation of cell proliferation (GO:0042127)	9/741	0.00177004	0.0992587	0	0	3.23887	20.5239	BTG2;CDKN1A;JUN;JUND;CCL3L1;SERTAD1;IL1B;OSM;HBEGF
apoptotic process (GO:0006915)	5/232	0.00179532	0.0995815	0	0	5.74713	36.3366	PPP1R15A;NFKBIA;IL1B;TNFSF9;IER3
response to purine-containing compound (GO:0014074)	2/17	0.00181946	0.0998355	0	0	31.3725	197.936	JUN;JUND
negative regulation of phosphoprotein phosphatase activity (GO:0032515)	2/17	0.00181946	0.0987734	0	0	31.3725	197.936	PPP1R15A;TNF
negative regulation of sequence-specific DNA binding transcription factor activity (GO:0043433)	4/141	0.00195284	0.104899	0	0	7.56501	47.1941	NFKBIA;DDIT3;TNFAIP3;TRIB1
regulation of lipid catabolic process (GO:0050994)	2/18	0.00204193	0.108541	0	0	29.6296	183.522	IL1B;TNF
regulation of smooth muscle cell migration (GO:0014910)	2/18	0.00204193	0.107422	0	0	29.6296	183.522	PLAU;TRIB1
response to organophosphorus (GO:0046683)	2/18	0.00204193	0.106326	0	0	29.6296	183.522	JUN;JUND
positive regulation of pri-miRNA transcription from RNA polymerase II promoter (GO:1902895)	2/19	0.00227663	0.11735	0	0	28.0702	170.809	JUN;FOS
positive regulation of activated T cell proliferation (GO:0042104)	2/19	0.00227663	0.116176	0	0	28.0702	170.809	IL23A;TNFSF9
regulation of heterotypic cell-cell adhesion (GO:0034114)	2/19	0.00227663	0.115026	0	0	28.0702	170.809	IL1B;TNF
negative regulation of lipid metabolic process (GO:0045833)	2/19	0.00227663	0.113898	0	0	28.0702	170.809	IL1B;TNF
positive regulation of gene expression (GO:0010628)	9/772	0.00233743	0.115805	0	0	3.10881	18.8353	EGR1;JUN;KLF6;DDIT3;IL1B;CCL3;FOS;TNF;NFE2L2
inactivation of MAPK activity (GO:0000188)	2/20	0.00252346	0.12382	0	0	26.6667	159.523	DUSP2;DUSP1
positive regulation of T cell mediated immunity (GO:0002711)	2/21	0.00278234	0.135222	0	0	25.3968	149.447	IL23A;IL1B
regulation of membrane protein ectodomain proteolysis (GO:0051043)	2/22	0.00305316	0.146984	0	0	24.2424	140.402	IL1B;TNF
positive regulation of cellular biosynthetic process (GO:0031328)	4/160	0.00308544	0.14715	0	0	6.66667	38.5404	EGR1;IL1B;PTGS2;TNF
negative regulation of intracellular signal transduction (GO:1902532)	4/162	0.003226	0.152428	0	0	6.58436	37.7713	DUSP1;DDIT3;TNFAIP3;MCL1
positive regulation of mRNA catabolic process (GO:0061014)	2/23	0.00333585	0.156173	0	0	23.1884	132.244	ZFP36;ZC3HAV1
positive regulation of monooxygenase activity (GO:0032770)	2/23	0.00333585	0.154753	0	0	23.1884	132.244	IL1B;TNF
regulation of protein serine/threonine kinase activity (GO:0071900)	3/81	0.00350383	0.161082	0	0	9.87654	55.841	CDKN1A;SERTAD1;TRIB1
cellular response to oxygen-containing compound (GO:1901701)	5/275	0.00373623	0.170232	0	0	4.84848	27.1015	EGR1;ZFP36;JUN;TNFAIP3;FOS
positive regulation of macromolecule metabolic process (GO:0010604)	5/277	0.00385284	0.173992	0	0	4.81348	26.7579	EGR1;IL1B;CCL3;TNF;NFE2L2
eosinophil migration (GO:0072677)	2/25	0.00393644	0.176207	0	0	21.3333	118.133	CCL3L1;CCL3
response to glucocorticoid (GO:0051384)	2/25	0.00393644	0.174675	0	0	21.3333	118.133	ZFP36;TNF
positive regulation of vascular endothelial growth factor production (GO:0010575)	2/25	0.00393644	0.173169	0	0	21.3333	118.133	IL1B;PTGS2
negative regulation of interleukin-6 production (GO:0032715)	2/25	0.00393644	0.171689	0	0	21.3333	118.133	TNFAIP3;TNF
intrinsic apoptotic signaling pathway in response to endoplasmic reticulum stress (GO:0070059)	2/25	0.00393644	0.170234	0	0	21.3333	118.133	PPP1R15A;DDIT3
eosinophil chemotaxis (GO:0048245)	2/25	0.00393644	0.168804	0	0	21.3333	118.133	CCL3L1;CCL3
negative regulation of endothelial cell apoptotic process (GO:2000352)	2/25	0.00393644	0.167397	0	0	21.3333	118.133	TNFAIP3;NFE2L2
positive regulation of protein kinase activity (GO:0045860)	4/173	0.00407779	0.171975	0	0	6.1657	33.9249	EGR1;CDKN1A;IL23A;TNF
regulation of pri-miRNA transcription from RNA polymerase II promoter (GO:1902893)	2/27	0.00458339	0.191713	0	0	19.7531	106.377	JUN;FOS
positive regulation of cell motility (GO:2000147)	4/180	0.0046925	0.194681	0	0	5.92593	31.7736	PLAU;IL1B;CCL3;HBEGF
negative regulation of smooth muscle cell proliferation (GO:0048662)	2/28	0.00492403	0.20264	0	0	19.0476	101.212	TNFAIP3;TRIB1
modulation by host of viral transcription (GO:0043921)	2/28	0.00492403	0.201018	0	0	19.0476	101.212	JUN;CCL3
regulation of vascular endothelial growth factor production (GO:0010574)	2/28	0.00492403	0.199423	0	0	19.0476	101.212	IL1B;PTGS2
regulation of protein catabolic process (GO:0042176)	3/92	0.00500787	0.201222	0	0	8.69565	46.0586	TIPARP;TNFAIP3;TNF
positive regulation of cell proliferation (GO:0008284)	6/425	0.00520927	0.207679	0	0	3.76471	19.7922	CDKN1A;SERTAD1;IL1B;OSM;TNF;HBEGF
cellular response to hydrogen peroxide (GO:0070301)	2/29	0.00527599	0.208708	0	0	18.3908	96.4522	TNFAIP3;NFE2L2
negative regulation of homeostatic process (GO:0032845)	2/29	0.00527599	0.207103	0	0	18.3908	96.4522	ZFP36;TNFAIP3
interleukin-1-mediated signaling pathway (GO:0070498)	3/96	0.00563728	0.219596	0	0	8.33333	43.1529	NFKBIA;EGR1;IL1B
cellular response to cadmium ion (GO:0071276)	2/30	0.00563919	0.218006	0	0	17.7778	92.0536	JUN;FOS
negative regulation of epithelial cell apoptotic process (GO:1904036)	2/30	0.00563919	0.216367	0	0	17.7778	92.0536	TNFAIP3;NFE2L2
regulation of activated T cell proliferation (GO:0046006)	2/30	0.00563919	0.214752	0	0	17.7778	92.0536	IL23A;TNFSF9
regulation of defense response to virus by host (GO:0050691)	2/31	0.00601354	0.227312	0	0	17.2043	87.9783	IL23A;TNFAIP3
positive regulation of cell differentiation (GO:0045597)	4/195	0.00621357	0.233146	0	0	5.47009	27.7936	ZFP36;JUN;JUND;IL1B
positive regulation of interleukin-1 beta production (GO:0032731)	2/32	0.00639896	0.23835	0	0	16.6667	84.1937	EGR1;CCL3
response to cadmium ion (GO:0046686)	2/32	0.00639896	0.236622	0	0	16.6667	84.1937	JUN;FOS
regulation of cytokine secretion (GO:0050707)	2/32	0.00639896	0.23492	0	0	16.6667	84.1937	PTGER4;TNF
cellular response to metal ion (GO:0071248)	3/101	0.00648805	0.236489	0	0	7.92079	39.9033	JUN;FOS;SLC25A24
positive regulation of T cell differentiation (GO:0045582)	2/33	0.00679536	0.245934	0	0	16.1616	80.671	IL23A;TNFSF9
positive regulation of myeloid leukocyte differentiation (GO:0002763)	2/33	0.00679536	0.244202	0	0	16.1616	80.671	IL23A;TNF
positive regulation of tumor necrosis factor superfamily cytokine production (GO:1903557)	2/33	0.00679536	0.242494	0	0	16.1616	80.671	IL23A;CCL3
positive regulation of cell-cell adhesion (GO:0022409)	2/34	0.00720265	0.255244	0	0	15.6863	77.3852	IL1B;TNF
regulation of MAPK cascade (GO:0043408)	4/204	0.00726758	0.255769	0	0	5.22876	25.7481	DUSP1;IL1B;OSM;TRIB1
regulation of I-kappaB kinase/NF-kappaB signaling (GO:0043122)	4/205	0.00739152	0.258349	0	0	5.20325	25.5346	NFKBIA;IL1B;TNFAIP3;TNF
positive regulation of cellular catabolic process (GO:0031331)	3/107	0.00760493	0.264	0	0	7.47664	36.4782	IL1B;ZC3HAV1;TNF
negative regulation of DNA binding (GO:0043392)	2/35	0.00762074	0.262761	0	0	15.2381	74.3144	NFKBIA;JUN
negative regulation of response to external stimulus (GO:0032102)	3/108	0.00780142	0.267186	0	0	7.40741	35.9515	PTGER4;TNFAIP3;TRIB1
cellular response to DNA damage stimulus (GO:0006974)	5/330	0.00798492	0.271647	0	0	4.0404	19.516	PPP1R15A;BTG2;CDKN1A;DDIT3;MCL1
regulation of cyclin-dependent protein kinase activity (GO:1904029)	2/36	0.00804956	0.272033	0	0	14.8148	71.4391	CDKN1A;SERTAD1
regulation of endothelial cell apoptotic process (GO:2000351)	2/36	0.00804956	0.270243	0	0	14.8148	71.4391	TNFAIP3;NFE2L2
negative regulation of gene expression (GO:0010629)	7/619	0.00847843	0.282781	0	0	3.01562	14.3852	BTG2;ZFP36;JUN;TIPARP;DDIT3;CCL3;TNF
endoderm formation (GO:0001706)	2/37	0.00848902	0.281295	0	0	14.4144	68.7421	DUSP2;DUSP1
regulation of response to DNA damage stimulus (GO:2001020)	2/37	0.00848902	0.27948	0	0	14.4144	68.7421	MCL1;IER3
positive regulation of sequence-specific DNA binding transcription factor activity (GO:0051091)	4/216	0.00884796	0.28943	0	0	4.93827	23.346	NFKBIA;DDIT3;IL1B;TNF
positive regulation of smooth muscle cell proliferation (GO:0048661)	2/38	0.00893903	0.290547	0	0	14.0351	66.2081	JUN;TNF
positive regulation of developmental process (GO:0051094)	3/114	0.00904332	0.292076	0	0	7.01754	33.0227	JUN;JUND;TNF
positive regulation of cell migration (GO:0030335)	4/222	0.00971621	0.311835	0	0	4.8048	22.2653	PLAU;IL1B;CCL3;HBEGF
positive regulation of fat cell differentiation (GO:0045600)	2/40	0.0098704	0.314804	0	0	13.3333	61.5762	ZFP36;PTGS2
positive regulation of phagocytosis (GO:0050766)	2/40	0.0098704	0.312849	0	0	13.3333	61.5762	IL1B;TNF
negative regulation of transport (GO:0051051)	2/41	0.0103516	0.326075	0	0	13.0081	59.4552	YRDC;IL1B
negative regulation of catabolic process (GO:0009895)	2/41	0.0103516	0.324074	0	0	13.0081	59.4552	IL1B;TNF
response to cAMP (GO:0051591)	2/41	0.0103516	0.322098	0	0	13.0081	59.4552	JUN;JUND
negative regulation of cytokine secretion (GO:0050710)	2/41	0.0103516	0.320146	0	0	13.0081	59.4552	PTGER4;TNF
regulation of phagocytosis (GO:0050764)	2/42	0.010843	0.333324	0	0	12.6984	57.4506	IL1B;TNF
monocyte chemotaxis (GO:0002548)	2/42	0.010843	0.331328	0	0	12.6984	57.4506	CCL3L1;CCL3
negative regulation of protein secretion (GO:0050709)	2/43	0.0113445	0.344591	0	0	12.4031	55.5537	PTGER4;IL1B
tumor necrosis factor-mediated signaling pathway (GO:0033209)	3/124	0.0113572	0.342934	0	0	6.45161	28.8897	NFKBIA;TNFSF9;TNF
negative regulation of macromolecule metabolic process (GO:0010605)	3/125	0.0116056	0.348374	0	0	6.4	28.5201	TIPARP;CCL3;TNF
positive regulation of interferon-gamma production (GO:0032729)	2/44	0.0118562	0.353813	0	0	12.1212	53.7565	IL23A;IL1B
response to hydrogen peroxide (GO:0042542)	2/44	0.0118562	0.351756	0	0	12.1212	53.7565	TNFAIP3;NFE2L2
regulation of interferon-gamma production (GO:0032649)	2/44	0.0118562	0.349723	0	0	12.1212	53.7565	IL23A;IL1B
protein dephosphorylation (GO:0006470)	3/126	0.0118572	0.347743	0	0	6.34921	28.1576	PPP1R15A;DUSP2;DUSP1
negative regulation of multicellular organismal process (GO:0051241)	3/126	0.0118572	0.345756	0	0	6.34921	28.1576	DDIT3;IL1B;TNF
lymphocyte chemotaxis (GO:0048247)	2/45	0.0123778	0.358885	0	0	11.8519	52.0516	CCL3L1;CCL3
positive regulation of NF-kappaB transcription factor activity (GO:0051092)	3/129	0.0126306	0.364148	0	0	6.20155	27.1109	NFKBIA;IL1B;TNF
positive regulation of cellular process (GO:0048522)	6/520	0.013328	0.382094	0	0	3.07692	13.2858	JUN;JUND;SERTAD1;IL1B;OSM;HBEGF
negative regulation of I-kappaB kinase/NF-kappaB signaling (GO:0043124)	2/48	0.0140017	0.399165	0	0	11.1111	47.4287	NFKBIA;TNFAIP3
positive regulation of tumor necrosis factor production (GO:0032760)	2/48	0.0140017	0.396947	0	0	11.1111	47.4287	IL23A;CCL3
regulation of ERK1 and ERK2 cascade (GO:0070372)	4/248	0.0141146	0.397939	0	0	4.30108	18.3249	CCL3L1;IL1B;CCL3;TNF
negative regulation of mitotic cell cycle (GO:0045930)	2/49	0.0145624	0.408308	0	0	10.8844	46.0333	BTG2;DUSP1
cellular response to mechanical stimulus (GO:0071260)	2/49	0.0145624	0.406076	0	0	10.8844	46.0333	PTGER4;IL1B
negative regulation of cellular process (GO:0048523)	6/535	0.0151439	0.419996	0	0	2.99065	12.5313	BTG2;CDKN1A;CCL3L1;IL1B;OSM;TXNIP
response to cytokine (GO:0034097)	3/139	0.0154143	0.425184	0	0	5.7554	24.0142	JUN;JUND;MCL1
negative regulation of viral genome replication (GO:0045071)	2/51	0.0157126	0.431082	0	0	10.4575	43.4331	ZC3HAV1;TNF
response to lipid (GO:0033993)	3/141	0.0160092	0.436872	0	0	5.67376	23.4587	JUN;JUND;TRIB1
positive regulation of proteolysis (GO:0045862)	2/53	0.0169005	0.45874	0	0	10.0629	41.0608	IL1B;TNF
chemokine-mediated signaling pathway (GO:0070098)	2/53	0.0169005	0.456313	0	0	10.0629	41.0608	CCL3L1;CCL3
regulation of DNA binding (GO:0051101)	2/53	0.0169005	0.453911	0	0	10.0629	41.0608	NFKBIA;JUN
neutrophil chemotaxis (GO:0030593)	2/54	0.0175084	0.467776	0	0	9.87654	39.9514	CCL3L1;CCL3
positive regulation of tyrosine phosphorylation of STAT protein (GO:0042531)	2/54	0.0175084	0.46534	0	0	9.87654	39.9514	IL23A;OSM
regulation of protein kinase activity (GO:0045859)	3/148	0.0181926	0.48102	0	0	5.40541	21.6581	CDKN1A;TRIB1;TNF
regulation of tumor necrosis factor-mediated signaling pathway (GO:0010803)	2/57	0.019387	0.509958	0	0	9.35673	36.895	TNFAIP3;TNF
granulocyte chemotaxis (GO:0071621)	2/57	0.019387	0.507343	0	0	9.35673	36.895	CCL3L1;CCL3
negative regulation of transcription from RNA polymerase II promoter (GO:0000122)	6/566	0.0194311	0.505902	0	0	2.82686	11.1403	ZFP36;JUN;JUND;DDIT3;TNF;ATF3
I-kappaB kinase/NF-kappaB signaling (GO:0007249)	2/58	0.0200313	0.518881	0	0	9.1954	35.9583	NFKBIA;TNF
neutrophil migration (GO:1990266)	2/59	0.0206844	0.533094	0	0	9.03955	35.0588	CCL3L1;CCL3
response to reactive oxygen species (GO:0000302)	2/61	0.0220172	0.564591	0	0	8.74317	33.3633	JUN;FOS
negative regulation of signal transduction (GO:0009968)	4/284	0.022032	0.562148	0	0	3.75587	14.3296	IL1B;TNFAIP3;TRIB1;HBEGF
regulation of response to wounding (GO:1903034)	1/6	0.0222927	0.565969	0	0	44.4444	169.044	PLAU
regulation of oxidative stress-induced neuron intrinsic apoptotic signaling pathway (GO:1903376)	1/6	0.0222927	0.563167	0	0	44.4444	169.044	MCL1
release of sequestered calcium ion into cytosol by sarcoplasmic reticulum (GO:0014808)	1/6	0.0222927	0.560393	0	0	44.4444	169.044	CCL3
response to heparin (GO:0071503)	1/6	0.0222927	0.557646	0	0	44.4444	169.044	EGR1
regulation of mitotic spindle checkpoint (GO:1903504)	1/6	0.0222927	0.554925	0	0	44.4444	169.044	DUSP1
regulation of keratinocyte apoptotic process (GO:1902172)	1/6	0.0222927	0.552232	0	0	44.4444	169.044	ZFP36
positive regulation of histone phosphorylation (GO:0033129)	1/6	0.0222927	0.549564	0	0	44.4444	169.044	IL1B
response to granulocyte macrophage colony-stimulating factor (GO:0097012)	1/6	0.0222927	0.546922	0	0	44.4444	169.044	ZFP36
positive regulation of hormone metabolic process (GO:0032352)	1/6	0.0222927	0.544305	0	0	44.4444	169.044	EGR1
regulation of translational initiation in response to stress (GO:0043558)	1/6	0.0222927	0.541713	0	0	44.4444	169.044	PPP1R15A
positive regulation of T-helper 17 type immune response (GO:2000318)	1/6	0.0222927	0.539146	0	0	44.4444	169.044	IL23A
negative regulation of erythrocyte differentiation (GO:0045647)	1/6	0.0222927	0.536602	0	0	44.4444	169.044	ZFP36
positive regulation of icosanoid secretion (GO:0032305)	1/6	0.0222927	0.534083	0	0	44.4444	169.044	IL1B
negative regulation of meiotic cell cycle (GO:0051447)	1/6	0.0222927	0.531587	0	0	44.4444	169.044	DUSP1
negative regulation of bone resorption (GO:0045779)	1/6	0.0222927	0.529115	0	0	44.4444	169.044	TNFAIP3
positive regulation of podosome assembly (GO:0071803)	1/6	0.0222927	0.526665	0	0	44.4444	169.044	TNF
regulation of adiponectin secretion (GO:0070163)	1/6	0.0222927	0.524238	0	0	44.4444	169.044	IL1B
positive regulation of activation of Janus kinase activity (GO:0010536)	1/6	0.0222927	0.521834	0	0	44.4444	169.044	IL23A
positive regulation of extrinsic apoptotic signaling pathway via death domain receptors (GO:1902043)	1/6	0.0222927	0.519451	0	0	44.4444	169.044	ATF3
regulation of T-helper 17 cell lineage commitment (GO:2000328)	1/6	0.0222927	0.51709	0	0	44.4444	169.044	IL23A
protein deubiquitination involved in ubiquitin-dependent protein catabolic process (GO:0071947)	1/6	0.0222927	0.51475	0	0	44.4444	169.044	TNFAIP3
regulation of natural killer cell proliferation (GO:0032817)	1/6	0.0222927	0.512431	0	0	44.4444	169.044	IL23A
cellular response to cold (GO:0070417)	1/6	0.0222927	0.510133	0	0	44.4444	169.044	NFKBIA
positive regulation of memory T cell differentiation (GO:0043382)	1/6	0.0222927	0.507856	0	0	44.4444	169.044	IL23A
cellular response to granulocyte macrophage colony-stimulating factor stimulus (GO:0097011)	1/6	0.0222927	0.505599	0	0	44.4444	169.044	ZFP36
regulation of NK T cell activation (GO:0051133)	1/6	0.0222927	0.503362	0	0	44.4444	169.044	IL23A
regulation of NFAT protein import into nucleus (GO:0051532)	1/6	0.0222927	0.501144	0	0	44.4444	169.044	TNF
negative regulation of cellular extravasation (GO:0002692)	1/6	0.0222927	0.498946	0	0	44.4444	169.044	PTGER4
regulation of tyrosine phosphorylation of STAT protein (GO:0042509)	2/62	0.0226966	0.505768	0	0	8.60215	32.5638	IL23A;OSM
negative regulation of viral life cycle (GO:1903901)	2/62	0.0226966	0.503569	0	0	8.60215	32.5638	ZC3HAV1;TNF
DNA damage response, signal transduction by p53 class mediator resulting in cell cycle arrest (GO:0006977)	2/63	0.0233846	0.516588	0	0	8.46561	31.7941	BTG2;CDKN1A
negative regulation of intrinsic apoptotic signaling pathway (GO:2001243)	2/63	0.0233846	0.514361	0	0	8.46561	31.7941	MCL1;NFE2L2
regulation of T cell proliferation (GO:0042129)	2/63	0.0233846	0.512154	0	0	8.46561	31.7941	IL23A;IL1B
positive regulation of MAPK cascade (GO:0043410)	4/290	0.0235691	0.513988	0	0	3.67816	13.7851	CCL3L1;CCL3;OSM;TNF
regulation of protein kinase B signaling (GO:0051896)	3/164	0.0237768	0.516312	0	0	4.87805	18.2392	DDIT3;CCL3;HBEGF
positive regulation of I-kappaB kinase/NF-kappaB signaling (GO:0043123)	3/164	0.0237768	0.514124	0	0	4.87805	18.2392	IL23A;IL1B;TNF
signal transduction involved in mitotic G1 DNA damage checkpoint (GO:0072431)	2/64	0.0240812	0.518509	0	0	8.33333	31.0527	BTG2;CDKN1A
regulation of viral genome replication (GO:0045069)	2/64	0.0240812	0.51633	0	0	8.33333	31.0527	ZC3HAV1;TNF
positive regulation of endocytosis (GO:0045807)	2/65	0.0247863	0.529223	0	0	8.20513	30.3382	IL1B;TNF
positive regulation of JAK-STAT cascade (GO:0046427)	2/65	0.0247863	0.527018	0	0	8.20513	30.3382	IL23A;OSM
positive regulation of NK T cell activation (GO:0051135)	1/7	0.0259602	0.549688	0	0	38.0952	139.093	IL23A
regulation of vitamin D biosynthetic process (GO:0060556)	1/7	0.0259602	0.547417	0	0	38.0952	139.093	TNF
regulation of hormone biosynthetic process (GO:0046885)	1/7	0.0259602	0.545164	0	0	38.0952	139.093	EGR1
granulocyte migration (GO:0097530)	1/7	0.0259602	0.54293	0	0	38.0952	139.093	CCL3
regulation of myosin-light-chain-phosphatase activity (GO:0035507)	1/7	0.0259602	0.540714	0	0	38.0952	139.093	TNF
positive regulation of sphingolipid biosynthetic process (GO:0090154)	1/7	0.0259602	0.538516	0	0	38.0952	139.093	TNF
regulation of monocyte chemotactic protein-1 production (GO:0071637)	1/7	0.0259602	0.536336	0	0	38.0952	139.093	IL1B
purine ribonucleotide transport (GO:0015868)	1/7	0.0259602	0.534173	0	0	38.0952	139.093	SLC25A24
cellular response to laminar fluid shear stress (GO:0071499)	1/7	0.0259602	0.532028	0	0	38.0952	139.093	NFE2L2
regulation of toll-like receptor 3 signaling pathway (GO:0034139)	1/7	0.0259602	0.5299	0	0	38.0952	139.093	TNFAIP3
cytoplasmic sequestering of NF-kappaB (GO:0007253)	1/7	0.0259602	0.527789	0	0	38.0952	139.093	NFKBIA
leukocyte aggregation (GO:0070486)	1/7	0.0259602	0.525694	0	0	38.0952	139.093	IL1B
regulation of natural killer cell chemotaxis (GO:2000501)	1/7	0.0259602	0.523616	0	0	38.0952	139.093	CCL3
death-inducing signaling complex assembly (GO:0071550)	1/7	0.0259602	0.521555	0	0	38.0952	139.093	TNF
release of sequestered calcium ion into cytosol by endoplasmic reticulum (GO:1903514)	1/7	0.0259602	0.519509	0	0	38.0952	139.093	CCL3
positive regulation of ceramide biosynthetic process (GO:2000304)	1/7	0.0259602	0.51748	0	0	38.0952	139.093	TNF
hyaluronan biosynthetic process (GO:0030213)	1/7	0.0259602	0.515467	0	0	38.0952	139.093	IL1B
regulation of activation of Janus kinase activity (GO:0010533)	1/7	0.0259602	0.513469	0	0	38.0952	139.093	IL23A
regulation of T-helper 17 type immune response (GO:2000316)	1/7	0.0259602	0.511486	0	0	38.0952	139.093	IL23A
activation of MAPKKK activity (GO:0000185)	1/7	0.0259602	0.509519	0	0	38.0952	139.093	TNF
regulation of RNA polymerase II regulatory region sequence-specific DNA binding (GO:1903025)	1/7	0.0259602	0.507567	0	0	38.0952	139.093	DDIT3
regulation of memory T cell differentiation (GO:0043380)	1/7	0.0259602	0.505629	0	0	38.0952	139.093	IL23A
positive regulation of ER-associated ubiquitin-dependent protein catabolic process (GO:1903071)	1/7	0.0259602	0.503707	0	0	38.0952	139.093	NFE2L2
adenine nucleotide transport (GO:0051503)	1/7	0.0259602	0.501799	0	0	38.0952	139.093	SLC25A24
JNK cascade (GO:0007254)	2/67	0.0262215	0.504937	0	0	7.9602	28.9845	PTGER4;TRIB1
extrinsic apoptotic signaling pathway (GO:0097191)	2/68	0.0269515	0.517043	0	0	7.84314	28.3429	TNF;MCL1
regulation of cyclin-dependent protein serine/threonine kinase activity (GO:0000079)	2/68	0.0269515	0.515107	0	0	7.84314	28.3429	CDKN1A;SERTAD1
negative regulation of protein serine/threonine kinase activity (GO:0071901)	2/68	0.0269515	0.513185	0	0	7.84314	28.3429	DUSP1;IL1B
response to interferon-gamma (GO:0034341)	2/69	0.0276897	0.525281	0	0	7.72947	27.7232	CCL3L1;CCL3
positive regulation of T cell activation (GO:0050870)	2/69	0.0276897	0.523335	0	0	7.72947	27.7232	IL23A;IL1B
positive regulation of apoptotic process (GO:0043065)	4/308	0.0285659	0.537903	0	0	3.4632	12.3136	JUN;DDIT3;CCL3;TNF
positive regulation of proteasomal ubiquitin-dependent protein catabolic process (GO:0032436)	2/71	0.0291904	0.547641	0	0	7.51174	26.5459	TRIB1;NFE2L2
regulation of brown fat cell differentiation (GO:0090335)	1/8	0.0296141	0.553556	0	0	33.3333	117.317	PTGS2
positive regulation of tissue remodeling (GO:0034105)	1/8	0.0296141	0.551536	0	0	33.3333	117.317	IL23A
stress-induced premature senescence (GO:0090400)	1/8	0.0296141	0.54953	0	0	33.3333	117.317	CDKN1A
cellular response to prostaglandin E stimulus (GO:0071380)	1/8	0.0296141	0.547539	0	0	33.3333	117.317	PTGER4
positive regulation of interleukin-2 biosynthetic process (GO:0045086)	1/8	0.0296141	0.545563	0	0	33.3333	117.317	IL1B
positive regulation of interleukin-8 biosynthetic process (GO:0045416)	1/8	0.0296141	0.5436	0	0	33.3333	117.317	TNF
regulation of sensory perception (GO:0051931)	1/8	0.0296141	0.541652	0	0	33.3333	117.317	CCL3
positive regulation of steroid biosynthetic process (GO:0010893)	1/8	0.0296141	0.539717	0	0	33.3333	117.317	TNF
positive regulation of transforming growth factor beta production (GO:0071636)	1/8	0.0296141	0.537797	0	0	33.3333	117.317	PTGS2
nuclear-transcribed mRNA catabolic process, deadenylation-independent decay (GO:0031086)	1/8	0.0296141	0.53589	0	0	33.3333	117.317	ZFP36
regulation of PERK-mediated unfolded protein response (GO:1903897)	1/8	0.0296141	0.533996	0	0	33.3333	117.317	PPP1R15A
regulation of T cell mediated immunity (GO:0002709)	1/8	0.0296141	0.532116	0	0	33.3333	117.317	IL1B
negative regulation of bone remodeling (GO:0046851)	1/8	0.0296141	0.530249	0	0	33.3333	117.317	TNFAIP3
negative regulation of protein complex disassembly (GO:0043242)	1/8	0.0296141	0.528395	0	0	33.3333	117.317	TNF
cellular response to UV-B (GO:0071493)	1/8	0.0296141	0.526553	0	0	33.3333	117.317	CDKN1A
regulation of toll-like receptor 2 signaling pathway (GO:0034135)	1/8	0.0296141	0.524725	0	0	33.3333	117.317	TNFAIP3
positive regulation of protein localization to cell surface (GO:2000010)	1/8	0.0296141	0.52291	0	0	33.3333	117.317	TNF
positive regulation of lymphocyte proliferation (GO:0050671)	2/72	0.0299527	0.527064	0	0	7.40741	25.9862	IL23A;IL1B
regulation of fat cell differentiation (GO:0045598)	2/73	0.0307229	0.53876	0	0	7.30594	25.4447	ZFP36;TNF
regulation of neuron death (GO:1901214)	2/73	0.0307229	0.536915	0	0	7.30594	25.4447	EGR1;FOS
negative regulation of cell cycle (GO:0045786)	2/73	0.0307229	0.535082	0	0	7.30594	25.4447	BTG2;DUSP1
regulation of cell migration (GO:0030334)	4/317	0.031284	0.543001	0	0	3.36488	11.6581	PLAU;IL1B;CCL3;HBEGF
Fc-epsilon receptor signaling pathway (GO:0038095)	3/183	0.031483	0.544603	0	0	4.37158	15.1183	NFKBIA;JUN;FOS
regulation of peptide hormone secretion (GO:0090276)	2/74	0.031501	0.543073	0	0	7.20721	24.9206	IL1B;TNF
positive regulation of cytokine secretion (GO:0050715)	2/74	0.031501	0.541244	0	0	7.20721	24.9206	PTGER4;TNF
Fc receptor signaling pathway (GO:0038093)	3/184	0.0319208	0.546617	0	0	4.34783	14.9761	NFKBIA;JUN;FOS
regulation of defense response (GO:0031347)	2/76	0.0330804	0.564579	0	0	7.01754	23.9215	TNFAIP3;PTGS2
interleukin-23-mediated signaling pathway (GO:0038155)	1/9	0.0332545	0.565659	0	0	29.6296	100.846	IL23A
regulation of natural killer cell activation (GO:0032814)	1/9	0.0332545	0.56378	0	0	29.6296	100.846	IL23A
negative regulation of response to reactive oxygen species (GO:1901032)	1/9	0.0332545	0.561913	0	0	29.6296	100.846	NFE2L2
ATF6-mediated unfolded protein response (GO:0036500)	1/9	0.0332545	0.560059	0	0	29.6296	100.846	DDIT3
negative regulation of toll-like receptor 4 signaling pathway (GO:0034144)	1/9	0.0332545	0.558216	0	0	29.6296	100.846	TNFAIP3
sarcoplasmic reticulum calcium ion transport (GO:0070296)	1/9	0.0332545	0.556386	0	0	29.6296	100.846	CCL3
regulation of T-helper 1 type immune response (GO:0002825)	1/9	0.0332545	0.554568	0	0	29.6296	100.846	IL23A
regulation of ER-associated ubiquitin-dependent protein catabolic process (GO:1903069)	1/9	0.0332545	0.552761	0	0	29.6296	100.846	NFE2L2
regulation of integrin activation (GO:0033623)	1/9	0.0332545	0.550967	0	0	29.6296	100.846	PTGER4
B cell homeostasis (GO:0001782)	1/9	0.0332545	0.549184	0	0	29.6296	100.846	TNFAIP3
regulation of sensory perception of pain (GO:0051930)	1/9	0.0332545	0.547412	0	0	29.6296	100.846	CCL3
regulation of cytokine secretion involved in immune response (GO:0002739)	1/9	0.0332545	0.545652	0	0	29.6296	100.846	TNF
transforming growth factor beta receptor signaling pathway (GO:0007179)	2/77	0.0338816	0.554159	0	0	6.92641	23.4451	JUN;FOS
positive regulation of JNK cascade (GO:0046330)	2/77	0.0338816	0.552388	0	0	6.92641	23.4451	IL1B;TNF
response to interleukin-1 (GO:0070555)	2/77	0.0338816	0.550629	0	0	6.92641	23.4451	CCL3L1;CCL3
protein complex assembly (GO:0006461)	3/190	0.0346146	0.560757	0	0	4.21053	14.162	DDIT3;TNFAIP3;TNF
regulation of transcription, DNA-templated (GO:0006355)	11/1599	0.0354896	0.573112	0	0	1.83448	6.12444	EGR1;CDKN1A;JUN;KLF6;JUND;DDIT3;IL1B;FOS;TNF;ATF3;NFE2L2
negative regulation of cell communication (GO:0010648)	2/79	0.0355065	0.571577	0	0	6.75105	22.5353	IL1B;OSM
negative regulation of inflammatory response (GO:0050728)	2/79	0.0355065	0.56978	0	0	6.75105	22.5353	PTGER4;TNFAIP3
transcription from RNA polymerase II promoter (GO:0006366)	5/486	0.0357762	0.572308	0	0	2.74348	9.13709	EGR1;CDKN1A;DDIT3;MAFF;NFE2L2
positive regulation of calcium ion import (GO:0090280)	1/10	0.0368814	0.588144	0	0	26.6667	88.0013	CCL3
3'-UTR-mediated mRNA destabilization (GO:0061158)	1/10	0.0368814	0.586311	0	0	26.6667	88.0013	ZFP36
macrophage chemotaxis (GO:0048246)	1/10	0.0368814	0.58449	0	0	26.6667	88.0013	CCL3
regulation of podosome assembly (GO:0071801)	1/10	0.0368814	0.582681	0	0	26.6667	88.0013	TNF
protein K11-linked deubiquitination (GO:0035871)	1/10	0.0368814	0.580882	0	0	26.6667	88.0013	TNFAIP3
negative regulation of transcription from RNA polymerase II promoter in response to stress (GO:0097201)	1/10	0.0368814	0.579095	0	0	26.6667	88.0013	JUN
response to laminar fluid shear stress (GO:0034616)	1/10	0.0368814	0.577319	0	0	26.6667	88.0013	NFE2L2
regulation of DNA-templated transcription, initiation (GO:2000142)	1/10	0.0368814	0.575553	0	0	26.6667	88.0013	JUN
regulation of transforming growth factor beta production (GO:0071634)	1/10	0.0368814	0.573799	0	0	26.6667	88.0013	PTGS2
T cell chemotaxis (GO:0010818)	1/10	0.0368814	0.572054	0	0	26.6667	88.0013	CCL3
positive regulation of natural killer cell activation (GO:0032816)	1/10	0.0368814	0.570321	0	0	26.6667	88.0013	IL23A
negative regulation of endoplasmic reticulum unfolded protein response (GO:1900102)	1/10	0.0368814	0.568598	0	0	26.6667	88.0013	PPP1R15A
negative regulation of reproductive process (GO:2000242)	1/10	0.0368814	0.566885	0	0	26.6667	88.0013	DUSP1
macrophage migration (GO:1905517)	1/10	0.0368814	0.565183	0	0	26.6667	88.0013	CCL3
regulation of histone phosphorylation (GO:0033127)	1/10	0.0368814	0.563491	0	0	26.6667	88.0013	IL1B
negative regulation of lipopolysaccharide-mediated signaling pathway (GO:0031665)	1/10	0.0368814	0.561809	0	0	26.6667	88.0013	TRIB1
negative regulation of glucose transport (GO:0010829)	1/10	0.0368814	0.560137	0	0	26.6667	88.0013	IL1B
cellular response to hormone stimulus (GO:0032870)	2/81	0.0371613	0.562712	0	0	6.58436	21.6789	JUN;JUND
negative regulation of MAPK cascade (GO:0043409)	2/81	0.0371613	0.561047	0	0	6.58436	21.6789	DUSP1;IL1B
negative regulation of defense response (GO:0031348)	2/81	0.0371613	0.559392	0	0	6.58436	21.6789	PTGER4;TNFAIP3
positive regulation of protein secretion (GO:0050714)	2/83	0.0388452	0.583021	0	0	6.4257	20.8718	PTGER4;TNF
DNA damage response, signal transduction by p53 class mediator (GO:0030330)	2/83	0.0388452	0.581311	0	0	6.4257	20.8718	BTG2;CDKN1A
negative regulation of NF-kappaB transcription factor activity (GO:0032088)	2/83	0.0388452	0.579612	0	0	6.4257	20.8718	NFKBIA;TNFAIP3
negative regulation of binding (GO:0051100)	2/83	0.0388452	0.577922	0	0	6.4257	20.8718	NFKBIA;JUN
positive regulation of cell cycle arrest (GO:0071158)	2/83	0.0388452	0.576242	0	0	6.4257	20.8718	BTG2;CDKN1A
negative regulation of signaling (GO:0023057)	2/84	0.039698	0.587185	0	0	6.34921	20.4854	IL1B;OSM
positive regulation of peptidyl-serine phosphorylation (GO:0033138)	2/84	0.039698	0.585488	0	0	6.34921	20.4854	OSM;TNF
positive regulation of ERK1 and ERK2 cascade (GO:0070374)	3/202	0.0403451	0.593317	0	0	3.9604	12.714	CCL3L1;CCL3;TNF
positive regulation of posttranscriptional gene silencing (GO:0060148)	1/11	0.0404949	0.593809	0	0	24.2424	77.7352	ZFP36
negative regulation of morphogenesis of an epithelium (GO:1905331)	1/11	0.0404949	0.592108	0	0	24.2424	77.7352	TNF
cellular response to prostaglandin stimulus (GO:0071379)	1/11	0.0404949	0.590416	0	0	24.2424	77.7352	PTGER4
regulation of hydrogen peroxide-induced cell death (GO:1903205)	1/11	0.0404949	0.588734	0	0	24.2424	77.7352	NFE2L2
negative regulation of bone mineralization (GO:0030502)	1/11	0.0404949	0.587061	0	0	24.2424	77.7352	CCL3
T-helper cell differentiation (GO:0042093)	1/11	0.0404949	0.585398	0	0	24.2424	77.7352	PTGER4
cyclooxygenase pathway (GO:0019371)	1/11	0.0404949	0.583745	0	0	24.2424	77.7352	PTGS2
negative regulation of translation, ncRNA-mediated (GO:0040033)	1/11	0.0404949	0.5821	0	0	24.2424	77.7352	ZFP36
regulation of ceramide biosynthetic process (GO:2000303)	1/11	0.0404949	0.580465	0	0	24.2424	77.7352	TNF
miRNA mediated inhibition of translation (GO:0035278)	1/11	0.0404949	0.578839	0	0	24.2424	77.7352	ZFP36
response to corticosteroid (GO:0031960)	1/11	0.0404949	0.577222	0	0	24.2424	77.7352	TNF
negative regulation of cell division (GO:0051782)	1/11	0.0404949	0.575614	0	0	24.2424	77.7352	TXNIP
response to sterol (GO:0036314)	1/11	0.0404949	0.574015	0	0	24.2424	77.7352	CCL3
cellular response to molecule of bacterial origin (GO:0071219)	2/85	0.0405579	0.573315	0	0	6.27451	20.11	ZFP36;TNFAIP3
positive regulation of multicellular organismal process (GO:0051240)	3/203	0.0408431	0.575753	0	0	3.94089	12.603	IL23A;IL1B;TNF
regulation of peptidyl-tyrosine phosphorylation (GO:0050730)	2/86	0.0414248	0.582344	0	0	6.20155	19.745	IL23A;OSM
regulation of peptidyl-serine phosphorylation (GO:0033135)	2/87	0.0422987	0.592995	0	0	6.13027	19.39	OSM;TNF
positive regulation of protein complex assembly (GO:0031334)	2/89	0.0440672	0.616096	0	0	5.99251	18.7088	JUN;TNF
cellular response to fluid shear stress (GO:0071498)	1/12	0.044095	0.6148	0	0	22.2222	69.3646	NFE2L2
regulation of mononuclear cell migration (GO:0071675)	1/12	0.044095	0.613125	0	0	22.2222	69.3646	TNF
positive regulation of establishment of protein localization (GO:1904951)	1/12	0.044095	0.611459	0	0	22.2222	69.3646	TNF
negative regulation of metabolic process (GO:0009892)	1/12	0.044095	0.609802	0	0	22.2222	69.3646	IL1B
cellular response to arsenic-containing substance (GO:0071243)	1/12	0.044095	0.608154	0	0	22.2222	69.3646	ATF3
regulation of actomyosin structure organization (GO:0110020)	1/12	0.044095	0.606515	0	0	22.2222	69.3646	PTGER4
positive regulation of T-helper 1 type immune response (GO:0002827)	1/12	0.044095	0.604884	0	0	22.2222	69.3646	IL23A
regulation of hormone secretion (GO:0046883)	1/12	0.044095	0.603263	0	0	22.2222	69.3646	OSM
positive regulation of mRNA metabolic process (GO:1903313)	1/12	0.044095	0.60165	0	0	22.2222	69.3646	ZC3HAV1
response to prostaglandin E (GO:0034695)	1/12	0.044095	0.600045	0	0	22.2222	69.3646	PTGER4
plasminogen activation (GO:0031639)	1/12	0.044095	0.598449	0	0	22.2222	69.3646	PLAU
regulation of interleukin-8 biosynthetic process (GO:0045414)	1/12	0.044095	0.596862	0	0	22.2222	69.3646	TNF
positive regulation of vascular endothelial growth factor receptor signaling pathway (GO:0030949)	1/12	0.044095	0.595283	0	0	22.2222	69.3646	IL1B
regulation of neuron apoptotic process (GO:0043523)	2/90	0.0449617	0.605382	0	0	5.92593	18.3819	DDIT3;CCL3
regulation of cytokine-mediated signaling pathway (GO:0001959)	2/91	0.0458629	0.615891	0	0	5.86081	18.0636	TNFAIP3;TNF
protein localization to endoplasmic reticulum (GO:0070972)	1/13	0.0476818	0.638636	0	0	20.5128	62.4247	PPP1R15A
negative regulation of macrophage derived foam cell differentiation (GO:0010745)	1/13	0.0476818	0.636964	0	0	20.5128	62.4247	NFKBIA
prostanoid biosynthetic process (GO:0046457)	1/13	0.0476818	0.635301	0	0	20.5128	62.4247	PTGS2
positive regulation of ERAD pathway (GO:1904294)	1/13	0.0476818	0.633647	0	0	20.5128	62.4247	NFE2L2
regulation of DNA-templated transcription in response to stress (GO:0043620)	1/13	0.0476818	0.632001	0	0	20.5128	62.4247	DDIT3
positive regulation of alpha-beta T cell proliferation (GO:0046641)	1/13	0.0476818	0.630364	0	0	20.5128	62.4247	IL23A
positive regulation of interleukin-17 production (GO:0032740)	1/13	0.0476818	0.628735	0	0	20.5128	62.4247	IL23A
positive regulation of cholesterol efflux (GO:0010875)	1/13	0.0476818	0.627114	0	0	20.5128	62.4247	NFKBIA
positive regulation of protein complex disassembly (GO:0043243)	1/13	0.0476818	0.625502	0	0	20.5128	62.4247	TNF
response to UV-B (GO:0010224)	1/13	0.0476818	0.623898	0	0	20.5128	62.4247	CDKN1A
negative regulation of interleukin-10 production (GO:0032693)	1/13	0.0476818	0.622303	0	0	20.5128	62.4247	IL23A
positive regulation of cellular metabolic process (GO:0031325)	2/93	0.0476853	0.620761	0	0	5.73477	17.4517	NFKBIA;CDKN1A
regulation of transcription from RNA polymerase II promoter in response to stress (GO:0043618)	2/94	0.0486064	0.631141	0	0	5.67376	17.1574	ATF3;NFE2L2
negative regulation of hydrogen peroxide-induced cell death (GO:1903206)	1/14	0.0512553	0.663848	0	0	19.0476	56.5893	NFE2L2
mitotic cell cycle arrest (GO:0071850)	1/14	0.0512553	0.662167	0	0	19.0476	56.5893	DUSP1
regulation of nuclear-transcribed mRNA catabolic process, deadenylation-dependent decay (GO:1900151)	1/14	0.0512553	0.660495	0	0	19.0476	56.5893	ZFP36
positive regulation of vascular smooth muscle cell proliferation (GO:1904707)	1/14	0.0512553	0.658831	0	0	19.0476	56.5893	JUN
positive regulation of T cell mediated cytotoxicity (GO:0001916)	1/14	0.0512553	0.657176	0	0	19.0476	56.5893	IL23A
negative regulation of smooth muscle cell migration (GO:0014912)	1/14	0.0512553	0.655529	0	0	19.0476	56.5893	TRIB1
regulation of protein modification by small protein conjugation or removal (GO:1903320)	1/14	0.0512553	0.65389	0	0	19.0476	56.5893	EGR1
regulation of mRNA catabolic process (GO:0061013)	1/14	0.0512553	0.652259	0	0	19.0476	56.5893	ZC3HAV1
regulation of defense response to virus (GO:0050688)	1/14	0.0512553	0.650637	0	0	19.0476	56.5893	TNFAIP3
negative regulation of biomineral tissue development (GO:0070168)	1/14	0.0512553	0.649022	0	0	19.0476	56.5893	CCL3
regulation of mitotic cell cycle spindle assembly checkpoint (GO:0090266)	1/14	0.0512553	0.647416	0	0	19.0476	56.5893	DUSP1
regulation of insulin secretion (GO:0050796)	2/99	0.0533078	0.671678	0	0	5.38721	15.7935	IL1B;TNF
small GTPase mediated signal transduction (GO:0007264)	2/100	0.0542669	0.682079	0	0	5.33333	15.5405	CDKN1A;JUN
positive regulation of peptidyl-lysine acetylation (GO:2000758)	1/15	0.0548156	0.687283	0	0	17.7778	51.6228	IL1B
response to cholesterol (GO:0070723)	1/15	0.0548156	0.685598	0	0	17.7778	51.6228	CCL3
positive regulation of alpha-beta T cell activation (GO:0046635)	1/15	0.0548156	0.683922	0	0	17.7778	51.6228	IL23A
NAD biosynthesis via nicotinamide riboside salvage pathway (GO:0034356)	1/15	0.0548156	0.682254	0	0	17.7778	51.6228	PTGS2
positive regulation of response to wounding (GO:1903036)	1/15	0.0548156	0.680594	0	0	17.7778	51.6228	HBEGF
negative regulation of cytokine production involved in immune response (GO:0002719)	1/15	0.0548156	0.678942	0	0	17.7778	51.6228	TNF
lipoxygenase pathway (GO:0019372)	1/15	0.0548156	0.677298	0	0	17.7778	51.6228	PTGS2
regulation of protein complex disassembly (GO:0043244)	1/15	0.0548156	0.675662	0	0	17.7778	51.6228	TNF
regulation of T cell mediated cytotoxicity (GO:0001914)	1/15	0.0548156	0.674034	0	0	17.7778	51.6228	IL23A
positive regulation of protein export from nucleus (GO:0046827)	1/15	0.0548156	0.672414	0	0	17.7778	51.6228	IL1B
mitochondrion localization (GO:0051646)	1/15	0.0548156	0.670801	0	0	17.7778	51.6228	ALB
cytoplasmic sequestering of protein (GO:0051220)	1/15	0.0548156	0.669196	0	0	17.7778	51.6228	NFKBIA
negative regulation of anoikis (GO:2000811)	1/15	0.0548156	0.667599	0	0	17.7778	51.6228	MCL1
positive regulation of phosphoprotein phosphatase activity (GO:0032516)	1/15	0.0548156	0.66601	0	0	17.7778	51.6228	PPP1R15A
cellular response to corticosteroid stimulus (GO:0071384)	1/15	0.0548156	0.664428	0	0	17.7778	51.6228	ZFP36
regulation of lipid metabolic process (GO:0019216)	2/101	0.0552321	0.66789	0	0	5.28053	15.2935	IL1B;PLIN2
cellular response to transforming growth factor beta stimulus (GO:0071560)	2/101	0.0552321	0.666311	0	0	5.28053	15.2935	JUN;FOS
peptidyl-threonine dephosphorylation (GO:0035970)	1/16	0.0583627	0.702417	0	0	16.6667	47.3513	DUSP1
T cell migration (GO:0072678)	1/16	0.0583627	0.700764	0	0	16.6667	47.3513	CCL3
negative regulation of NF-kappaB import into nucleus (GO:0042347)	1/16	0.0583627	0.699119	0	0	16.6667	47.3513	NFKBIA
fibrinolysis (GO:0042730)	1/16	0.0583627	0.697482	0	0	16.6667	47.3513	PLAU
DNA alkylation (GO:0006305)	1/16	0.0583627	0.695852	0	0	16.6667	47.3513	FOS
leukocyte tethering or rolling (GO:0050901)	1/16	0.0583627	0.69423	0	0	16.6667	47.3513	TNF
mRNA transcription from RNA polymerase II promoter (GO:0042789)	1/16	0.0583627	0.692616	0	0	16.6667	47.3513	DDIT3
positive regulation of cell migration involved in sprouting angiogenesis (GO:0090050)	1/16	0.0583627	0.691009	0	0	16.6667	47.3513	PTGS2
cytoplasmic sequestering of transcription factor (GO:0042994)	1/16	0.0583627	0.689409	0	0	16.6667	47.3513	NFKBIA
leukocyte adhesion to vascular endothelial cell (GO:0061756)	1/16	0.0583627	0.687817	0	0	16.6667	47.3513	TNF
regulation of bicellular tight junction assembly (GO:2000810)	1/16	0.0583627	0.686232	0	0	16.6667	47.3513	TNF
DNA methylation or demethylation (GO:0044728)	1/16	0.0583627	0.684655	0	0	16.6667	47.3513	FOS
negative regulation of transcription regulatory region DNA binding (GO:2000678)	1/16	0.0583627	0.683084	0	0	16.6667	47.3513	DDIT3
regulation of glucose transport (GO:0010827)	1/16	0.0583627	0.681521	0	0	16.6667	47.3513	IL1B
positive regulation of DNA-templated transcription, initiation (GO:2000144)	1/16	0.0583627	0.679965	0	0	16.6667	47.3513	JUN
regulation of cellular response to stress (GO:0080135)	2/105	0.0591532	0.687606	0	0	5.07937	14.3625	IER3;MCL1
positive regulation of cellular component organization (GO:0051130)	2/107	0.0611491	0.70919	0	0	4.98442	13.9287	PPP1R15A;TNF
regulation of protein sumoylation (GO:0033233)	1/17	0.0618967	0.716233	0	0	15.6863	43.6438	EGR1
3'-UTR-mediated mRNA stabilization (GO:0070935)	1/17	0.0618967	0.714612	0	0	15.6863	43.6438	ZFP36
high-density lipoprotein particle remodeling (GO:0034375)	1/17	0.0618967	0.712999	0	0	15.6863	43.6438	ALB
positive regulation of cholesterol transport (GO:0032376)	1/17	0.0618967	0.711393	0	0	15.6863	43.6438	NFKBIA
regulation of tissue remodeling (GO:0034103)	1/17	0.0618967	0.709795	0	0	15.6863	43.6438	IL23A
regulation of toll-like receptor 4 signaling pathway (GO:0034143)	1/17	0.0618967	0.708203	0	0	15.6863	43.6438	TNFAIP3
positive regulation of lymphocyte migration (GO:2000403)	1/17	0.0618967	0.706619	0	0	15.6863	43.6438	CCL3
negative regulation of B cell activation (GO:0050869)	1/17	0.0618967	0.705042	0	0	15.6863	43.6438	TNFAIP3
positive regulation by host of viral transcription (GO:0043923)	1/17	0.0618967	0.703471	0	0	15.6863	43.6438	JUN
cellular response to glucocorticoid stimulus (GO:0071385)	1/17	0.0618967	0.701908	0	0	15.6863	43.6438	ZFP36
regulation of protein secretion (GO:0050708)	2/108	0.0621556	0.703282	0	0	4.93827	13.7191	IL1B;TNF
regulation of response to external stimulus (GO:0032101)	2/108	0.0621556	0.701726	0	0	4.93827	13.7191	TNFAIP3;PTGS2
cellular response to starvation (GO:0009267)	2/108	0.0621556	0.700177	0	0	4.93827	13.7191	CDKN1A;ALB
regulation of cytokine production (GO:0001817)	2/109	0.0631679	0.710013	0	0	4.89297	13.5142	CD83;TNF
negative regulation of protein kinase activity (GO:0006469)	2/110	0.0641858	0.719868	0	0	4.84848	13.3138	CDKN1A;TRIB1
regulation of cholesterol efflux (GO:0010874)	1/18	0.0654175	0.732074	0	0	14.8148	40.3995	NFKBIA
regulation of keratinocyte proliferation (GO:0010837)	1/18	0.0654175	0.730472	0	0	14.8148	40.3995	ZFP36
negative regulation of osteoclast differentiation (GO:0045671)	1/18	0.0654175	0.728877	0	0	14.8148	40.3995	CCL3
positive regulation of p38MAPK cascade (GO:1900745)	1/18	0.0654175	0.727289	0	0	14.8148	40.3995	IL1B
acute-phase response (GO:0006953)	1/18	0.0654175	0.725708	0	0	14.8148	40.3995	IL1B
positive regulation of lipid catabolic process (GO:0050996)	1/18	0.0654175	0.724134	0	0	14.8148	40.3995	IL1B
negative regulation of oxidative stress-induced intrinsic apoptotic signaling pathway (GO:1902176)	1/18	0.0654175	0.722566	0	0	14.8148	40.3995	NFE2L2
anterior/posterior axis specification (GO:0009948)	1/18	0.0654175	0.721006	0	0	14.8148	40.3995	DDIT3
DNA methylation (GO:0006306)	1/18	0.0654175	0.719452	0	0	14.8148	40.3995	FOS
regulation of chemokine production (GO:0032642)	1/18	0.0654175	0.717905	0	0	14.8148	40.3995	TNF
regulation of lipopolysaccharide-mediated signaling pathway (GO:0031664)	1/18	0.0654175	0.716364	0	0	14.8148	40.3995	TRIB1
regulation of oxidative stress-induced intrinsic apoptotic signaling pathway (GO:1902175)	1/18	0.0654175	0.71483	0	0	14.8148	40.3995	NFE2L2
mRNA destabilization (GO:0061157)	1/18	0.0654175	0.713303	0	0	14.8148	40.3995	ZFP36
negative regulation of protein dephosphorylation (GO:0035308)	1/18	0.0654175	0.711782	0	0	14.8148	40.3995	PPP1R15A
prostaglandin biosynthetic process (GO:0001516)	1/18	0.0654175	0.710267	0	0	14.8148	40.3995	PTGS2
positive regulation of kinase activity (GO:0033674)	2/114	0.0683123	0.740123	0	0	4.67836	12.5552	CDKN1A;TNF
negative regulation of lymphocyte activation (GO:0051250)	1/19	0.0689254	0.745182	0	0	14.0351	37.5401	TNFAIP3
negative regulation of cell junction assembly (GO:1901889)	1/19	0.0689254	0.743607	0	0	14.0351	37.5401	TNF
macromolecule biosynthetic process (GO:0009059)	1/19	0.0689254	0.742038	0	0	14.0351	37.5401	TNF
positive regulation of mononuclear cell migration (GO:0071677)	1/19	0.0689254	0.740476	0	0	14.0351	37.5401	TNF
positive regulation of oxidoreductase activity (GO:0051353)	1/19	0.0689254	0.73892	0	0	14.0351	37.5401	TNF
regulation of transcription factor import into nucleus (GO:0042990)	1/19	0.0689254	0.737371	0	0	14.0351	37.5401	NFKBIA
innate immune response in mucosa (GO:0002227)	1/19	0.0689254	0.735829	0	0	14.0351	37.5401	HIST2H2BE
extrinsic apoptotic signaling pathway in absence of ligand (GO:0097192)	1/19	0.0689254	0.734293	0	0	14.0351	37.5401	MCL1
positive regulation of protein phosphorylation (GO:0001934)	4/413	0.0695492	0.739395	0	0	2.58273	6.88483	CDKN1A;IL1B;OSM;TNF
positive regulation of peptidyl-tyrosine phosphorylation (GO:0050731)	2/117	0.0714637	0.758169	0	0	4.5584	12.0277	IL23A;OSM
cellular response to interferon-gamma (GO:0071346)	2/117	0.0714637	0.756596	0	0	4.5584	12.0277	CCL3L1;CCL3
negative regulation of innate immune response (GO:0045824)	1/20	0.0724202	0.765135	0	0	13.3333	35.0036	TNFAIP3
positive regulation of interleukin-2 production (GO:0032743)	1/20	0.0724202	0.763554	0	0	13.3333	35.0036	IL1B
regulation of endoplasmic reticulum stress-induced intrinsic apoptotic signaling pathway (GO:1902235)	1/20	0.0724202	0.76198	0	0	13.3333	35.0036	DDIT3
negative regulation of phosphate metabolic process (GO:0045936)	1/20	0.0724202	0.760412	0	0	13.3333	35.0036	CDKN1A
regulation of epidermal cell differentiation (GO:0045604)	1/20	0.0724202	0.758851	0	0	13.3333	35.0036	ZFP36
embryonic digestive tract development (GO:0048566)	1/20	0.0724202	0.757296	0	0	13.3333	35.0036	TNF
negative regulation of response to biotic stimulus (GO:0002832)	1/20	0.0724202	0.755747	0	0	13.3333	35.0036	TRIB1
regulation of anoikis (GO:2000209)	1/20	0.0724202	0.754205	0	0	13.3333	35.0036	MCL1
positive regulation of gene silencing by miRNA (GO:2000637)	1/20	0.0724202	0.752669	0	0	13.3333	35.0036	ZFP36
regulation of transport (GO:0051049)	1/20	0.0724202	0.751139	0	0	13.3333	35.0036	YRDC
activation of MAPK activity (GO:0000187)	2/118	0.0725246	0.750695	0	0	4.51977	11.8591	IL1B;TNF
positive regulation of protein serine/threonine kinase activity (GO:0071902)	2/119	0.0735906	0.760188	0	0	4.48179	11.6941	IL1B;TNF
hyaluronan metabolic process (GO:0030212)	1/21	0.0759021	0.782482	0	0	12.6984	32.7405	IL1B
positive regulation of transcription from RNA polymerase II promoter involved in cellular response to chemical stimulus (GO:1901522)	1/21	0.0759021	0.780904	0	0	12.6984	32.7405	NFE2L2
mRNA transcription (GO:0009299)	1/21	0.0759021	0.779333	0	0	12.6984	32.7405	DDIT3
regulation of interleukin-2 production (GO:0032663)	1/21	0.0759021	0.777768	0	0	12.6984	32.7405	TNFAIP3
regulation of interleukin-17 production (GO:0032660)	1/21	0.0759021	0.776209	0	0	12.6984	32.7405	IL23A
response to nicotine (GO:0035094)	1/21	0.0759021	0.774657	0	0	12.6984	32.7405	TNF
negative regulation of viral process (GO:0048525)	1/21	0.0759021	0.773111	0	0	12.6984	32.7405	ZFP36
positive regulation of leukocyte cell-cell adhesion (GO:1903039)	1/21	0.0759021	0.771571	0	0	12.6984	32.7405	TNF
positive regulation of defense response to virus by host (GO:0002230)	1/21	0.0759021	0.770037	0	0	12.6984	32.7405	IL23A
cortical actin cytoskeleton organization (GO:0030866)	1/21	0.0759021	0.768509	0	0	12.6984	32.7405	TNF
cellular response to alkaloid (GO:0071312)	1/21	0.0759021	0.766987	0	0	12.6984	32.7405	TNF
negative regulation of cyclin-dependent protein kinase activity (GO:1904030)	1/21	0.0759021	0.765471	0	0	12.6984	32.7405	CDKN1A
positive regulation of lipid metabolic process (GO:0045834)	1/21	0.0759021	0.763961	0	0	12.6984	32.7405	IL1B
positive regulation of translational initiation (GO:0045948)	1/21	0.0759021	0.762458	0	0	12.6984	32.7405	PPP1R15A
positive regulation of histone acetylation (GO:0035066)	1/21	0.0759021	0.76096	0	0	12.6984	32.7405	IL1B
negative regulation of cytokine biosynthetic process (GO:0042036)	1/21	0.0759021	0.759468	0	0	12.6984	32.7405	ZFP36
ERK1 and ERK2 cascade (GO:0070371)	1/21	0.0759021	0.757981	0	0	12.6984	32.7405	PTGER4
regulation of cell differentiation (GO:0045595)	2/122	0.076819	0.765639	0	0	4.37158	11.2188	JUN;JUND
regulation of vascular endothelial growth factor receptor signaling pathway (GO:0030947)	1/22	0.0793711	0.789534	0	0	12.1212	30.7106	IL1B
regulation of calcium ion import (GO:0090279)	1/22	0.0793711	0.787998	0	0	12.1212	30.7106	CCL3
NAD biosynthetic process (GO:0009435)	1/22	0.0793711	0.786468	0	0	12.1212	30.7106	PTGS2
regulation of ERBB signaling pathway (GO:1901184)	1/22	0.0793711	0.784943	0	0	12.1212	30.7106	HBEGF
negative regulation of cell cycle G1/S phase transition (GO:1902807)	1/22	0.0793711	0.783425	0	0	12.1212	30.7106	CDKN1A
regulation of bone resorption (GO:0045124)	1/22	0.0793711	0.781913	0	0	12.1212	30.7106	TNFAIP3
negative regulation of myeloid cell differentiation (GO:0045638)	1/22	0.0793711	0.780406	0	0	12.1212	30.7106	ZFP36
positive regulation of interleukin-10 production (GO:0032733)	1/22	0.0793711	0.778905	0	0	12.1212	30.7106	IL23A
positive regulation of phosphatase activity (GO:0010922)	1/22	0.0793711	0.77741	0	0	12.1212	30.7106	PPP1R15A
dephosphorylation (GO:0016311)	2/125	0.0800918	0.782966	0	0	4.26667	10.7715	DUSP2;DUSP1
organic anion transport (GO:0015711)	2/125	0.0800918	0.781469	0	0	4.26667	10.7715	ALB;SLC25A24
regulation of programmed cell death (GO:0043067)	3/269	0.0803168	0.782169	0	0	2.97398	7.49971	DUSP1;ALB;TNF
G2/M transition of mitotic cell cycle (GO:0000086)	2/127	0.0822976	0.799933	0	0	4.19948	10.4878	CDKN1A;PHLDA1
protein K48-linked deubiquitination (GO:0071108)	1/23	0.0828273	0.80355	0	0	11.5942	28.8811	TNFAIP3
regulation of monooxygenase activity (GO:0032768)	1/23	0.0828273	0.802026	0	0	11.5942	28.8811	IL1B
negative regulation of transcription factor import into nucleus (GO:0042992)	1/23	0.0828273	0.800507	0	0	11.5942	28.8811	NFKBIA
positive regulation of protein kinase B signaling (GO:0051897)	2/128	0.0834076	0.804592	0	0	4.16667	10.3501	CCL3;HBEGF
cell cycle G2/M phase transition (GO:0044839)	2/128	0.0834076	0.803074	0	0	4.16667	10.3501	CDKN1A;PHLDA1
negative regulation of transcription, DNA-templated (GO:0045892)	6/814	0.084677	0.81376	0	0	1.9656	4.8529	ZFP36;JUN;JUND;DDIT3;TNF;ATF3
regulation of apoptotic process (GO:0042981)	6/816	0.0854457	0.819604	0	0	1.96078	4.82328	NFKBIA;JUN;DUSP1;ALB;TNF;MCL1
positive regulation of immune effector process (GO:0002699)	1/25	0.0897012	0.858809	0	0	10.6667	25.7202	IL23A
mucosal immune response (GO:0002385)	1/25	0.0897012	0.857201	0	0	10.6667	25.7202	HIST2H2BE
negative regulation of G1/S transition of mitotic cell cycle (GO:2000134)	1/25	0.0897012	0.855599	0	0	10.6667	25.7202	CDKN1A
proteasomal ubiquitin-independent protein catabolic process (GO:0010499)	1/25	0.0897012	0.854002	0	0	10.6667	25.7202	NFE2L2
regulation of actin filament bundle assembly (GO:0032231)	1/25	0.0897012	0.852412	0	0	10.6667	25.7202	PTGER4
negative regulation of oxidative stress-induced cell death (GO:1903202)	1/25	0.0897012	0.850828	0	0	10.6667	25.7202	NFE2L2
cellular senescence (GO:0090398)	1/25	0.0897012	0.849249	0	0	10.6667	25.7202	CDKN1A
cytoplasmic pattern recognition receptor signaling pathway (GO:0002753)	1/25	0.0897012	0.847676	0	0	10.6667	25.7202	TNFAIP3
cellular response to epidermal growth factor stimulus (GO:0071364)	1/26	0.0931191	0.878349	0	0	10.2564	24.3474	ZFP36
negative regulation of insulin receptor signaling pathway (GO:0046627)	1/26	0.0931191	0.876728	0	0	10.2564	24.3474	IL1B
protein import into nucleus, translocation (GO:0000060)	1/26	0.0931191	0.875114	0	0	10.2564	24.3474	TNF
nucleotide-binding domain, leucine rich repeat containing receptor signaling pathway (GO:0035872)	1/26	0.0931191	0.873505	0	0	10.2564	24.3474	TNFAIP3
positive regulation of interleukin-12 production (GO:0032735)	1/26	0.0931191	0.871902	0	0	10.2564	24.3474	IL23A
prostaglandin metabolic process (GO:0006693)	1/26	0.0931191	0.870305	0	0	10.2564	24.3474	PTGS2
positive regulation of nuclear division (GO:0051785)	1/26	0.0931191	0.868714	0	0	10.2564	24.3474	IL1B
regulation of interleukin-10 production (GO:0032653)	1/26	0.0931191	0.867129	0	0	10.2564	24.3474	IL23A
peptidyl-tyrosine dephosphorylation (GO:0035335)	1/26	0.0931191	0.86555	0	0	10.2564	24.3474	DUSP1
regulation of vascular smooth muscle cell proliferation (GO:1904705)	1/26	0.0931191	0.863976	0	0	10.2564	24.3474	JUN
positive regulation of leukocyte mediated cytotoxicity (GO:0001912)	1/26	0.0931191	0.862408	0	0	10.2564	24.3474	IL23A
response to alcohol (GO:0097305)	1/26	0.0931191	0.860846	0	0	10.2564	24.3474	CCL3
positive regulation of interleukin-1 beta secretion (GO:0050718)	1/26	0.0931191	0.859289	0	0	10.2564	24.3474	CCL3
regulation of gene expression (GO:0010468)	7/1038	0.0938141	0.864139	0	0	1.79833	4.25564	EGR1;TIPARP;DDIT3;IL1B;CCL3;TNF;NFE2L2
negative regulation of cellular response to insulin stimulus (GO:1900077)	1/27	0.0965243	0.887502	0	0	9.87654	23.091	IL1B
regulation of histone acetylation (GO:0035065)	1/27	0.0965243	0.885906	0	0	9.87654	23.091	IL1B
regulation of p38MAPK cascade (GO:1900744)	1/27	0.0965243	0.884315	0	0	9.87654	23.091	IL1B
positive regulation of wound healing (GO:0090303)	1/27	0.0965243	0.88273	0	0	9.87654	23.091	HBEGF
negative regulation of synaptic transmission (GO:0050805)	1/28	0.0999169	0.912122	0	0	9.52381	21.9373	IL1B
extrinsic apoptotic signaling pathway via death domain receptors (GO:0008625)	1/28	0.0999169	0.910493	0	0	9.52381	21.9373	TNF
regulation of protein transport (GO:0051223)	1/28	0.0999169	0.90887	0	0	9.52381	21.9373	TNF
negative regulation of myeloid leukocyte differentiation (GO:0002762)	1/28	0.0999169	0.907253	0	0	9.52381	21.9373	CCL3
regulation of protein localization to cell surface (GO:2000008)	1/28	0.0999169	0.905641	0	0	9.52381	21.9373	TNF
transmembrane receptor protein serine/threonine kinase signaling pathway (GO:0007178)	2/145	0.102946	0.931445	0	0	3.67816	8.36248	JUN;FOS
cellular response to ketone (GO:1901655)	1/29	0.103297	0.932964	0	0	9.1954	20.8749	PTGER4
regulation of NIK/NF-kappaB signaling (GO:1901222)	1/29	0.103297	0.931315	0	0	9.1954	20.8749	TNF
cellular response to alcohol (GO:0097306)	1/29	0.103297	0.929673	0	0	9.1954	20.8749	PTGER4
positive regulation of calcium-mediated signaling (GO:0050850)	1/29	0.103297	0.928036	0	0	9.1954	20.8749	CCL3
positive regulation of sprouting angiogenesis (GO:1903672)	1/29	0.103297	0.926405	0	0	9.1954	20.8749	PTGS2
nucleotide-binding oligomerization domain containing signaling pathway (GO:0070423)	1/29	0.103297	0.92478	0	0	9.1954	20.8749	TNFAIP3
protein K63-linked deubiquitination (GO:0070536)	1/29	0.103297	0.92316	0	0	9.1954	20.8749	TNFAIP3
positive regulation of fibroblast proliferation (GO:0048146)	1/29	0.103297	0.921546	0	0	9.1954	20.8749	CDKN1A
positive regulation of intracellular signal transduction (GO:1902533)	4/480	0.105979	0.943826	0	0	2.22222	4.9878	CCL3;OSM;TNF;HBEGF
regulation of macrophage derived foam cell differentiation (GO:0010743)	1/30	0.106664	0.948273	0	0	8.88889	19.8939	NFKBIA
regulation of keratinocyte differentiation (GO:0045616)	1/30	0.106664	0.946624	0	0	8.88889	19.8939	ZFP36
nuclear-transcribed mRNA poly(A) tail shortening (GO:0000289)	1/30	0.106664	0.944981	0	0	8.88889	19.8939	ZFP36
cortical cytoskeleton organization (GO:0030865)	1/30	0.106664	0.943343	0	0	8.88889	19.8939	TNF
positive regulation of histone modification (GO:0031058)	1/30	0.106664	0.941711	0	0	8.88889	19.8939	IL1B
positive regulation of interleukin-1 secretion (GO:0050716)	1/30	0.106664	0.940084	0	0	8.88889	19.8939	CCL3
regulation of cell migration involved in sprouting angiogenesis (GO:0090049)	1/31	0.11002	0.967982	0	0	8.60215	18.9858	PTGS2
bile acid and bile salt transport (GO:0015721)	1/31	0.11002	0.966316	0	0	8.60215	18.9858	ALB
cellular response to drug (GO:0035690)	1/31	0.11002	0.964656	0	0	8.60215	18.9858	IL1B
negative regulation of transferase activity (GO:0051348)	1/31	0.11002	0.963001	0	0	8.60215	18.9858	ZFP36
negative regulation of secretion by cell (GO:1903531)	1/31	0.11002	0.961352	0	0	8.60215	18.9858	OSM
regulation of cell adhesion mediated by integrin (GO:0033628)	1/31	0.11002	0.959709	0	0	8.60215	18.9858	PLAU
negative regulation of cell differentiation (GO:0045596)	2/151	0.110118	0.958932	0	0	3.53201	7.79232	NFKBIA;TNF
negative regulation of toll-like receptor signaling pathway (GO:0034122)	1/32	0.113362	0.985497	0	0	8.33333	18.1431	TNFAIP3
negative regulation of tumor necrosis factor superfamily cytokine production (GO:1903556)	1/32	0.113362	0.983821	0	0	8.33333	18.1431	TNFAIP3
positive regulation of protein dephosphorylation (GO:0035307)	1/32	0.113362	0.982151	0	0	8.33333	18.1431	PPP1R15A
regulation of protein export from nucleus (GO:0046825)	1/32	0.113362	0.980486	0	0	8.33333	18.1431	IL1B
negative regulation of extrinsic apoptotic signaling pathway via death domain receptors (GO:1902042)	1/32	0.113362	0.978827	0	0	8.33333	18.1431	TNFAIP3
gene silencing by miRNA (GO:0035195)	1/32	0.113362	0.977174	0	0	8.33333	18.1431	ZFP36
negative regulation of fat cell differentiation (GO:0045599)	1/33	0.116692	1	0	0	8.08081	17.3593	TNF
regulation of erythrocyte differentiation (GO:0045646)	1/33	0.116692	1	0	0	8.08081	17.3593	ZFP36
positive regulation of nucleocytoplasmic transport (GO:0046824)	1/34	0.12001	1	0	0	7.84314	16.6289	IL1B
positive regulation of calcium ion transport (GO:0051928)	1/34	0.12001	1	0	0	7.84314	16.6289	CCL3
negative regulation of multi-organism process (GO:0043901)	1/34	0.12001	1	0	0	7.84314	16.6289	TRIB1
positive regulation of intrinsic apoptotic signaling pathway (GO:2001244)	1/34	0.12001	1	0	0	7.84314	16.6289	DDIT3
mRNA stabilization (GO:0048255)	1/34	0.12001	1	0	0	7.84314	16.6289	ZFP36
regulation of interleukin-12 production (GO:0032655)	1/34	0.12001	1	0	0	7.84314	16.6289	IL23A
bone development (GO:0060348)	1/35	0.123316	1	0	0	7.61905	15.9467	PTGER4
positive regulation of leukocyte migration (GO:0002687)	1/35	0.123316	1	0	0	7.61905	15.9467	TNF
regulation of insulin receptor signaling pathway (GO:0046626)	1/35	0.123316	1	0	0	7.61905	15.9467	IL1B
regulation of interleukin-1 beta secretion (GO:0050706)	1/35	0.123316	1	0	0	7.61905	15.9467	CCL3
regulation of JUN kinase activity (GO:0043506)	1/35	0.123316	1	0	0	7.61905	15.9467	TNF
positive regulation of protein modification process (GO:0031401)	2/164	0.126087	1	0	0	3.25203	6.73426	IL1B;TNF
negative regulation of cellular macromolecule biosynthetic process (GO:2000113)	4/513	0.12658	1	0	0	2.07927	4.29761	BTG2;JUN;DDIT3;TNF
positive regulation of NIK/NF-kappaB signaling (GO:1901224)	1/36	0.126609	1	0	0	7.40741	15.3085	TNF
antibacterial humoral response (GO:0019731)	1/36	0.126609	1	0	0	7.40741	15.3085	HIST2H2BE
negative regulation of protein kinase B signaling (GO:0051898)	1/36	0.126609	1	0	0	7.40741	15.3085	DDIT3
negative regulation of protein complex assembly (GO:0031333)	1/36	0.126609	1	0	0	7.40741	15.3085	PTGER4
regulation of phosphoprotein phosphatase activity (GO:0043666)	1/36	0.126609	1	0	0	7.40741	15.3085	PPP1R15A
negative regulation of tumor necrosis factor production (GO:0032720)	1/36	0.126609	1	0	0	7.40741	15.3085	TNFAIP3
organic hydroxy compound transport (GO:0015850)	1/37	0.12989	1	0	0	7.20721	14.7104	ALB
regulation of nitric-oxide synthase activity (GO:0050999)	1/37	0.12989	1	0	0	7.20721	14.7104	IL1B
negative regulation of blood coagulation (GO:0030195)	1/37	0.12989	1	0	0	7.20721	14.7104	PLAU
mRNA catabolic process (GO:0006402)	1/37	0.12989	1	0	0	7.20721	14.7104	ZFP36
zymogen activation (GO:0031638)	1/37	0.12989	1	0	0	7.20721	14.7104	PLAU
sodium-independent organic anion transport (GO:0043252)	1/38	0.133159	1	0	0	7.01754	14.1488	ALB
retina homeostasis (GO:0001895)	1/39	0.136416	1	0	0	6.83761	13.6208	ALB
ubiquitin-dependent protein catabolic process (GO:0006511)	3/342	0.137136	1	0	0	2.33918	4.64745	DDIT3;TNFAIP3;NFE2L2
positive regulation of hydrolase activity (GO:0051345)	2/173	0.137448	1	0	0	3.08285	6.11795	CCL3L1;CCL3
positive regulation of reactive oxygen species metabolic process (GO:2000379)	1/40	0.139661	1	0	0	6.66667	13.1236	CDKN1A
regulation of extrinsic apoptotic signaling pathway via death domain receptors (GO:1902041)	1/40	0.139661	1	0	0	6.66667	13.1236	TNFAIP3
ERBB2 signaling pathway (GO:0038128)	1/40	0.139661	1	0	0	6.66667	13.1236	HBEGF
cellular response to amino acid starvation (GO:0034198)	1/40	0.139661	1	0	0	6.66667	13.1236	CDKN1A
positive regulation of epithelial to mesenchymal transition (GO:0010718)	1/41	0.142894	1	0	0	6.50407	12.6547	IL1B
regulation of protein dephosphorylation (GO:0035304)	1/41	0.142894	1	0	0	6.50407	12.6547	PPP1R15A
regulation of viral transcription (GO:0046782)	1/41	0.142894	1	0	0	6.50407	12.6547	ZFP36
positive regulation of mitotic nuclear division (GO:0045840)	1/41	0.142894	1	0	0	6.50407	12.6547	IL1B
positive regulation of MAP kinase activity (GO:0043406)	2/178	0.143855	1	0	0	2.99625	5.80958	IL1B;TNF
regulation of angiogenesis (GO:0045765)	2/178	0.143855	1	0	0	2.99625	5.80958	IL1B;TNFAIP3
cellular response to lipid (GO:0071396)	2/179	0.145145	1	0	0	2.97952	5.75054	ZFP36;TNFAIP3
negative regulation of protein phosphorylation (GO:0001933)	2/179	0.145145	1	0	0	2.97952	5.75054	DUSP1;TRIB1
regulation of calcium-mediated signaling (GO:0050848)	1/42	0.146114	1	0	0	6.34921	12.2119	CCL3
positive regulation of viral transcription (GO:0050434)	1/42	0.146114	1	0	0	6.34921	12.2119	JUN
cellular response to calcium ion (GO:0071277)	1/43	0.149323	1	0	0	6.20155	11.7931	SLC25A24
cellular response to radiation (GO:0071478)	1/43	0.149323	1	0	0	6.20155	11.7931	CDKN1A
transcription, DNA-templated (GO:0006351)	3/357	0.150187	1	0	0	2.2409	4.24846	EGR1;MAFF;NFE2L2
negative regulation of ERBB signaling pathway (GO:1901185)	1/44	0.15252	1	0	0	6.06061	11.3967	HBEGF
RNA catabolic process (GO:0006401)	1/44	0.15252	1	0	0	6.06061	11.3967	ZFP36
response to unfolded protein (GO:0006986)	1/44	0.15252	1	0	0	6.06061	11.3967	DDIT3
positive regulation of interleukin-6 production (GO:0032755)	1/44	0.15252	1	0	0	6.06061	11.3967	IL1B
digestive tract development (GO:0048565)	1/44	0.15252	1	0	0	6.06061	11.3967	TNF
negative regulation of type I interferon production (GO:0032480)	1/45	0.155705	1	0	0	5.92593	11.021	TNFAIP3
positive regulation of transport (GO:0051050)	1/45	0.155705	1	0	0	5.92593	11.021	TNF
carboxylic acid biosynthetic process (GO:0046394)	1/45	0.155705	1	0	0	5.92593	11.021	IL1B
regulation of steroid biosynthetic process (GO:0050810)	1/45	0.155705	1	0	0	5.92593	11.021	EGR1
negative regulation of immune response (GO:0050777)	1/45	0.155705	1	0	0	5.92593	11.021	TNFAIP3
regulation of GTPase activity (GO:0043087)	2/189	0.158166	1	0	0	2.82187	5.20384	CCL3L1;CCL3
positive regulation of blood vessel endothelial cell migration (GO:0043536)	1/46	0.158878	1	0	0	5.7971	10.6644	PTGS2
negative regulation of ossification (GO:0030279)	1/46	0.158878	1	0	0	5.7971	10.6644	CCL3
cellular response to ionizing radiation (GO:0071479)	1/47	0.16204	1	0	0	5.67376	10.3258	CDKN1A
regulation of G1/S transition of mitotic cell cycle (GO:2000045)	1/47	0.16204	1	0	0	5.67376	10.3258	CDKN1A
regulation of fibroblast proliferation (GO:0048145)	1/47	0.16204	1	0	0	5.67376	10.3258	CDKN1A
regulation of cellular component movement (GO:0051270)	1/47	0.16204	1	0	0	5.67376	10.3258	HBEGF
negative regulation of protein modification by small protein conjugation or removal (GO:1903321)	1/47	0.16204	1	0	0	5.67376	10.3258	TNFAIP3
icosanoid metabolic process (GO:0006690)	1/47	0.16204	1	0	0	5.67376	10.3258	PTGS2
negative regulation of autophagy (GO:0010507)	1/47	0.16204	1	0	0	5.67376	10.3258	MCL1
positive regulation of ion transport (GO:0043270)	1/47	0.16204	1	0	0	5.67376	10.3258	CCL3
positive regulation of GTPase activity (GO:0043547)	2/193	0.163436	1	0	0	2.76339	5.00541	CCL3L1;CCL3
positive regulation of organelle assembly (GO:1902117)	1/48	0.165189	1	0	0	5.55556	10.0037	TNF
regulation of intrinsic apoptotic signaling pathway (GO:2001242)	1/48	0.165189	1	0	0	5.55556	10.0037	MCL1
intrinsic apoptotic signaling pathway in response to DNA damage (GO:0008630)	1/49	0.168328	1	0	0	5.44218	9.69711	MCL1
protein K48-linked ubiquitination (GO:0070936)	1/49	0.168328	1	0	0	5.44218	9.69711	TNFAIP3
antimicrobial humoral immune response mediated by antimicrobial peptide (GO:0061844)	1/50	0.171454	1	0	0	5.33333	9.40502	HIST2H2BE
regulation of reactive oxygen species metabolic process (GO:2000377)	1/50	0.171454	1	0	0	5.33333	9.40502	CDKN1A
regulation of bone mineralization (GO:0030500)	1/51	0.174569	1	0	0	5.22876	9.12646	CCL3
regulation of cellular protein metabolic process (GO:0032268)	1/51	0.174569	1	0	0	5.22876	9.12646	NFKBIA
positive regulation of JUN kinase activity (GO:0043507)	1/51	0.174569	1	0	0	5.22876	9.12646	TNF
negative regulation of protein ubiquitination (GO:0031397)	1/51	0.174569	1	0	0	5.22876	9.12646	TNFAIP3
arachidonic acid metabolic process (GO:0019369)	1/52	0.177672	1	0	0	5.12821	8.86059	PTGS2
B cell differentiation (GO:0030183)	1/53	0.180764	1	0	0	5.03145	8.60661	KLF6
positive regulation of mitotic cell cycle (GO:0045931)	1/53	0.180764	1	0	0	5.03145	8.60661	IL1B
regulation of calcium ion transport (GO:0051924)	1/53	0.180764	1	0	0	5.03145	8.60661	CCL3
regulation of cell-matrix adhesion (GO:0001952)	1/53	0.180764	1	0	0	5.03145	8.60661	PLAU
monocarboxylic acid transport (GO:0015718)	1/54	0.183844	1	0	0	4.93827	8.36379	ALB
embryonic organ development (GO:0048568)	1/54	0.183844	1	0	0	4.93827	8.36379	TNF
positive regulation of phosphorylation (GO:0042327)	2/209	0.184813	1	0	0	2.55183	4.30855	IL1B;TNF
cellular response to nutrient levels (GO:0031669)	1/55	0.186913	1	0	0	4.84848	8.13145	ALB
negative regulation of cellular component organization (GO:0051129)	1/55	0.186913	1	0	0	4.84848	8.13145	TNF
positive regulation of immune response (GO:0050778)	1/55	0.186913	1	0	0	4.84848	8.13145	IL23A
positive regulation of cysteine-type endopeptidase activity (GO:2001056)	1/56	0.18997	1	0	0	4.7619	7.90898	TNF
negative regulation of cellular catabolic process (GO:0031330)	1/57	0.193017	1	0	0	4.67836	7.69581	MCL1
positive regulation of protein transport (GO:0051222)	1/57	0.193017	1	0	0	4.67836	7.69581	TNF
regulation of cell cycle (GO:0051726)	2/216	0.194292	1	0	0	2.46914	4.04541	JUN;JUND
epidermal growth factor receptor signaling pathway (GO:0007173)	1/58	0.196051	1	0	0	4.5977	7.49139	HBEGF
tRNA modification (GO:0006400)	1/58	0.196051	1	0	0	4.5977	7.49139	YRDC
protein oligomerization (GO:0051259)	2/218	0.197012	1	0	0	2.44648	3.97428	DDIT3;TNFAIP3
negative regulation of programmed cell death (GO:0043069)	3/409	0.198197	1	0	0	1.95599	3.16576	NFKBIA;ALB;MCL1
receptor metabolic process (GO:0043112)	1/59	0.199075	1	0	0	4.51977	7.29525	TNF
keratinocyte differentiation (GO:0030216)	1/60	0.202087	1	0	0	4.44444	7.10691	TXNIP
mitotic cell cycle phase transition (GO:0044772)	2/222	0.202468	1	0	0	2.4024	3.83706	CDKN1A;PHLDA1
regulation of stress fiber assembly (GO:0051492)	1/61	0.205089	1	0	0	4.37158	6.92596	PTGER4
cell chemotaxis (GO:0060326)	1/61	0.205089	1	0	0	4.37158	6.92596	HBEGF
nucleosome assembly (GO:0006334)	1/61	0.205089	1	0	0	4.37158	6.92596	HIST2H2BE
muscle organ development (GO:0007517)	1/61	0.205089	1	0	0	4.37158	6.92596	HBEGF
Ras protein signal transduction (GO:0007265)	2/224	0.205202	1	0	0	2.38095	3.77086	CDKN1A;JUN
positive regulation of leukocyte chemotaxis (GO:0002690)	1/62	0.208079	1	0	0	4.30108	6.752	CCL3
positive regulation of cellular amide metabolic process (GO:0034250)	1/62	0.208079	1	0	0	4.30108	6.752	TNF
second-messenger-mediated signaling (GO:0019932)	1/63	0.211058	1	0	0	4.2328	6.58465	CCL3
regulation of intracellular signal transduction (GO:1902531)	3/423	0.211724	1	0	0	1.89125	2.93612	IL1B;TNF;IER3
negative regulation of protein modification process (GO:0031400)	1/64	0.214025	1	0	0	4.16667	6.42359	PPP1R15A
negative regulation of dephosphorylation (GO:0035305)	1/64	0.214025	1	0	0	4.16667	6.42359	PPP1R15A
nuclear-transcribed mRNA catabolic process, deadenylation-dependent decay (GO:0000288)	1/64	0.214025	1	0	0	4.16667	6.42359	ZFP36
cellular response to decreased oxygen levels (GO:0036294)	1/65	0.216982	1	0	0	4.10256	6.26847	PTGS2
positive regulation of cell adhesion (GO:0045785)	1/65	0.216982	1	0	0	4.10256	6.26847	TNF
activation of protein kinase activity (GO:0032147)	2/234	0.218934	1	0	0	2.2792	3.46208	IL1B;TNF
cellular response to type I interferon (GO:0071357)	1/66	0.219928	1	0	0	4.0404	6.11901	EGR1
chromatin assembly (GO:0031497)	1/66	0.219928	1	0	0	4.0404	6.11901	HIST2H2BE
regulation of JAK-STAT cascade (GO:0046425)	1/66	0.219928	1	0	0	4.0404	6.11901	IL23A
regulation of cell division (GO:0051302)	1/66	0.219928	1	0	0	4.0404	6.11901	TXNIP
negative regulation of apoptotic signaling pathway (GO:2001234)	1/66	0.219928	1	0	0	4.0404	6.11901	MCL1
type I interferon signaling pathway (GO:0060337)	1/66	0.219928	1	0	0	4.0404	6.11901	EGR1
defense response to Gram-positive bacterium (GO:0050830)	1/66	0.219928	1	0	0	4.0404	6.11901	HIST2H2BE
positive regulation of cellular protein localization (GO:1903829)	1/67	0.222863	1	0	0	3.9801	5.97492	TNF
proteasomal protein catabolic process (GO:0010498)	2/238	0.22445	1	0	0	2.2409	3.34813	DDIT3;NFE2L2
epidermal cell differentiation (GO:0009913)	1/68	0.225787	1	0	0	3.92157	5.83593	TXNIP
regulation of gene silencing by miRNA (GO:0060964)	1/68	0.225787	1	0	0	3.92157	5.83593	ZFP36
cellular response to UV (GO:0034644)	1/68	0.225787	1	0	0	3.92157	5.83593	CDKN1A
regulation of epithelial to mesenchymal transition (GO:0010717)	1/69	0.2287	1	0	0	3.86473	5.70181	IL1B
negative regulation of phosphatase activity (GO:0010923)	1/69	0.2287	1	0	0	3.86473	5.70181	PPP1R15A
defense response to bacterium (GO:0042742)	2/242	0.229978	1	0	0	2.20386	3.23917	IL23A;HIST2H2BE
regulation of innate immune response (GO:0045088)	1/70	0.231603	1	0	0	3.80952	5.57231	TNFAIP3
negative regulation of nucleic acid-templated transcription (GO:1903507)	3/445	0.233377	1	0	0	1.79775	2.61591	JUN;DDIT3;TNF
negative regulation of developmental process (GO:0051093)	1/71	0.234494	1	0	0	3.75587	5.44723	DDIT3
calcium-mediated signaling (GO:0019722)	1/71	0.234494	1	0	0	3.75587	5.44723	CCL3
defense response to Gram-negative bacterium (GO:0050829)	1/72	0.237375	1	0	0	3.7037	5.32635	IL23A
regulation of epithelial cell proliferation (GO:0050678)	1/73	0.240245	1	0	0	3.65297	5.20948	ZFP36
B cell activation (GO:0042113)	1/74	0.243105	1	0	0	3.6036	5.09644	KLF6
lymphocyte differentiation (GO:0030098)	1/74	0.243105	1	0	0	3.6036	5.09644	KLF6
regulation of protein complex assembly (GO:0043254)	1/74	0.243105	1	0	0	3.6036	5.09644	TNF
positive regulation of proteasomal protein catabolic process (GO:1901800)	1/74	0.243105	1	0	0	3.6036	5.09644	TRIB1
negative regulation of phosphorylation (GO:0042326)	1/76	0.248792	1	0	0	3.50877	4.88118	CDKN1A
negative regulation of cellular amide metabolic process (GO:0034249)	1/76	0.248792	1	0	0	3.50877	4.88118	BTG2
cAMP-mediated signaling (GO:0019933)	1/76	0.248792	1	0	0	3.50877	4.88118	PTGER4
protein deubiquitination (GO:0016579)	2/258	0.252171	1	0	0	2.06718	2.84785	NFKBIA;TNFAIP3
positive regulation of programmed cell death (GO:0043068)	2/258	0.252171	1	0	0	2.06718	2.84785	JUN;TNF
response to ionizing radiation (GO:0010212)	1/78	0.254437	1	0	0	3.4188	4.67932	CDKN1A
adenylate cyclase-activating G-protein coupled receptor signaling pathway (GO:0007189)	1/79	0.257244	1	0	0	3.37553	4.58306	PTGER4
regulation of transcription from RNA polymerase II promoter in response to hypoxia (GO:0061418)	1/79	0.257244	1	0	0	3.37553	4.58306	NFE2L2
regulation of protein phosphorylation (GO:0001932)	2/262	0.257733	1	0	0	2.03562	2.75996	IL1B;TNF
protein modification by small protein removal (GO:0070646)	2/262	0.257733	1	0	0	2.03562	2.75996	NFKBIA;TNFAIP3
nucleosome organization (GO:0034728)	1/80	0.26004	1	0	0	3.33333	4.48973	HIST2H2BE
negative regulation of mitotic cell cycle phase transition (GO:1901991)	1/80	0.26004	1	0	0	3.33333	4.48973	CDKN1A
response to calcium ion (GO:0051592)	1/80	0.26004	1	0	0	3.33333	4.48973	SLC25A24
activation of cysteine-type endopeptidase activity involved in apoptotic process (GO:0006919)	1/80	0.26004	1	0	0	3.33333	4.48973	TNF
RNA transport (GO:0050658)	1/81	0.262826	1	0	0	3.29218	4.39922	ZFP36
positive regulation of stress-activated MAPK cascade (GO:0032874)	1/81	0.262826	1	0	0	3.29218	4.39922	IL1B
regulation of phosphatidylinositol 3-kinase signaling (GO:0014066)	1/81	0.262826	1	0	0	3.29218	4.39922	IER3
ERBB signaling pathway (GO:0038127)	1/81	0.262826	1	0	0	3.29218	4.39922	HBEGF
negative regulation of cell death (GO:0060548)	1/82	0.265602	1	0	0	3.25203	4.3114	ALB
regulation of anatomical structure morphogenesis (GO:0022603)	1/83	0.268367	1	0	0	3.21285	4.22618	TNFAIP3
modulation of chemical synaptic transmission (GO:0050804)	1/83	0.268367	1	0	0	3.21285	4.22618	IL1B
regulation of mitotic nuclear division (GO:0007088)	1/85	0.273867	1	0	0	3.13725	4.0631	IL1B
negative regulation of apoptotic process (GO:0043066)	3/486	0.274703	1	0	0	1.64609	2.12686	NFKBIA;ALB;MCL1
regulation of type I interferon production (GO:0032479)	1/86	0.276602	1	0	0	3.10078	3.98504	TNFAIP3
positive regulation of cellular component biogenesis (GO:0044089)	1/88	0.282041	1	0	0	3.0303	3.83547	TNF
calcium ion homeostasis (GO:0055074)	1/88	0.282041	1	0	0	3.0303	3.83547	CCL3
regulation of proteasomal ubiquitin-dependent protein catabolic process (GO:0032434)	1/89	0.284745	1	0	0	2.99625	3.76378	TRIB1
divalent metal ion transport (GO:0070838)	1/89	0.284745	1	0	0	2.99625	3.76378	CCL3
negative regulation of translation (GO:0017148)	1/89	0.284745	1	0	0	2.99625	3.76378	BTG2
negative regulation of cellular protein metabolic process (GO:0032269)	1/90	0.287439	1	0	0	2.96296	3.69406	BTG2
regulation of JNK cascade (GO:0046328)	1/91	0.290123	1	0	0	2.9304	3.62623	IL1B
lipid transport (GO:0006869)	1/92	0.292797	1	0	0	2.89855	3.56022	ALB
positive regulation of cellular protein metabolic process (GO:0032270)	1/92	0.292797	1	0	0	2.89855	3.56022	NFKBIA
protein-DNA complex assembly (GO:0065004)	1/92	0.292797	1	0	0	2.89855	3.56022	HIST2H2BE
cellular response to acid chemical (GO:0071229)	1/92	0.292797	1	0	0	2.89855	3.56022	EGR1
negative regulation of kinase activity (GO:0033673)	1/92	0.292797	1	0	0	2.89855	3.56022	TRIB1
cell cycle G1/S phase transition (GO:0044843)	1/93	0.295462	1	0	0	2.86738	3.49596	CDKN1A
regulation of cysteine-type endopeptidase activity involved in apoptotic process (GO:0043281)	1/94	0.298116	1	0	0	2.83688	3.4334	TNF
proteolysis involved in cellular protein catabolic process (GO:0051603)	1/94	0.298116	1	0	0	2.83688	3.4334	TNFAIP3
proteasome-mediated ubiquitin-dependent protein catabolic process (GO:0043161)	2/292	0.299445	1	0	0	1.82648	2.20242	DDIT3;NFE2L2
cellular response to fibroblast growth factor stimulus (GO:0044344)	1/95	0.30076	1	0	0	2.80702	3.37247	ZFP36
skin development (GO:0043588)	1/95	0.30076	1	0	0	2.80702	3.37247	TXNIP
regulation of B cell activation (GO:0050864)	1/96	0.303395	1	0	0	2.77778	3.31311	TNFAIP3
cellular metal ion homeostasis (GO:0006875)	1/97	0.30602	1	0	0	2.74914	3.25527	CCL3
mRNA metabolic process (GO:0016071)	1/98	0.308635	1	0	0	2.72109	3.1989	ZFP36
cellular response to organonitrogen compound (GO:0071417)	1/98	0.308635	1	0	0	2.72109	3.1989	EGR1
protein localization to organelle (GO:0033365)	1/98	0.308635	1	0	0	2.72109	3.1989	PPP1R15A
glycosaminoglycan biosynthetic process (GO:0006024)	1/100	0.313836	1	0	0	2.66667	3.09036	IL1B
cellular divalent inorganic cation homeostasis (GO:0072503)	1/102	0.318999	1	0	0	2.61438	2.98711	CCL3
regulation of protein ubiquitination (GO:0031396)	1/102	0.318999	1	0	0	2.61438	2.98711	TNFAIP3
positive regulation of angiogenesis (GO:0045766)	1/104	0.324123	1	0	0	2.5641	2.8888	IL1B
protein import into nucleus (GO:0006606)	1/104	0.324123	1	0	0	2.5641	2.8888	TNF
positive regulation of vasculature development (GO:1904018)	1/105	0.326671	1	0	0	2.53968	2.8414	IL1B
positive regulation of lymphocyte activation (GO:0051251)	1/105	0.326671	1	0	0	2.53968	2.8414	IL23A
mRNA transport (GO:0051028)	1/105	0.326671	1	0	0	2.53968	2.8414	ZFP36
G1/S transition of mitotic cell cycle (GO:0000082)	1/106	0.329209	1	0	0	2.51572	2.79513	CDKN1A
fatty acid metabolic process (GO:0006631)	1/107	0.331738	1	0	0	2.49221	2.74993	PTGS2
positive regulation of cell cycle process (GO:0090068)	1/108	0.334257	1	0	0	2.46914	2.70579	IL1B
regulation of cell motility (GO:2000145)	1/110	0.339268	1	0	0	2.42424	2.62052	HBEGF
positive regulation of cysteine-type endopeptidase activity involved in apoptotic process (GO:0043280)	1/110	0.339268	1	0	0	2.42424	2.62052	TNF
negative regulation of cell growth (GO:0030308)	1/116	0.354078	1	0	0	2.29885	2.38675	CDKN1A
protein localization to cell periphery (GO:1990778)	1/118	0.358942	1	0	0	2.25989	2.31547	TNF
calcium ion transport (GO:0006816)	1/119	0.36136	1	0	0	2.2409	2.28096	CCL3
plasma membrane bounded cell projection organization (GO:0120036)	1/119	0.36136	1	0	0	2.2409	2.28096	BTG2
regulation of phosphorylation (GO:0042325)	1/120	0.363769	1	0	0	2.22222	2.24719	CDKN1A
negative regulation of growth (GO:0045926)	1/121	0.36617	1	0	0	2.20386	2.21412	CDKN1A
regulation of acute inflammatory response (GO:0002673)	1/122	0.368561	1	0	0	2.18579	2.18175	OSM
stimulatory C-type lectin receptor signaling pathway (GO:0002223)	1/122	0.368561	1	0	0	2.18579	2.18175	NFKBIA
negative regulation of cell migration (GO:0030336)	1/122	0.368561	1	0	0	2.18579	2.18175	TRIB1
cellular calcium ion homeostasis (GO:0006874)	1/124	0.373317	1	0	0	2.15054	2.11898	CCL3
innate immune response activating cell surface receptor signaling pathway (GO:0002220)	1/125	0.375682	1	0	0	2.13333	2.08856	NFKBIA
platelet degranulation (GO:0002576)	1/125	0.375682	1	0	0	2.13333	2.08856	ALB
G-protein coupled receptor signaling pathway, coupled to cyclic nucleotide second messenger (GO:0007187)	1/126	0.378038	1	0	0	2.1164	2.05875	PTGER4
cytoskeleton organization (GO:0007010)	1/127	0.380385	1	0	0	2.09974	2.02955	CCL3
regulation of mRNA stability (GO:0043488)	1/129	0.385053	1	0	0	2.06718	1.97287	ZFP36
generation of neurons (GO:0048699)	1/131	0.389686	1	0	0	2.03562	1.9184	IER2
protein localization to plasma membrane (GO:0072659)	1/131	0.389686	1	0	0	2.03562	1.9184	TNF
cellular response to hypoxia (GO:0071456)	1/133	0.394285	1	0	0	2.00501	1.86603	PTGS2
positive regulation of cytosolic calcium ion concentration (GO:0007204)	1/134	0.396572	1	0	0	1.99005	1.84059	PTGER4
adenylate cyclase-modulating G-protein coupled receptor signaling pathway (GO:0007188)	1/135	0.39885	1	0	0	1.97531	1.81564	PTGER4
mitochondrial transport (GO:0006839)	1/136	0.40112	1	0	0	1.96078	1.79117	SLC25A24
regulation of cytosolic calcium ion concentration (GO:0051480)	1/138	0.405633	1	0	0	1.93237	1.74359	PTGER4
cellular response to growth factor stimulus (GO:0071363)	1/140	0.410114	1	0	0	1.90476	1.69775	ZFP36
regulation of primary metabolic process (GO:0080090)	1/140	0.410114	1	0	0	1.90476	1.69775	PLIN2
neuron differentiation (GO:0030182)	1/140	0.410114	1	0	0	1.90476	1.69775	IER2
neuron development (GO:0048666)	1/145	0.421169	1	0	0	1.83908	1.59029	BTG2
skeletal system development (GO:0001501)	1/147	0.425534	1	0	0	1.81406	1.54995	PTGER4
negative regulation of canonical Wnt signaling pathway (GO:0090090)	1/149	0.429866	1	0	0	1.78971	1.51102	DDIT3
regulated exocytosis (GO:0045055)	1/149	0.429866	1	0	0	1.78971	1.51102	ALB
positive regulation of intracellular protein transport (GO:0090316)	1/153	0.438435	1	0	0	1.74292	1.43711	IL1B
protein stabilization (GO:0050821)	1/153	0.438435	1	0	0	1.74292	1.43711	CDKN1A
protein localization to membrane (GO:0072657)	1/161	0.455191	1	0	0	1.65631	1.30358	TNF
transcription initiation from RNA polymerase II promoter (GO:0006367)	1/161	0.455191	1	0	0	1.65631	1.30358	CDKN1A
T cell receptor signaling pathway (GO:0050852)	1/164	0.461347	1	0	0	1.62602	1.25789	NFKBIA
regulation of mitotic cell cycle (GO:0007346)	1/166	0.465413	1	0	0	1.60643	1.22864	BTG2
neuron projection development (GO:0031175)	1/168	0.469448	1	0	0	1.5873	1.20031	BTG2
negative regulation of Wnt signaling pathway (GO:0030178)	1/175	0.483337	1	0	0	1.52381	1.10787	DDIT3
nuclear-transcribed mRNA catabolic process (GO:0000956)	1/175	0.483337	1	0	0	1.52381	1.10787	ZFP36
DNA-templated transcription, initiation (GO:0006352)	1/187	0.506316	1	0	0	1.42602	0.970543	CDKN1A
receptor-mediated endocytosis (GO:0006898)	1/189	0.510047	1	0	0	1.41093	0.949915	ALB
regulation of cell growth (GO:0001558)	1/202	0.533627	1	0	0	1.32013	0.82912	CDKN1A
regulation of autophagy (GO:0010506)	1/204	0.537154	1	0	0	1.30719	0.812381	MCL1
positive regulation of signal transduction (GO:0009967)	1/207	0.542395	1	0	0	1.28824	0.788098	IL1B
regulation of canonical Wnt signaling pathway (GO:0060828)	1/214	0.554397	1	0	0	1.24611	0.735046	DDIT3
regulation of translation (GO:0006417)	1/214	0.554397	1	0	0	1.24611	0.735046	BTG2
antigen receptor-mediated signaling pathway (GO:0050851)	1/258	0.623038	1	0	0	1.03359	0.489042	NFKBIA
endocytosis (GO:0006897)	1/264	0.63155	1	0	0	1.0101	0.46422	ALB
protein polyubiquitination (GO:0000209)	1/284	0.658578	1	0	0	0.938967	0.392181	TNFAIP3
DNA repair (GO:0006281)	1/289	0.665023	1	0	0	0.922722	0.376409	BTG2
proteolysis (GO:0006508)	1/292	0.668832	1	0	0	0.913242	0.367326	PLAU
DNA metabolic process (GO:0006259)	1/315	0.696652	1	0	0	0.846561	0.306006	BTG2
cellular protein modification process (GO:0006464)	3/1002	0.73213	1	0	0	0.798403	0.24894	DUSP2;DUSP1;ALB
intracellular protein transport (GO:0006886)	1/348	0.732583	1	0	0	0.766284	0.238451	TNF
post-translational protein modification (GO:0043687)	1/358	0.742618	1	0	0	0.744879	0.221657	ALB
protein modification by small protein conjugation (GO:0032446)	1/399	0.780017	1	0	0	0.668338	0.166042	NFE2L2
neutrophil degranulation (GO:0043312)	1/480	0.838841	1	0	0	0.555556	0.0976299	PLAU
neutrophil activation involved in immune response (GO:0002283)	1/484	0.841304	1	0	0	0.550964	0.0952079	PLAU
cellular protein metabolic process (GO:0044267)	1/485	0.841914	1	0	0	0.549828	0.0946131	ALB
neutrophil mediated immunity (GO:0002446)	1/488	0.84373	1	0	0	0.546448	0.0928543	PLAU
protein ubiquitination (GO:0016567)	1/507	0.854761	1	0	0	0.52597	0.0825424	NFE2L2
regulation of nucleic acid-templated transcription (GO:1903506)	1/608	0.901699	1	0	0	0.438596	0.0453835	DDIT3
regulation of cellular macromolecule biosynthetic process (GO:2000112)	1/632	0.910434	1	0	0	0.421941	0.0395925	DDIT3

## Sheet: Reactome_2016  
Term	Overlap	P.value	Adjusted.P.value	Old.P.value	Old.Adjusted.P.value	Odds.Ratio	Combined.Score	Genes
Senescence-Associated Secretory Phenotype (SASP)_Homo sapiens_R-HSA-2559582	5/77	1.03696e-05	0.0158656	0	0	17.316	198.729	HIST2H2AA3;CDKN1A;JUN;FOS;HIST2H2BE
Fc epsilon receptor (FCERI) signaling_Homo sapiens_R-HSA-2454202	8/395	0.000114663	0.0877173	0	0	5.40084	49.0046	NFKBIA;CDKN1A;DUSP2;JUN;DUSP1;FOS;IER3;HBEGF
Innate Immune System_Homo sapiens_R-HSA-168249	11/807	0.000199742	0.101868	0	0	3.63486	30.9635	NFKBIA;CDKN1A;DUSP2;JUN;DUSP1;IL1B;TNFAIP3;TXNIP;FOS;IER3;HBEGF
Cellular Senescence_Homo sapiens_R-HSA-2559583	5/161	0.000348108	0.133151	0	0	8.28157	65.9462	HIST2H2AA3;CDKN1A;JUN;FOS;HIST2H2BE
Oxidative Stress Induced Senescence_Homo sapiens_R-HSA-2559580	4/91	0.000380873	0.116547	0	0	11.7216	92.2848	HIST2H2AA3;JUN;FOS;HIST2H2BE
Immune System_Homo sapiens_R-HSA-168256	15/1547	0.00054053	0.137835	0	0	2.58565	19.4517	EGR1;CDKN1A;DUSP2;JUN;DUSP1;OSM;TNFAIP3;FOS;TNF;NFKBIA;IL23A;IL1B;TXNIP;IER3;HBEGF
Activation of the AP-1 family of transcription factors_Homo sapiens_R-HSA-450341	2/10	0.000612348	0.133842	0	0	53.3333	394.571	JUN;FOS
TNFR1-induced proapoptotic signaling_Homo sapiens_R-HSA-5357786	2/13	0.0010537	0.201519	0	0	41.0256	281.249	TNFAIP3;TNF
DNA Damage/Telomere Stress Induced Senescence_Homo sapiens_R-HSA-2559586	3/59	0.00141606	0.240729	0	0	13.5593	88.9475	HIST2H2AA3;CDKN1A;HIST2H2BE
Cytokine Signaling in Immune system_Homo sapiens_R-HSA-1280215	8/620	0.00221519	0.338924	0	0	3.44086	21.032	EGR1;DUSP2;DUSP1;IL23A;IL1B;OSM;TNF;HBEGF
TRAF6 Mediated Induction of proinflammatory cytokines_Homo sapiens_R-HSA-168180	3/72	0.00250892	0.348968	0	0	11.1111	66.5323	NFKBIA;JUN;FOS
RAF-independent MAPK1/3 activation_Homo sapiens_R-HSA-112409	2/23	0.00333585	0.425321	0	0	23.1884	132.244	DUSP2;DUSP1
Signaling by Interleukins_Homo sapiens_R-HSA-449147	6/392	0.00352237	0.414556	0	0	4.08163	23.0556	DUSP2;DUSP1;IL23A;IL1B;OSM;HBEGF
Toll Like Receptor 10 (TLR10) Cascade_Homo sapiens_R-HSA-168142	3/82	0.00362718	0.396399	0	0	9.7561	54.8224	NFKBIA;JUN;FOS
Toll Like Receptor 5 (TLR5) Cascade_Homo sapiens_R-HSA-168176	3/82	0.00362718	0.369973	0	0	9.7561	54.8224	NFKBIA;JUN;FOS
MyD88 cascade initiated on plasma membrane_Homo sapiens_R-HSA-975871	3/82	0.00362718	0.346849	0	0	9.7561	54.8224	NFKBIA;JUN;FOS
TRAF6 mediated induction of NFkB and MAP kinases upon TLR7/8 or 9 activation_Homo sapiens_R-HSA-975138	3/83	0.00375316	0.337784	0	0	9.63855	53.8328	NFKBIA;JUN;FOS
ATF4 activates genes_Homo sapiens_R-HSA-380994	2/25	0.00393644	0.334597	0	0	21.3333	118.133	DDIT3;ATF3
MyD88 dependent cascade initiated on endosome_Homo sapiens_R-HSA-975155	3/85	0.00401306	0.323157	0	0	9.41176	51.936	NFKBIA;JUN;FOS
Toll Like Receptor 7/8 (TLR7/8) Cascade_Homo sapiens_R-HSA-168181	3/85	0.00401306	0.306999	0	0	9.41176	51.936	NFKBIA;JUN;FOS
TNFR1-induced NFkappaB signaling pathway_Homo sapiens_R-HSA-5357956	2/26	0.00425416	0.309946	0	0	20.5128	111.997	TNFAIP3;TNF
Toll Like Receptor 9 (TLR9) Cascade_Homo sapiens_R-HSA-168138	3/88	0.00442303	0.307601	0	0	9.09091	49.2812	NFKBIA;JUN;FOS
Activation of anterior HOX genes in hindbrain development during early embryogenesis_Homo sapiens_R-HSA-5617472	3/89	0.00456511	0.303679	0	0	8.98876	48.4433	HIST2H2AA3;JUN;HIST2H2BE
Activation of HOX genes during differentiation_Homo sapiens_R-HSA-5619507	3/89	0.00456511	0.291026	0	0	8.98876	48.4433	HIST2H2AA3;JUN;HIST2H2BE
FCERI mediated MAPK activation_Homo sapiens_R-HSA-2871796	5/289	0.00460804	0.282012	0	0	4.61361	24.821	DUSP2;JUN;DUSP1;FOS;HBEGF
PERK regulates gene expression_Homo sapiens_R-HSA-381042	2/28	0.00492403	0.28976	0	0	19.0476	101.212	DDIT3;ATF3
MyD88:Mal cascade initiated on plasma membrane_Homo sapiens_R-HSA-166058	3/92	0.00500787	0.283779	0	0	8.69565	46.0586	NFKBIA;JUN;FOS
Toll Like Receptor TLR1:TLR2 Cascade_Homo sapiens_R-HSA-168179	3/92	0.00500787	0.273644	0	0	8.69565	46.0586	NFKBIA;JUN;FOS
Toll Like Receptor TLR6:TLR2 Cascade_Homo sapiens_R-HSA-168188	3/92	0.00500787	0.264208	0	0	8.69565	46.0586	NFKBIA;JUN;FOS
Toll Like Receptor 2 (TLR2) Cascade_Homo sapiens_R-HSA-181438	3/92	0.00500787	0.255402	0	0	8.69565	46.0586	NFKBIA;JUN;FOS
RNA Polymerase I Promoter Opening_Homo sapiens_R-HSA-73728	2/30	0.00563919	0.278321	0	0	17.7778	92.0536	HIST2H2AA3;HIST2H2BE
MAPK targets/ Nuclear events mediated by MAP kinases_Homo sapiens_R-HSA-450282	2/30	0.00563919	0.269624	0	0	17.7778	92.0536	JUN;FOS
MyD88-independent TLR3/TLR4 cascade_Homo sapiens_R-HSA-166166	3/97	0.0058017	0.268988	0	0	8.24742	42.471	NFKBIA;JUN;FOS
Toll Like Receptor 3 (TLR3) Cascade_Homo sapiens_R-HSA-168164	3/97	0.0058017	0.261076	0	0	8.24742	42.471	NFKBIA;JUN;FOS
TRIF-mediated TLR3/TLR4 signaling_Homo sapiens_R-HSA-937061	3/97	0.0058017	0.253617	0	0	8.24742	42.471	NFKBIA;JUN;FOS
Downstream signaling events of B Cell Receptor (BCR)_Homo sapiens_R-HSA-1168372	4/192	0.0058863	0.250168	0	0	5.55556	28.5285	NFKBIA;CDKN1A;IER3;HBEGF
Packaging Of Telomere Ends_Homo sapiens_R-HSA-171306	2/31	0.00601354	0.248668	0	0	17.2043	87.9783	HIST2H2AA3;HIST2H2BE
Regulation of TNFR1 signaling_Homo sapiens_R-HSA-5357905	2/31	0.00601354	0.242124	0	0	17.2043	87.9783	TNFAIP3;TNF
DNA methylation_Homo sapiens_R-HSA-5334118	2/32	0.00639896	0.251036	0	0	16.6667	84.1937	HIST2H2AA3;HIST2H2BE
Signalling by NGF_Homo sapiens_R-HSA-166520	6/450	0.00683618	0.261484	0	0	3.55556	17.7263	NFKBIA;CDKN1A;DUSP2;DUSP1;IER3;HBEGF
Activated PKN1 stimulates transcription of AR (androgen receptor) regulated genes KLK2 and KLK3_Homo sapiens_R-HSA-5625886	2/34	0.00720265	0.268782	0	0	15.6863	77.3852	HIST2H2AA3;HIST2H2BE
Signaling by SCF-KIT_Homo sapiens_R-HSA-1433557	5/325	0.00750156	0.273271	0	0	4.10256	20.0724	CDKN1A;DUSP2;DUSP1;IER3;HBEGF
SIRT1 negatively regulates rRNA Expression_Homo sapiens_R-HSA-427359	2/35	0.00762074	0.271157	0	0	15.2381	74.3144	HIST2H2AA3;HIST2H2BE
Downstream signaling of activated FGFR2_Homo sapiens_R-HSA-5654696	5/329	0.00788656	0.274237	0	0	4.05268	19.6255	CDKN1A;DUSP2;DUSP1;IER3;HBEGF
Downstream signaling of activated FGFR4_Homo sapiens_R-HSA-5654716	5/329	0.00788656	0.268143	0	0	4.05268	19.6255	CDKN1A;DUSP2;DUSP1;IER3;HBEGF
Downstream signaling of activated FGFR3_Homo sapiens_R-HSA-5654708	5/329	0.00788656	0.262314	0	0	4.05268	19.6255	CDKN1A;DUSP2;DUSP1;IER3;HBEGF
Signaling by ERBB4_Homo sapiens_R-HSA-1236394	5/330	0.00798492	0.259935	0	0	4.0404	19.516	CDKN1A;DUSP2;DUSP1;IER3;HBEGF
Signaling by FGFR4_Homo sapiens_R-HSA-5654743	5/332	0.00818421	0.260872	0	0	4.01606	19.2994	CDKN1A;DUSP2;DUSP1;IER3;HBEGF
Downstream signaling of activated FGFR1_Homo sapiens_R-HSA-5654687	5/332	0.00818421	0.255548	0	0	4.01606	19.2994	CDKN1A;DUSP2;DUSP1;IER3;HBEGF
Signaling by FGFR3_Homo sapiens_R-HSA-5654741	5/333	0.00828514	0.253525	0	0	4.004	19.1924	CDKN1A;DUSP2;DUSP1;IER3;HBEGF
Signaling by FGFR1_Homo sapiens_R-HSA-5654736	5/336	0.00859313	0.257794	0	0	3.96825	18.8762	CDKN1A;DUSP2;DUSP1;IER3;HBEGF
Activated TLR4 signalling_Homo sapiens_R-HSA-166054	3/112	0.00861729	0.253547	0	0	7.14286	33.957	NFKBIA;JUN;FOS
Downstream signal transduction_Homo sapiens_R-HSA-186763	5/341	0.00912399	0.263391	0	0	3.91007	18.365	CDKN1A;DUSP2;DUSP1;IER3;HBEGF
DAP12 signaling_Homo sapiens_R-HSA-2424491	5/344	0.00945318	0.26784	0	0	3.87597	18.0675	CDKN1A;DUSP2;DUSP1;IER3;HBEGF
Negative regulation of MAPK pathway_Homo sapiens_R-HSA-5675221	2/40	0.0098704	0.274577	0	0	13.3333	61.5762	DUSP2;DUSP1
PRC2 methylates histones and DNA_Homo sapiens_R-HSA-212300	2/40	0.0098704	0.269673	0	0	13.3333	61.5762	HIST2H2AA3;HIST2H2BE
Condensation of Prophase Chromosomes_Homo sapiens_R-HSA-2299718	2/41	0.0103516	0.277858	0	0	13.0081	59.4552	HIST2H2AA3;HIST2H2BE
TNF signaling_Homo sapiens_R-HSA-75893	2/41	0.0103516	0.273068	0	0	13.0081	59.4552	TNFAIP3;TNF
Signaling by EGFR_Homo sapiens_R-HSA-177929	5/355	0.0107304	0.278264	0	0	3.75587	17.0316	CDKN1A;DUSP2;DUSP1;IER3;HBEGF
PI-3K cascade:FGFR1_Homo sapiens_R-HSA-5654689	3/122	0.0108697	0.277178	0	0	6.55738	29.651	CDKN1A;IER3;HBEGF
PI-3K cascade:FGFR3_Homo sapiens_R-HSA-5654710	3/122	0.0108697	0.272634	0	0	6.55738	29.651	CDKN1A;IER3;HBEGF
PI3K events in ERBB4 signaling_Homo sapiens_R-HSA-1250342	3/122	0.0108697	0.268237	0	0	6.55738	29.651	CDKN1A;IER3;HBEGF
PIP3 activates AKT signaling_Homo sapiens_R-HSA-1257604	3/122	0.0108697	0.263979	0	0	6.55738	29.651	CDKN1A;IER3;HBEGF
PI-3K cascade:FGFR4_Homo sapiens_R-HSA-5654720	3/122	0.0108697	0.259855	0	0	6.55738	29.651	CDKN1A;IER3;HBEGF
PI-3K cascade:FGFR2_Homo sapiens_R-HSA-5654695	3/122	0.0108697	0.255857	0	0	6.55738	29.651	CDKN1A;IER3;HBEGF
Toll Like Receptor 4 (TLR4) Cascade_Homo sapiens_R-HSA-166016	3/122	0.0108697	0.25198	0	0	6.55738	29.651	NFKBIA;JUN;FOS
DAP12 interactions_Homo sapiens_R-HSA-2172127	5/359	0.0112229	0.256284	0	0	3.71402	16.6752	CDKN1A;DUSP2;DUSP1;IER3;HBEGF
ERCC6 (CSB) and EHMT2 (G9a) positively regulate rRNA expression_Homo sapiens_R-HSA-427389	2/43	0.0113445	0.255252	0	0	12.4031	55.5537	HIST2H2AA3;HIST2H2BE
Signaling by the B Cell Receptor (BCR)_Homo sapiens_R-HSA-983705	4/233	0.0114484	0.253857	0	0	4.57797	20.4631	NFKBIA;CDKN1A;IER3;HBEGF
Signaling by FGFR2_Homo sapiens_R-HSA-5654738	5/361	0.0114748	0.250807	0	0	3.69344	16.5008	CDKN1A;DUSP2;DUSP1;IER3;HBEGF
GAB1 signalosome_Homo sapiens_R-HSA-180292	3/125	0.0116056	0.250094	0	0	6.4	28.5201	CDKN1A;IER3;HBEGF
PI3K/AKT activation_Homo sapiens_R-HSA-198203	3/125	0.0116056	0.24662	0	0	6.4	28.5201	CDKN1A;IER3;HBEGF
Signaling by PDGF_Homo sapiens_R-HSA-186797	5/364	0.01186	0.248572	0	0	3.663	16.2439	CDKN1A;DUSP2;DUSP1;IER3;HBEGF
Signaling by FGFR_Homo sapiens_R-HSA-190236	5/366	0.0121216	0.250621	0	0	3.64299	16.0757	CDKN1A;DUSP2;DUSP1;IER3;HBEGF
Cellular responses to stress_Homo sapiens_R-HSA-2262752	5/367	0.0122538	0.249978	0	0	3.63306	15.9924	HIST2H2AA3;CDKN1A;JUN;FOS;HIST2H2BE
NGF signalling via TRKA from the plasma membrane_Homo sapiens_R-HSA-187037	5/374	0.0132073	0.265884	0	0	3.56506	15.426	CDKN1A;DUSP2;DUSP1;IER3;HBEGF
Nucleotide-binding domain, leucine rich repeat containing receptor (NLR) signaling pathways_Homo sapiens_R-HSA-168643	2/47	0.0134506	0.267265	0	0	11.3475	48.8934	TNFAIP3;TXNIP
TP53 Regulates Transcription of Cell Cycle Genes_Homo sapiens_R-HSA-6791312	2/48	0.0140017	0.274648	0	0	11.1111	47.4287	BTG2;CDKN1A
Death Receptor Signalling_Homo sapiens_R-HSA-73887	2/48	0.0140017	0.271172	0	0	11.1111	47.4287	TNFAIP3;TNF
Toll-Like Receptors Cascades_Homo sapiens_R-HSA-168898	3/140	0.0157101	0.300457	0	0	5.71429	23.734	NFKBIA;JUN;FOS
Deposition of new CENPA-containing nucleosomes at the centromere_Homo sapiens_R-HSA-606279	2/52	0.0163018	0.307924	0	0	10.2564	42.2203	HIST2H2AA3;HIST2H2BE
Nucleosome assembly_Homo sapiens_R-HSA-774815	2/52	0.0163018	0.304168	0	0	10.2564	42.2203	HIST2H2AA3;HIST2H2BE
Arachidonic acid metabolism_Homo sapiens_R-HSA-2142753	2/53	0.0169005	0.311539	0	0	10.0629	41.0608	CYP4B1;PTGS2
Meiotic recombination_Homo sapiens_R-HSA-912446	2/54	0.0175084	0.318902	0	0	9.87654	39.9514	HIST2H2AA3;HIST2H2BE
Chemokine receptors bind chemokines_Homo sapiens_R-HSA-380108	2/56	0.0187517	0.337531	0	0	9.52381	37.8711	CCL3L1;CCL3
Meiotic synapsis_Homo sapiens_R-HSA-1221632	2/57	0.019387	0.344908	0	0	9.35673	36.895	HIST2H2AA3;HIST2H2BE
RNA Polymerase I Chain Elongation_Homo sapiens_R-HSA-73777	2/57	0.019387	0.340944	0	0	9.35673	36.895	HIST2H2AA3;HIST2H2BE
Formation of the beta-catenin:TCF transactivating complex_Homo sapiens_R-HSA-201722	2/58	0.0200313	0.348271	0	0	9.1954	35.9583	HIST2H2AA3;HIST2H2BE
B-WICH complex positively regulates rRNA expression_Homo sapiens_R-HSA-5250924	2/58	0.0200313	0.344358	0	0	9.1954	35.9583	HIST2H2AA3;HIST2H2BE
Telomere Maintenance_Homo sapiens_R-HSA-157579	2/59	0.0206844	0.351635	0	0	9.03955	35.0588	HIST2H2AA3;HIST2H2BE
RHO GTPases activate PKNs_Homo sapiens_R-HSA-5625740	2/60	0.0213464	0.358901	0	0	8.88889	34.1944	HIST2H2AA3;HIST2H2BE
HDACs deacetylate histones_Homo sapiens_R-HSA-3214815	2/60	0.0213464	0.355	0	0	8.88889	34.1944	HIST2H2AA3;HIST2H2BE
MAP kinase activation in TLR cascade_Homo sapiens_R-HSA-450294	2/60	0.0213464	0.351183	0	0	8.88889	34.1944	JUN;FOS
TP53 Regulates Transcription of DNA Repair Genes_Homo sapiens_R-HSA-6796648	2/61	0.0220172	0.358365	0	0	8.74317	33.3633	JUN;FOS
MAPK family signaling cascades_Homo sapiens_R-HSA-5683057	4/284	0.022032	0.354832	0	0	3.75587	14.3296	DUSP2;JUN;DUSP1;HBEGF
CLEC7A/inflammasome pathway_Homo sapiens_R-HSA-5660668	1/6	0.0222927	0.35529	0	0	44.4444	169.044	IL1B
Uptake and function of diphtheria toxin_Homo sapiens_R-HSA-5336415	1/6	0.0222927	0.351627	0	0	44.4444	169.044	HBEGF
Synthesis of 15-eicosatetraenoic acid derivatives_Homo sapiens_R-HSA-2142770	1/6	0.0222927	0.348039	0	0	44.4444	169.044	PTGS2
TNFR1-mediated ceramide production_Homo sapiens_R-HSA-5626978	1/6	0.0222927	0.344524	0	0	44.4444	169.044	TNF
Role of LAT2/NTAL/LAB on calcium mobilization_Homo sapiens_R-HSA-2730905	3/162	0.0230335	0.352413	0	0	4.93827	18.6213	CDKN1A;IER3;HBEGF
SLC transporter disorders_Homo sapiens_R-HSA-5619102	1/7	0.0259602	0.393259	0	0	38.0952	139.093	ALB
PTK6 promotes HIF1A stabilization_Homo sapiens_R-HSA-8857538	1/7	0.0259602	0.389403	0	0	38.0952	139.093	HBEGF
Interleukin-1 processing_Homo sapiens_R-HSA-448706	1/7	0.0259602	0.385622	0	0	38.0952	139.093	IL1B
IkBA variant leads to EDA-ID_Homo sapiens_R-HSA-5603029	1/7	0.0259602	0.381915	0	0	38.0952	139.093	NFKBIA
Amyloid fiber formation_Homo sapiens_R-HSA-977225	2/68	0.0269515	0.392722	0	0	7.84314	28.3429	HIST2H2AA3;HIST2H2BE
Developmental Biology_Homo sapiens_R-HSA-1266738	7/786	0.0277893	0.40111	0	0	2.37489	8.50949	HIST2H2AA3;DUSP2;JUN;DUSP1;TNF;HIST2H2BE;HBEGF
Nicotinamide salvaging_Homo sapiens_R-HSA-197264	1/8	0.0296141	0.423454	0	0	33.3333	117.317	PTGS2
IKBKG deficiency causes anhidrotic ectodermal dysplasia with immunodeficiency (EDA-ID) (via TLR)_Homo sapiens_R-HSA-5603027	1/8	0.0296141	0.419533	0	0	33.3333	117.317	NFKBIA
Transcriptional regulation by small RNAs_Homo sapiens_R-HSA-5578749	2/72	0.0299527	0.420437	0	0	7.40741	25.9862	HIST2H2AA3;HIST2H2BE
Positive epigenetic regulation of rRNA expression_Homo sapiens_R-HSA-5250913	2/73	0.0307229	0.427328	0	0	7.30594	25.4447	HIST2H2AA3;HIST2H2BE
NoRC negatively regulates rRNA expression_Homo sapiens_R-HSA-427413	2/73	0.0307229	0.423478	0	0	7.30594	25.4447	HIST2H2AA3;HIST2H2BE
Negative epigenetic regulation of rRNA expression_Homo sapiens_R-HSA-5250941	2/76	0.0330804	0.451902	0	0	7.01754	23.9215	HIST2H2AA3;HIST2H2BE
RNA Polymerase I Promoter Clearance_Homo sapiens_R-HSA-73854	2/76	0.0330804	0.447903	0	0	7.01754	23.9215	HIST2H2AA3;HIST2H2BE
Prostanoid ligand receptors_Homo sapiens_R-HSA-391908	1/9	0.0332545	0.446311	0	0	29.6296	100.846	PTGER4
EGFR Transactivation by Gastrin_Homo sapiens_R-HSA-2179392	1/9	0.0332545	0.44243	0	0	29.6296	100.846	HBEGF
RNA polymerase II transcribes snRNA genes_Homo sapiens_R-HSA-6807505	2/77	0.0338816	0.446886	0	0	6.92641	23.4451	RNU4-1;RNU4ATAC
RIG-I/MDA5 mediated induction of IFN-alpha/beta pathways_Homo sapiens_R-HSA-168928	2/79	0.0355065	0.464316	0	0	6.75105	22.5353	NFKBIA;TNFAIP3
RNA Polymerase I Transcription_Homo sapiens_R-HSA-73864	2/79	0.0355065	0.460381	0	0	6.75105	22.5353	HIST2H2AA3;HIST2H2BE
ATF6-alpha activates chaperone genes_Homo sapiens_R-HSA-381183	1/10	0.0368814	0.47419	0	0	26.6667	88.0013	DDIT3
Signal Transduction_Homo sapiens_R-HSA-162582	15/2465	0.0385199	0.491129	0	0	1.62272	5.28451	HIST2H2AA3;PPP1R15A;PTGER4;CDKN1A;DUSP2;JUN;CCL3L1;DUSP1;TNFAIP3;TNF;HIST2H2BE;NFKBIA;CCL3;IER3;HBEGF
PI5P, PP2A and IER3 Regulate PI3K/AKT Signaling_Homo sapiens_R-HSA-6811558	2/83	0.0388452	0.491183	0	0	6.4257	20.8718	IER3;HBEGF
Gene Expression_Homo sapiens_R-HSA-74160	11/1631	0.0401157	0.50309	0	0	1.79849	5.78391	HIST2H2AA3;RNU4-1;BTG2;CDKN1A;RPPH1;ZFP36;JUN;SNORD3A;FOS;RNU4ATAC;HIST2H2BE
Transport of organic anions_Homo sapiens_R-HSA-879518	1/11	0.0404949	0.503717	0	0	24.2424	77.7352	ALB
Meiosis_Homo sapiens_R-HSA-1500620	2/85	0.0405579	0.500432	0	0	6.27451	20.11	HIST2H2AA3;HIST2H2BE
PI3K/AKT Signaling in Cancer_Homo sapiens_R-HSA-2219528	2/86	0.0414248	0.507039	0	0	6.20155	19.745	CDKN1A;HBEGF
Unfolded Protein Response (UPR)_Homo sapiens_R-HSA-381119	2/86	0.0414248	0.503015	0	0	6.20155	19.745	DDIT3;ATF3
Chromosome Maintenance_Homo sapiens_R-HSA-73886	2/86	0.0414248	0.499055	0	0	6.20155	19.745	HIST2H2AA3;HIST2H2BE
Transcriptional Regulation by TP53_Homo sapiens_R-HSA-3700989	4/348	0.0417848	0.499459	0	0	3.06513	9.73248	BTG2;CDKN1A;JUN;FOS
ATF6-alpha activates chaperones_Homo sapiens_R-HSA-381033	1/12	0.044095	0.522988	0	0	22.2222	69.3646	DDIT3
The NLRP3 inflammasome_Homo sapiens_R-HSA-844456	1/12	0.044095	0.518965	0	0	22.2222	69.3646	TXNIP
Miscellaneous substrates_Homo sapiens_R-HSA-211958	1/12	0.044095	0.515003	0	0	22.2222	69.3646	CYP4B1
Eicosanoids_Homo sapiens_R-HSA-211979	1/12	0.044095	0.511102	0	0	22.2222	69.3646	CYP4B1
Negative regulation of the PI3K/AKT network_Homo sapiens_R-HSA-199418	2/90	0.0449617	0.517229	0	0	5.92593	18.3819	IER3;HBEGF
NF-kB is activated and signals survival_Homo sapiens_R-HSA-209560	1/13	0.0476818	0.544427	0	0	20.5128	62.4247	NFKBIA
Dissolution of Fibrin Clot_Homo sapiens_R-HSA-75205	1/13	0.0476818	0.540394	0	0	20.5128	62.4247	PLAU
TP53 Regulates Transcription of Genes Involved in G1 Cell Cycle Arrest_Homo sapiens_R-HSA-6804116	1/13	0.0476818	0.53642	0	0	20.5128	62.4247	CDKN1A
AKT phosphorylates targets in the cytosol_Homo sapiens_R-HSA-198323	1/13	0.0476818	0.532505	0	0	20.5128	62.4247	CDKN1A
ERBB2 Activates PTK6 Signaling_Homo sapiens_R-HSA-8847993	1/13	0.0476818	0.528646	0	0	20.5128	62.4247	HBEGF
Nicotinate metabolism_Homo sapiens_R-HSA-196807	1/14	0.0512553	0.564177	0	0	19.0476	56.5893	PTGS2
Synthesis of Prostaglandins (PG) and Thromboxanes (TX)_Homo sapiens_R-HSA-2162123	1/14	0.0512553	0.560147	0	0	19.0476	56.5893	PTGS2
CLEC7A (Dectin-1) signaling_Homo sapiens_R-HSA-5607764	2/99	0.0533078	0.578446	0	0	5.38721	15.7935	NFKBIA;IL1B
Disorders of transmembrane transporters_Homo sapiens_R-HSA-5619115	1/15	0.0548156	0.590619	0	0	17.7778	51.6228	ALB
Eicosanoid ligand-binding receptors_Homo sapiens_R-HSA-391903	1/15	0.0548156	0.586489	0	0	17.7778	51.6228	PTGER4
ERBB2 Regulates Cell Motility_Homo sapiens_R-HSA-6785631	1/15	0.0548156	0.582416	0	0	17.7778	51.6228	HBEGF
Recycling of bile acids and salts_Homo sapiens_R-HSA-159418	1/15	0.0548156	0.578399	0	0	17.7778	51.6228	ALB
Fatty acids_Homo sapiens_R-HSA-211935	1/15	0.0548156	0.574437	0	0	17.7778	51.6228	CYP4B1
Gene Silencing by RNA_Homo sapiens_R-HSA-211000	2/101	0.0552321	0.574865	0	0	5.28053	15.2935	HIST2H2AA3;HIST2H2BE
p75NTR signals via NF-kB_Homo sapiens_R-HSA-193639	1/16	0.0583627	0.603344	0	0	16.6667	47.3513	NFKBIA
PI3K events in ERBB2 signaling_Homo sapiens_R-HSA-1963642	1/16	0.0583627	0.599295	0	0	16.6667	47.3513	HBEGF
GRB2 events in ERBB2 signaling_Homo sapiens_R-HSA-1963640	1/16	0.0583627	0.5953	0	0	16.6667	47.3513	HBEGF
GRB2 events in EGFR signaling_Homo sapiens_R-HSA-179812	3/235	0.0583984	0.591719	0	0	3.40426	9.66967	DUSP2;DUSP1;HBEGF
SHC1 events in EGFR signaling_Homo sapiens_R-HSA-180336	3/235	0.0583984	0.587826	0	0	3.40426	9.66967	DUSP2;DUSP1;HBEGF
SOS-mediated signalling_Homo sapiens_R-HSA-112412	3/235	0.0583984	0.583984	0	0	3.40426	9.66967	DUSP2;DUSP1;HBEGF
SHC1 events in ERBB4 signaling_Homo sapiens_R-HSA-1250347	3/235	0.0583984	0.580192	0	0	3.40426	9.66967	DUSP2;DUSP1;HBEGF
RAF/MAP kinase cascade_Homo sapiens_R-HSA-5673001	3/235	0.0583984	0.576449	0	0	3.40426	9.66967	DUSP2;DUSP1;HBEGF
FRS-mediated FGFR2 signaling_Homo sapiens_R-HSA-5654700	3/236	0.0589964	0.578619	0	0	3.38983	9.59416	DUSP2;DUSP1;HBEGF
FRS-mediated FGFR4 signaling_Homo sapiens_R-HSA-5654712	3/236	0.0589964	0.574933	0	0	3.38983	9.59416	DUSP2;DUSP1;HBEGF
FRS-mediated FGFR3 signaling_Homo sapiens_R-HSA-5654706	3/236	0.0589964	0.571295	0	0	3.38983	9.59416	DUSP2;DUSP1;HBEGF
FRS-mediated FGFR1 signaling_Homo sapiens_R-HSA-5654693	3/236	0.0589964	0.567702	0	0	3.38983	9.59416	DUSP2;DUSP1;HBEGF
ARMS-mediated activation_Homo sapiens_R-HSA-170984	3/239	0.0608079	0.581476	0	0	3.34728	9.3725	DUSP2;DUSP1;HBEGF
Signalling to p38 via RIT and RIN_Homo sapiens_R-HSA-187706	3/239	0.0608079	0.577864	0	0	3.34728	9.3725	DUSP2;DUSP1;HBEGF
Mitotic Prophase_Homo sapiens_R-HSA-68875	2/107	0.0611491	0.577519	0	0	4.98442	13.9287	HIST2H2AA3;HIST2H2BE
HATs acetylate histones_Homo sapiens_R-HSA-3214847	2/107	0.0611491	0.573976	0	0	4.98442	13.9287	HIST2H2AA3;HIST2H2BE
Frs2-mediated activation_Homo sapiens_R-HSA-170968	3/240	0.0614175	0.572981	0	0	3.33333	9.3002	DUSP2;DUSP1;HBEGF
Tristetraprolin (TTP, ZFP36) binds and destabilizes mRNA_Homo sapiens_R-HSA-450513	1/17	0.0618967	0.573951	0	0	15.6863	43.6438	ZFP36
Inflammasomes_Homo sapiens_R-HSA-622312	1/17	0.0618967	0.570493	0	0	15.6863	43.6438	TXNIP
Formation of Senescence-Associated Heterochromatin Foci (SAHF)_Homo sapiens_R-HSA-2559584	1/17	0.0618967	0.567077	0	0	15.6863	43.6438	CDKN1A
MAPK1/MAPK3 signaling_Homo sapiens_R-HSA-5684996	3/241	0.06203	0.564916	0	0	3.3195	9.22867	DUSP2;DUSP1;HBEGF
Prolonged ERK activation events_Homo sapiens_R-HSA-169893	3/242	0.0626454	0.567145	0	0	3.30579	9.1579	DUSP2;DUSP1;HBEGF
Signaling by Leptin_Homo sapiens_R-HSA-2586552	3/243	0.0632637	0.569373	0	0	3.29218	9.08788	DUSP2;DUSP1;HBEGF
Interleukin receptor SHC signaling_Homo sapiens_R-HSA-912526	3/245	0.0645087	0.577183	0	0	3.26531	8.95006	DUSP2;DUSP1;HBEGF
Signalling to RAS_Homo sapiens_R-HSA-167044	3/246	0.0651355	0.579403	0	0	3.25203	8.88223	DUSP2;DUSP1;HBEGF
SHC1 events in ERBB2 signaling_Homo sapiens_R-HSA-1250196	1/18	0.0654175	0.578548	0	0	14.8148	40.3995	HBEGF
VEGFR2 mediated cell proliferation_Homo sapiens_R-HSA-5218921	3/248	0.0663976	0.583841	0	0	3.22581	8.74869	DUSP2;DUSP1;HBEGF
HDL-mediated lipid transport_Homo sapiens_R-HSA-194223	1/19	0.0689254	0.602605	0	0	14.0351	37.5401	ALB
Interleukin-2 signaling_Homo sapiens_R-HSA-451927	3/252	0.0689555	0.599443	0	0	3.1746	8.48982	DUSP2;DUSP1;HBEGF
Epigenetic regulation of gene expression_Homo sapiens_R-HSA-212165	2/115	0.0693575	0.599531	0	0	4.63768	12.3756	HIST2H2AA3;HIST2H2BE
Signalling to ERKs_Homo sapiens_R-HSA-187687	3/253	0.069602	0.598264	0	0	3.16206	8.42676	DUSP2;DUSP1;HBEGF
RNA Polymerase I, RNA Polymerase III, and Mitochondrial Transcription_Homo sapiens_R-HSA-504046	2/116	0.070408	0.601811	0	0	4.5977	12.1998	HIST2H2AA3;HIST2H2BE
IL-6-type cytokine receptor ligand interactions_Homo sapiens_R-HSA-6788467	1/20	0.0724202	0.615572	0	0	13.3333	35.0036	OSM
Interleukin-3, 5 and GM-CSF signaling_Homo sapiens_R-HSA-512988	3/261	0.0748728	0.632903	0	0	3.06513	7.94472	DUSP2;DUSP1;HBEGF
TP53 regulates transcription of additional cell cycle genes whose exact role in the p53 pathway remain uncertain_Homo sapiens_R-HSA-6804115	1/21	0.0759021	0.638078	0	0	12.6984	32.7405	BTG2
Synthesis of Leukotrienes (LT) and Eoxins (EX)_Homo sapiens_R-HSA-2142691	1/21	0.0759021	0.634591	0	0	12.6984	32.7405	CYP4B1
RIP-mediated NFkB activation via ZBP1_Homo sapiens_R-HSA-1810476	1/21	0.0759021	0.631143	0	0	12.6984	32.7405	NFKBIA
C-type lectin receptors (CLRs)_Homo sapiens_R-HSA-5621481	2/123	0.0779051	0.644296	0	0	4.33604	11.0667	NFKBIA;IL1B
NCAM signaling for neurite out-growth_Homo sapiens_R-HSA-375165	3/266	0.0782553	0.643713	0	0	3.00752	7.66249	DUSP2;DUSP1;HBEGF
Diseases associated with the TLR signaling cascade_Homo sapiens_R-HSA-5602358	1/24	0.0862706	0.70585	0	0	11.1111	27.2252	NFKBIA
Diseases of Immune System_Homo sapiens_R-HSA-5260271	1/24	0.0862706	0.702096	0	0	11.1111	27.2252	NFKBIA
TRAF6 mediated NF-kB activation_Homo sapiens_R-HSA-933542	1/24	0.0862706	0.698381	0	0	11.1111	27.2252	NFKBIA
Constitutive Signaling by AKT1 E17K in Cancer_Homo sapiens_R-HSA-5674400	1/25	0.0897012	0.722331	0	0	10.6667	25.7202	CDKN1A
IRS-mediated signalling_Homo sapiens_R-HSA-112399	3/284	0.0909741	0.728746	0	0	2.8169	6.75262	DUSP2;DUSP1;HBEGF
Downregulation of TGF-beta receptor signaling_Homo sapiens_R-HSA-2173788	1/26	0.0931191	0.742043	0	0	10.2564	24.3474	PPP1R15A
ZBP1(DAI) mediated induction of type I IFNs_Homo sapiens_R-HSA-1606322	1/26	0.0931191	0.738198	0	0	10.2564	24.3474	NFKBIA
TAK1 activates NFkB by phosphorylation and activation of IKKs complex_Homo sapiens_R-HSA-445989	1/26	0.0931191	0.734393	0	0	10.2564	24.3474	NFKBIA
Insulin receptor signalling cascade_Homo sapiens_R-HSA-74751	3/287	0.0931738	0.731056	0	0	2.78746	6.61544	DUSP2;DUSP1;HBEGF
IGF1R signaling cascade_Homo sapiens_R-HSA-2428924	3/288	0.0939119	0.733088	0	0	2.77778	6.57055	DUSP2;DUSP1;HBEGF
Signaling by Type 1 Insulin-like Growth Factor 1 Receptor (IGF1R)_Homo sapiens_R-HSA-2404192	3/288	0.0939119	0.729367	0	0	2.77778	6.57055	DUSP2;DUSP1;HBEGF
IRS-related events triggered by IGF1R_Homo sapiens_R-HSA-2428928	3/288	0.0939119	0.725683	0	0	2.77778	6.57055	DUSP2;DUSP1;HBEGF
Cell Cycle, Mitotic_Homo sapiens_R-HSA-69278	4/462	0.0954553	0.733902	0	0	2.3088	5.4236	HIST2H2AA3;CDKN1A;PHLDA1;HIST2H2BE
Uptake and actions of bacterial toxins_Homo sapiens_R-HSA-5339562	1/27	0.0965243	0.738411	0	0	9.87654	23.091	HBEGF
Interleukin-6 family signaling_Homo sapiens_R-HSA-6783589	1/27	0.0965243	0.734737	0	0	9.87654	23.091	OSM
NOD1/2 Signaling Pathway_Homo sapiens_R-HSA-168638	1/31	0.11002	0.833316	0	0	8.60215	18.9858	TNFAIP3
Signaling by Insulin receptor_Homo sapiens_R-HSA-74752	3/311	0.111544	0.840703	0	0	2.57235	5.64202	DUSP2;DUSP1;HBEGF
TGF-beta receptor signaling activates SMADs_Homo sapiens_R-HSA-2173789	1/32	0.113362	0.850216	0	0	8.33333	18.1431	PPP1R15A
VEGFA-VEGFR2 Pathway_Homo sapiens_R-HSA-4420097	3/320	0.118769	0.886423	0	0	2.5	5.32644	DUSP2;DUSP1;HBEGF
Lipoprotein metabolism_Homo sapiens_R-HSA-174824	1/34	0.12001	0.891338	0	0	7.84314	16.6289	ALB
Negative regulators of RIG-I/MDA5 signaling_Homo sapiens_R-HSA-936440	1/34	0.12001	0.887032	0	0	7.84314	16.6289	TNFAIP3
Class A/1 (Rhodopsin-like receptors)_Homo sapiens_R-HSA-373076	3/323	0.121216	0.891636	0	0	2.47678	5.22646	PTGER4;CCL3L1;CCL3
Bile acid and bile salt metabolism_Homo sapiens_R-HSA-194068	1/35	0.123316	0.902742	0	0	7.61905	15.9467	ALB
Signaling by VEGF_Homo sapiens_R-HSA-194138	3/328	0.125335	0.913157	0	0	2.43902	5.06527	DUSP2;DUSP1;HBEGF
Transport of vitamins, nucleosides, and related molecules_Homo sapiens_R-HSA-425397	1/38	0.133159	0.965562	0	0	7.01754	14.1488	ALB
G1 Phase_Homo sapiens_R-HSA-69236	1/38	0.133159	0.961007	0	0	7.01754	14.1488	CDKN1A
Cyclin D associated events in G1_Homo sapiens_R-HSA-69231	1/38	0.133159	0.956495	0	0	7.01754	14.1488	CDKN1A
Nuclear signaling by ERBB4_Homo sapiens_R-HSA-1251985	1/39	0.136416	0.975311	0	0	6.83761	13.6208	HBEGF
G2/M Transition_Homo sapiens_R-HSA-69275	2/173	0.137448	0.978117	0	0	3.08285	6.11795	CDKN1A;PHLDA1
Mitotic G2-G2/M phases_Homo sapiens_R-HSA-453274	2/175	0.140003	0.991688	0	0	3.04762	5.9919	CDKN1A;PHLDA1
Pre-NOTCH Transcription and Translation_Homo sapiens_R-HSA-1912408	1/41	0.142894	1	0	0	6.50407	12.6547	JUN
Cell Cycle Checkpoints_Homo sapiens_R-HSA-69620	2/182	0.149027	1	0	0	2.9304	5.5784	CDKN1A;HIST2H2BE
Interleukin-1 signaling_Homo sapiens_R-HSA-446652	1/44	0.15252	1	0	0	6.06061	11.3967	IL1B
Signaling by ERBB2_Homo sapiens_R-HSA-1227986	1/45	0.155705	1	0	0	5.92593	11.021	HBEGF
RMTs methylate histone arginines_Homo sapiens_R-HSA-3214858	1/45	0.155705	1	0	0	5.92593	11.021	HIST2H2AA3
Scavenging of heme from plasma_Homo sapiens_R-HSA-2168880	1/46	0.158878	1	0	0	5.7971	10.6644	ALB
Cell Cycle_Homo sapiens_R-HSA-1640170	4/566	0.162868	1	0	0	1.88457	3.42015	HIST2H2AA3;CDKN1A;PHLDA1;HIST2H2BE
Peptide ligand-binding receptors_Homo sapiens_R-HSA-375276	2/193	0.163436	1	0	0	2.76339	5.00541	CCL3L1;CCL3
TCF dependent signaling in response to WNT_Homo sapiens_R-HSA-201681	2/199	0.1714	1	0	0	2.68007	4.72699	HIST2H2AA3;HIST2H2BE
Nonhomologous End-Joining (NHEJ)_Homo sapiens_R-HSA-5693571	1/52	0.177672	1	0	0	5.12821	8.86059	HIST2H2BE
mRNA Splicing - Minor Pathway_Homo sapiens_R-HSA-72165	1/52	0.177672	1	0	0	5.12821	8.86059	RNU4ATAC
Pre-NOTCH Expression and Processing_Homo sapiens_R-HSA-1912422	1/57	0.193017	1	0	0	4.67836	7.69581	JUN
tRNA processing in the nucleus_Homo sapiens_R-HSA-6784531	1/57	0.193017	1	0	0	4.67836	7.69581	RPPH1
Recruitment and ATM-mediated phosphorylation of repair and signaling proteins at DNA double strand breaks_Homo sapiens_R-HSA-5693565	1/58	0.196051	1	0	0	4.5977	7.49139	HIST2H2BE
rRNA modification in the nucleus_Homo sapiens_R-HSA-6790901	1/58	0.196051	1	0	0	4.5977	7.49139	SNORD3A
DNA Double Strand Break Response_Homo sapiens_R-HSA-5693606	1/59	0.199075	1	0	0	4.51977	7.29525	HIST2H2BE
The role of GTSE1 in G2/M progression after G2 checkpoint_Homo sapiens_R-HSA-8852276	1/59	0.199075	1	0	0	4.51977	7.29525	CDKN1A
SCF(Skp2)-mediated degradation of p27/p21_Homo sapiens_R-HSA-187577	1/59	0.199075	1	0	0	4.51977	7.29525	CDKN1A
Constitutive Signaling by Aberrant PI3K in Cancer_Homo sapiens_R-HSA-2219530	1/61	0.205089	1	0	0	4.37158	6.92596	HBEGF
Chromatin organization_Homo sapiens_R-HSA-4839726	2/226	0.207941	1	0	0	2.35988	3.7062	HIST2H2AA3;HIST2H2BE
Chromatin modifying enzymes_Homo sapiens_R-HSA-3247509	2/226	0.207941	1	0	0	2.35988	3.7062	HIST2H2AA3;HIST2H2BE
Cytochrome P450 - arranged by substrate type_Homo sapiens_R-HSA-211897	1/62	0.208079	1	0	0	4.30108	6.752	CYP4B1
p53-Dependent G1/S DNA damage checkpoint_Homo sapiens_R-HSA-69580	1/63	0.211058	1	0	0	4.2328	6.58465	CDKN1A
p53-Dependent G1 DNA Damage Response_Homo sapiens_R-HSA-69563	1/63	0.211058	1	0	0	4.2328	6.58465	CDKN1A
G1/S DNA Damage Checkpoints_Homo sapiens_R-HSA-69615	1/65	0.216982	1	0	0	4.10256	6.26847	CDKN1A
Activation of NF-kappaB in B cells_Homo sapiens_R-HSA-1169091	1/66	0.219928	1	0	0	4.0404	6.11901	NFKBIA
Cytosolic sensors of pathogen-associated DNA_Homo sapiens_R-HSA-1834949	1/66	0.219928	1	0	0	4.0404	6.11901	NFKBIA
Gastrin-CREB signalling pathway via PKC and MAPK_Homo sapiens_R-HSA-881907	3/432	0.220528	1	0	0	1.85185	2.7995	DUSP2;DUSP1;HBEGF
Signaling by PTK6_Homo sapiens_R-HSA-8848021	1/67	0.222863	1	0	0	3.9801	5.97492	HBEGF
Interferon alpha/beta signaling_Homo sapiens_R-HSA-909733	1/68	0.225787	1	0	0	3.92157	5.83593	EGR1
Cyclin E associated events during G1/S transition_Homo sapiens_R-HSA-69202	1/68	0.225787	1	0	0	3.92157	5.83593	CDKN1A
Cyclin A:Cdk2-associated events at S phase entry_Homo sapiens_R-HSA-69656	1/69	0.2287	1	0	0	3.86473	5.70181	CDKN1A
Switching of origins to a post-replicative state_Homo sapiens_R-HSA-69052	1/70	0.231603	1	0	0	3.80952	5.57231	CDKN1A
Orc1 removal from chromatin_Homo sapiens_R-HSA-68949	1/70	0.231603	1	0	0	3.80952	5.57231	CDKN1A
Metabolism of lipids and lipoproteins_Homo sapiens_R-HSA-556833	4/659	0.234147	1	0	0	1.61861	2.34992	ALB;CYP4B1;PLIN2;PTGS2
Lipid digestion, mobilization, and transport_Homo sapiens_R-HSA-73923	1/71	0.234494	1	0	0	3.75587	5.44723	ALB
GPCR ligand binding_Homo sapiens_R-HSA-500792	3/447	0.235367	1	0	0	1.78971	2.58901	PTGER4;CCL3L1;CCL3
Removal of licensing factors from origins_Homo sapiens_R-HSA-69300	1/72	0.237375	1	0	0	3.7037	5.32635	CDKN1A
Signaling by TGF-beta Receptor Complex_Homo sapiens_R-HSA-170834	1/73	0.240245	1	0	0	3.65297	5.20948	PPP1R15A
Binding and Uptake of Ligands by Scavenger Receptors_Homo sapiens_R-HSA-2173782	1/74	0.243105	1	0	0	3.6036	5.09644	ALB
Regulation of DNA replication_Homo sapiens_R-HSA-69304	1/75	0.245954	1	0	0	3.55556	4.98706	CDKN1A
RHO GTPase Effectors_Homo sapiens_R-HSA-195258	2/255	0.248002	1	0	0	2.0915	2.91622	HIST2H2AA3;HIST2H2BE
G2/M DNA damage checkpoint_Homo sapiens_R-HSA-69473	1/78	0.254437	1	0	0	3.4188	4.67932	HIST2H2BE
Transcriptional regulation of white adipocyte differentiation_Homo sapiens_R-HSA-381340	1/79	0.257244	1	0	0	3.37553	4.58306	TNF
Processing of DNA double-strand break ends_Homo sapiens_R-HSA-5693607	1/81	0.262826	1	0	0	3.29218	4.39922	HIST2H2BE
M Phase_Homo sapiens_R-HSA-68886	2/268	0.26608	1	0	0	1.99005	2.63474	HIST2H2AA3;HIST2H2BE
p75 NTR receptor-mediated signalling_Homo sapiens_R-HSA-193704	1/83	0.268367	1	0	0	3.21285	4.22618	NFKBIA
Regulation of mRNA stability by proteins that bind AU-rich elements_Homo sapiens_R-HSA-450531	1/86	0.276602	1	0	0	3.10078	3.98504	ZFP36
Disease_Homo sapiens_R-HSA-1643685	4/725	0.288725	1	0	0	1.47126	1.82772	NFKBIA;CDKN1A;ALB;HBEGF
MAPK6/MAPK4 signaling_Homo sapiens_R-HSA-5687128	1/92	0.292797	1	0	0	2.89855	3.56022	JUN
Phase 1 - Functionalization of compounds_Homo sapiens_R-HSA-211945	1/92	0.292797	1	0	0	2.89855	3.56022	CYP4B1
Diseases of signal transduction_Homo sapiens_R-HSA-5663202	2/288	0.293893	1	0	0	1.85185	2.26766	CDKN1A;HBEGF
TNFR2 non-canonical NF-kB pathway_Homo sapiens_R-HSA-5668541	1/95	0.30076	1	0	0	2.80702	3.37247	TNF
Signaling by Wnt_Homo sapiens_R-HSA-195721	2/295	0.303605	1	0	0	1.80791	2.15508	HIST2H2AA3;HIST2H2BE
Axon guidance_Homo sapiens_R-HSA-422475	3/515	0.304413	1	0	0	1.5534	1.84757	DUSP2;DUSP1;HBEGF
Synthesis of DNA_Homo sapiens_R-HSA-69239	1/97	0.30602	1	0	0	2.74914	3.25527	CDKN1A
Metabolism of water-soluble vitamins and cofactors_Homo sapiens_R-HSA-196849	1/98	0.308635	1	0	0	2.72109	3.1989	PTGS2
Downstream TCR signaling_Homo sapiens_R-HSA-202424	1/99	0.31124	1	0	0	2.6936	3.14394	NFKBIA
Adaptive Immune System_Homo sapiens_R-HSA-1280218	4/762	0.320147	1	0	0	1.39983	1.59437	NFKBIA;CDKN1A;IER3;HBEGF
tRNA processing_Homo sapiens_R-HSA-72306	1/103	0.321565	1	0	0	2.589	2.93736	RPPH1
Platelet degranulation_Homo sapiens_R-HSA-114608	1/105	0.326671	1	0	0	2.53968	2.8414	ALB
DNA Replication_Homo sapiens_R-HSA-69306	1/105	0.326671	1	0	0	2.53968	2.8414	CDKN1A
Response to elevated platelet cytosolic Ca2+_Homo sapiens_R-HSA-76005	1/110	0.339268	1	0	0	2.42424	2.62052	ALB
FCERI mediated NF-kB activation_Homo sapiens_R-HSA-2871837	1/111	0.341759	1	0	0	2.4024	2.57933	NFKBIA
Hemostasis_Homo sapiens_R-HSA-109582	3/552	0.342533	1	0	0	1.44928	1.55273	PLAU;ALB;MAFF
HDR through Homologous Recombination (HR) or Single Strand Annealing (SSA)_Homo sapiens_R-HSA-5693567	1/112	0.344242	1	0	0	2.38095	2.53907	HIST2H2BE
G1/S Transition_Homo sapiens_R-HSA-69206	1/112	0.344242	1	0	0	2.38095	2.53907	CDKN1A
PPARA activates gene expression_Homo sapiens_R-HSA-1989781	1/113	0.346715	1	0	0	2.35988	2.49971	PLIN2
Regulation of lipid metabolism by Peroxisome proliferator-activated receptor alpha (PPARalpha)_Homo sapiens_R-HSA-400206	1/116	0.354078	1	0	0	2.29885	2.38675	PLIN2
Signaling by GPCR_Homo sapiens_R-HSA-372790	6/1293	0.356479	1	0	0	1.23743	1.27639	PTGER4;DUSP2;CCL3L1;DUSP1;CCL3;HBEGF
Homology Directed Repair_Homo sapiens_R-HSA-5693538	1/118	0.358942	1	0	0	2.25989	2.31547	HIST2H2BE
TCR signaling_Homo sapiens_R-HSA-202403	1/118	0.358942	1	0	0	2.25989	2.31547	NFKBIA
Generic Transcription Pathway_Homo sapiens_R-HSA-212436	4/812	0.363029	1	0	0	1.31363	1.33106	BTG2;CDKN1A;JUN;FOS
Signaling by NOTCH_Homo sapiens_R-HSA-157118	1/122	0.368561	1	0	0	2.18579	2.18175	JUN
S Phase_Homo sapiens_R-HSA-69242	1/124	0.373317	1	0	0	2.15054	2.11898	CDKN1A
Mitotic G1-G1/S phases_Homo sapiens_R-HSA-453279	1/136	0.40112	1	0	0	1.96078	1.79117	CDKN1A
Signaling by Rho GTPases_Homo sapiens_R-HSA-194315	2/367	0.401384	1	0	0	1.45322	1.32656	HIST2H2AA3;HIST2H2BE
Factors involved in megakaryocyte development and platelet production_Homo sapiens_R-HSA-983231	1/141	0.412341	1	0	0	1.89125	1.67547	MAFF
G alpha (s) signalling events_Homo sapiens_R-HSA-418555	1/142	0.414561	1	0	0	1.87793	1.65359	PTGER4
mRNA Splicing_Homo sapiens_R-HSA-72172	1/144	0.418975	1	0	0	1.85185	1.61101	RNU4ATAC
DNA Double-Strand Break Repair_Homo sapiens_R-HSA-5693532	1/145	0.421169	1	0	0	1.83908	1.59029	HIST2H2BE
Metabolism of vitamins and cofactors_Homo sapiens_R-HSA-196854	1/148	0.427704	1	0	0	1.8018	1.53031	PTGS2
G2/M Checkpoints_Homo sapiens_R-HSA-69481	1/150	0.432021	1	0	0	1.77778	1.49206	HIST2H2BE
Major pathway of rRNA processing in the nucleolus_Homo sapiens_R-HSA-6791226	1/166	0.465413	1	0	0	1.60643	1.22864	SNORD3A
rRNA processing_Homo sapiens_R-HSA-72312	1/180	0.493037	1	0	0	1.48148	1.04766	SNORD3A
Processing of Capped Intron-Containing Pre-mRNA_Homo sapiens_R-HSA-72203	1/193	0.517425	1	0	0	1.38169	0.910385	RNU4ATAC
Interferon Signaling_Homo sapiens_R-HSA-913531	1/196	0.522886	1	0	0	1.36054	0.882165	EGR1
Biological oxidations_Homo sapiens_R-HSA-211859	1/199	0.528287	1	0	0	1.34003	0.855097	CYP4B1
Fatty acid, triacylglycerol, and ketone body metabolism_Homo sapiens_R-HSA-535734	1/217	0.559445	1	0	0	1.22888	0.713744	PLIN2
Metabolism of proteins_Homo sapiens_R-HSA-392499	4/1074	0.577762	1	0	0	0.993172	0.544847	HIST2H2AA3;DDIT3;HIST2H2BE;ATF3
Platelet activation, signaling and aggregation_Homo sapiens_R-HSA-76002	1/253	0.615796	1	0	0	1.05402	0.51103	ALB
SLC-mediated transmembrane transport_Homo sapiens_R-HSA-425407	1/268	0.637119	1	0	0	0.995025	0.448556	ALB
DNA Repair_Homo sapiens_R-HSA-73894	1/285	0.659876	1	0	0	0.935673	0.388962	HIST2H2BE
Infectious disease_Homo sapiens_R-HSA-5663205	1/348	0.732583	1	0	0	0.766284	0.238451	HBEGF
Vesicle-mediated transport_Homo sapiens_R-HSA-5653656	1/492	0.846119	1	0	0	0.542005	0.0905668	ALB
Transmembrane transport of small molecules_Homo sapiens_R-HSA-382551	1/594	0.896221	1	0	0	0.448934	0.0491888	ALB
Metabolism_Homo sapiens_R-HSA-1430728	4/1908	0.935823	1	0	0	0.55905	0.0370809	ALB;CYP4B1;PLIN2;PTGS2
GPCR downstream signaling_Homo sapiens_R-HSA-388396	1/983	0.977337	1	0	0	0.271278	0.00621871	PTGER4

## Sheet: KEGG_2019_Human  
Term	Overlap	P.value	Adjusted.P.value	Old.P.value	Old.Adjusted.P.value	Odds.Ratio	Combined.Score	Genes
Rheumatoid arthritis	8/91	1.76492e-09	5.43595e-07	0	0	23.4432	472.502	JUN;CCL3L1;IL23A;IL1B;CCL3L3;CCL3;FOS;TNF
IL-17 signaling pathway	8/93	2.10236e-09	3.23763e-07	0	0	22.9391	458.327	NFKBIA;JUN;JUND;IL1B;TNFAIP3;FOS;PTGS2;TNF
Chagas disease (American trypanosomiasis)	8/103	4.76394e-09	4.89098e-07	0	0	20.712	396.887	NFKBIA;JUN;CCL3L1;IL1B;CCL3L3;CCL3;FOS;TNF
Toll-like receptor signaling pathway	8/104	5.14556e-09	3.96208e-07	0	0	20.5128	391.49	NFKBIA;JUN;CCL3L1;IL1B;CCL3L3;CCL3;FOS;TNF
Human cytomegalovirus infection	9/225	1.62227e-07	9.99321e-06	0	0	10.6667	166.766	PTGER4;NFKBIA;CDKN1A;CCL3L1;IL1B;CCL3L3;CCL3;PTGS2;TNF
TNF signaling pathway	7/110	1.83137e-07	9.40105e-06	0	0	16.9697	263.251	NFKBIA;JUN;IL1B;TNFAIP3;FOS;PTGS2;TNF
Leishmaniasis	6/74	3.43347e-07	1.51073e-05	0	0	21.6216	321.828	NFKBIA;JUN;IL1B;FOS;PTGS2;TNF
Salmonella infection	6/86	8.41015e-07	3.23791e-05	0	0	18.6047	260.254	JUN;CCL3L1;IL1B;CCL3L3;CCL3;FOS
NF-kappa B signaling pathway	6/95	1.51384e-06	5.18069e-05	0	0	16.8421	225.699	NFKBIA;PLAU;IL1B;TNFAIP3;PTGS2;TNF
C-type lectin receptor signaling pathway	6/104	2.57363e-06	7.92679e-05	0	0	15.3846	198.003	NFKBIA;JUN;IL23A;IL1B;PTGS2;TNF
Osteoclast differentiation	6/127	8.19165e-06	0.000229366	0	0	12.5984	147.558	NFKBIA;JUN;JUND;IL1B;FOS;TNF
Pertussis	5/76	9.72457e-06	0.000249597	0	0	17.5439	202.471	JUN;IL23A;IL1B;FOS;TNF
Fluid shear stress and atherosclerosis	6/139	1.3734e-05	0.00032539	0	0	11.5108	128.871	JUN;DUSP1;IL1B;FOS;TNF;NFE2L2
Cytokine-cytokine receptor interaction	8/294	1.42461e-05	0.000313414	0	0	7.25624	80.9725	CCL3L1;IL23A;IL1B;CCL3L3;CCL3;OSM;TNFSF9;TNF
MAPK signaling pathway	8/295	1.45995e-05	0.000299777	0	0	7.23164	80.5208	DUSP2;JUN;JUND;DUSP1;DDIT3;IL1B;FOS;TNF
Apoptosis	6/143	1.61413e-05	0.000310721	0	0	11.1888	123.459	NFKBIA;JUN;DDIT3;FOS;TNF;MCL1
Human T-cell leukemia virus 1 infection	7/219	1.8102e-05	0.000327966	0	0	8.52359	93.0733	NFKBIA;EGR1;CDKN1A;ZFP36;JUN;FOS;TNF
Parathyroid hormone synthesis, secretion and action	5/106	4.8883e-05	0.000836442	0	0	12.5786	124.856	EGR1;CDKN1A;JUND;FOS;HBEGF
Th17 cell differentiation	5/107	5.11303e-05	0.000828848	0	0	12.4611	123.129	NFKBIA;JUN;IL23A;IL1B;FOS
NOD-like receptor signaling pathway	6/178	5.53018e-05	0.000851648	0	0	8.98876	88.1142	NFKBIA;JUN;IL1B;TNFAIP3;TXNIP;TNF
Kaposi sarcoma-associated herpesvirus infection	6/186	7.05752e-05	0.0010351	0	0	8.60215	82.2265	NFKBIA;CDKN1A;ZFP36;JUN;FOS;PTGS2
Inflammatory bowel disease (IBD)	4/65	0.000103842	0.00145379	0	0	16.4103	150.525	JUN;IL23A;IL1B;TNF
Measles	5/138	0.000170365	0.00228141	0	0	9.66184	83.8412	NFKBIA;JUN;IL1B;TNFAIP3;FOS
Hepatitis B	5/163	0.000368418	0.00472802	0	0	8.17996	64.6732	NFKBIA;CDKN1A;JUN;FOS;TNF
AGE-RAGE signaling pathway in diabetic complications	4/100	0.00054478	0.00671169	0	0	10.6667	80.1614	EGR1;JUN;IL1B;TNF
T cell receptor signaling pathway	4/101	0.000565647	0.00670074	0	0	10.5611	78.9707	NFKBIA;JUN;FOS;TNF
Pathways in cancer	8/530	0.000819853	0.0093524	0	0	4.02516	28.6043	PTGER4;NFKBIA;CDKN1A;JUN;IL23A;FOS;PTGS2;NFE2L2
Epstein-Barr virus infection	5/201	0.000952114	0.0104733	0	0	6.6335	46.1481	NFKBIA;CDKN1A;JUN;TNFAIP3;TNF
Legionellosis	3/55	0.0011551	0.0122679	0	0	14.5455	98.3792	NFKBIA;IL1B;TNF
Epithelial cell signaling in Helicobacter pylori infection	3/68	0.00213097	0.0218779	0	0	11.7647	72.3668	NFKBIA;JUN;HBEGF
Non-alcoholic fatty liver disease (NAFLD)	4/149	0.00238659	0.023712	0	0	7.15884	43.2243	JUN;DDIT3;IL1B;TNF
B cell receptor signaling pathway	3/71	0.00241082	0.0232042	0	0	11.2676	67.9187	NFKBIA;JUN;FOS
Oxytocin signaling pathway	4/153	0.00262654	0.0245143	0	0	6.97168	41.4263	CDKN1A;JUN;FOS;PTGS2
JAK-STAT signaling pathway	4/162	0.003226	0.0292237	0	0	6.58436	37.7713	CDKN1A;IL23A;OSM;MCL1
Necroptosis	4/162	0.003226	0.0283888	0	0	6.58436	37.7713	HIST2H2AA3;IL1B;TNFAIP3;TNF
Influenza A	4/171	0.00391275	0.0334757	0	0	6.23782	34.5794	NFKBIA;JUN;IL1B;TNF
ErbB signaling pathway	3/85	0.00401306	0.033406	0	0	9.41176	51.936	CDKN1A;JUN;HBEGF
Colorectal cancer	3/86	0.00414701	0.0336126	0	0	9.30233	51.0267	CDKN1A;JUN;FOS
Th1 and Th2 cell differentiation	3/92	0.00500787	0.0395494	0	0	8.69565	46.0586	NFKBIA;JUN;FOS
GnRH signaling pathway	3/93	0.00516101	0.0397398	0	0	8.60215	45.3043	EGR1;JUN;HBEGF
Small cell lung cancer	3/93	0.00516101	0.0387705	0	0	8.60215	45.3043	NFKBIA;CDKN1A;PTGS2
Chemokine signaling pathway	4/190	0.00567464	0.041614	0	0	5.61404	29.0344	NFKBIA;CCL3L1;CCL3L3;CCL3
Prostate cancer	3/97	0.0058017	0.0415564	0	0	8.24742	42.471	NFKBIA;CDKN1A;PLAU
Viral carcinogenesis	4/201	0.00690403	0.0483282	0	0	5.3068	26.4048	NFKBIA;CDKN1A;JUN;HIST2H2BE
Proteoglycans in cancer	4/201	0.00690403	0.0472543	0	0	5.3068	26.4048	CDKN1A;PLAU;TNF;HBEGF
Prion diseases	2/35	0.00762074	0.0510258	0	0	15.2381	74.3144	EGR1;IL1B
Human immunodeficiency virus 1 infection	4/212	0.00829836	0.0543808	0	0	5.03145	24.1092	NFKBIA;JUN;FOS;TNF
African trypanosomiasis	2/37	0.00848902	0.0544712	0	0	14.4144	68.7421	IL1B;TNF
Bladder cancer	2/41	0.0103516	0.0650671	0	0	13.0081	59.4552	CDKN1A;HBEGF
Graft-versus-host disease	2/41	0.0103516	0.0637658	0	0	13.0081	59.4552	IL1B;TNF
Type I diabetes mellitus	2/43	0.0113445	0.0685122	0	0	12.4031	55.5537	IL1B;TNF
Relaxin signaling pathway	3/130	0.0128947	0.0763766	0	0	6.15385	26.775	NFKBIA;JUN;FOS
Systemic lupus erythematosus	3/133	0.013706	0.0796501	0	0	6.01504	25.804	HIST2H2AA3;TNF;HIST2H2BE
Malaria	2/49	0.0145624	0.0830597	0	0	10.8844	46.0333	IL1B;TNF
Estrogen signaling pathway	3/137	0.0148321	0.0830598	0	0	5.83942	24.5896	JUN;FOS;HBEGF
Breast cancer	3/147	0.017871	0.0982907	0	0	5.44218	21.9024	CDKN1A;JUN;FOS
Hepatitis C	3/155	0.0205338	0.110955	0	0	5.16129	20.0551	NFKBIA;CDKN1A;TNF
Cytosolic DNA-sensing pathway	2/63	0.0233846	0.124181	0	0	8.46561	31.7941	NFKBIA;IL1B
Protein processing in endoplasmic reticulum	3/165	0.0241534	0.126089	0	0	4.84848	18.0525	PPP1R15A;DDIT3;NFE2L2
MicroRNAs in cancer	4/299	0.0259948	0.13344	0	0	3.56745	13.0207	CDKN1A;PLAU;PTGS2;MCL1
Amphetamine addiction	2/68	0.0269515	0.136083	0	0	7.84314	28.3429	JUN;FOS
Adipocytokine signaling pathway	2/69	0.0276897	0.137555	0	0	7.72947	27.7232	NFKBIA;TNF
Renal cell carcinoma	2/69	0.0276897	0.135372	0	0	7.72947	27.7232	CDKN1A;JUN
RIG-I-like receptor signaling pathway	2/70	0.028436	0.136848	0	0	7.61905	27.1246	NFKBIA;TNF
Tuberculosis	3/179	0.029764	0.141036	0	0	4.46927	15.7071	IL23A;IL1B;TNF
Transcriptional misregulation in cancer	3/186	0.032806	0.153095	0	0	4.30108	14.6974	CDKN1A;PLAU;DDIT3
Chronic myeloid leukemia	2/76	0.0330804	0.152071	0	0	7.01754	23.9215	NFKBIA;CDKN1A
Human papillomavirus infection	4/330	0.0354719	0.160667	0	0	3.23232	10.7928	PTGER4;CDKN1A;PTGS2;TNF
cAMP signaling pathway	3/212	0.0454652	0.202946	0	0	3.77358	11.6634	NFKBIA;JUN;FOS
Amoebiasis	2/96	0.0504679	0.222059	0	0	5.55556	16.5912	IL1B;TNF
Hematopoietic cell lineage	2/97	0.0514082	0.22301	0	0	5.49828	16.3187	IL1B;TNF
Choline metabolism in cancer	2/99	0.0533078	0.228039	0	0	5.38721	15.7935	JUN;FOS
Inflammatory mediator regulation of TRP channels	2/100	0.0542669	0.228962	0	0	5.33333	15.5405	PTGER4;IL1B
Insulin resistance	2/108	0.0621556	0.258702	0	0	4.93827	13.7191	NFKBIA;TNF
Toxoplasmosis	2/113	0.0672725	0.276266	0	0	4.71976	12.7387	NFKBIA;TNF
Serotonergic synapse	2/113	0.0672725	0.272631	0	0	4.71976	12.7387	DUSP1;PTGS2
Neurotrophin signaling pathway	2/119	0.0735906	0.294362	0	0	4.48179	11.6941	NFKBIA;JUN
Asthma	1/31	0.11002	0.434436	0	0	8.60215	18.9858	TNF
RNA transport	2/165	0.127338	0.496455	0	0	3.23232	6.66154	RNU6-1;SNORD3A
Thyroid cancer	1/37	0.12989	0.500077	0	0	7.20721	14.7104	CDKN1A
Hepatocellular carcinoma	2/168	0.131108	0.498532	0	0	3.1746	6.44996	CDKN1A;NFE2L2
Allograft rejection	1/38	0.133159	0.500159	0	0	7.01754	14.1488	TNF
Alzheimer disease	2/171	0.134903	0.500605	0	0	3.11891	6.24779	IL1B;TNF
Alcoholism	2/180	0.146436	0.536933	0	0	2.96296	5.69234	HIST2H2AA3;HIST2H2BE
PI3K-Akt signaling pathway	3/354	0.147545	0.534633	0	0	2.25989	4.32457	CDKN1A;OSM;MCL1
Type II diabetes mellitus	1/46	0.158878	0.569006	0	0	5.7971	10.6644	TNF
Cocaine addiction	1/49	0.168328	0.595918	0	0	5.44218	9.69711	JUN
Ovarian steroidogenesis	1/49	0.168328	0.589146	0	0	5.44218	9.69711	PTGS2
Amyotrophic lateral sclerosis (ALS)	1/51	0.174569	0.604126	0	0	5.22876	9.12646	TNF
Regulation of lipolysis in adipocytes	1/55	0.186913	0.639658	0	0	4.84848	8.13145	PTGS2
Endometrial cancer	1/58	0.196051	0.663559	0	0	4.5977	7.49139	CDKN1A
VEGF signaling pathway	1/59	0.199075	0.666469	0	0	4.51977	7.29525	PTGS2
Arachidonic acid metabolism	1/63	0.211058	0.698986	0	0	4.2328	6.58465	PTGS2
Basal cell carcinoma	1/63	0.211058	0.69155	0	0	4.2328	6.58465	CDKN1A
Mitophagy	1/65	0.216982	0.703479	0	0	4.10256	6.26847	JUN
Shigellosis	1/65	0.216982	0.696151	0	0	4.10256	6.26847	NFKBIA
Non-small cell lung cancer	1/66	0.219928	0.698329	0	0	4.0404	6.11901	CDKN1A
Fc epsilon RI signaling pathway	1/68	0.225787	0.709617	0	0	3.92157	5.83593	TNF
Renin secretion	1/69	0.2287	0.711512	0	0	3.86473	5.70181	PTGER4
Prolactin signaling pathway	1/70	0.231603	0.713336	0	0	3.80952	5.57231	FOS
p53 signaling pathway	1/72	0.237375	0.723877	0	0	3.7037	5.32635	CDKN1A
Melanoma	1/72	0.237375	0.71678	0	0	3.7037	5.32635	CDKN1A
Thyroid hormone synthesis	1/74	0.243105	0.726954	0	0	3.6036	5.09644	ALB
PPAR signaling pathway	1/74	0.243105	0.719964	0	0	3.6036	5.09644	PLIN2
Glioma	1/75	0.245954	0.721464	0	0	3.55556	4.98706	CDKN1A
Pancreatic cancer	1/75	0.245954	0.714658	0	0	3.55556	4.98706	CDKN1A
Antigen processing and presentation	1/77	0.25162	0.724289	0	0	3.4632	4.77865	TNF
Complement and coagulation cascades	1/79	0.257244	0.733622	0	0	3.37553	4.58306	PLAU
RNA degradation	1/79	0.257244	0.726891	0	0	3.37553	4.58306	BTG2
Chemical carcinogenesis	1/82	0.265602	0.743685	0	0	3.25203	4.3114	PTGS2
Hypertrophic cardiomyopathy (HCM)	1/85	0.273867	0.75992	0	0	3.13725	4.0631	TNF
Herpes simplex virus 1 infection	3/492	0.280826	0.772272	0	0	1.62602	2.06507	NFKBIA;IL1B;TNF
TGF-beta signaling pathway	1/90	0.287439	0.783462	0	0	2.96296	3.69406	TNF
Dilated cardiomyopathy (DCM)	1/91	0.290123	0.783841	0	0	2.9304	3.62623	TNF
Circadian entrainment	1/97	0.30602	0.819601	0	0	2.74914	3.25527	FOS
HIF-1 signaling pathway	1/100	0.313836	0.833289	0	0	2.66667	3.09036	CDKN1A
Ribosome biogenesis in eukaryotes	1/101	0.316422	0.832975	0	0	2.64026	3.03809	SNORD3A
Cholinergic synapse	1/112	0.344242	0.898529	0	0	2.38095	2.53907	FOS
Sphingolipid signaling pathway	1/119	0.36136	0.935285	0	0	2.2409	2.28096	TNF
Cell cycle	1/124	0.373317	0.95818	0	0	2.15054	2.11898	CDKN1A
Dopaminergic synapse	1/131	0.389686	0.991929	0	0	2.03562	1.9184	FOS
Natural killer cell mediated cytotoxicity	1/131	0.389686	0.983798	0	0	2.03562	1.9184	TNF
FoxO signaling pathway	1/132	0.39199	0.981568	0	0	2.0202	1.89196	CDKN1A
Spliceosome	1/134	0.396572	0.985033	0	0	1.99005	1.84059	RNU6-1
Apelin signaling pathway	1/137	0.403381	0.99393	0	0	1.94647	1.76715	EGR1
Retrograde endocannabinoid signaling	1/148	0.427704	1	0	0	1.8018	1.53031	PTGS2
Gastric cancer	1/149	0.429866	1	0	0	1.78971	1.51102	CDKN1A
mTOR signaling pathway	1/152	0.436305	1	0	0	1.75439	1.45511	TNF
Cushing syndrome	1/155	0.442671	1	0	0	1.72043	1.40203	CDKN1A
Wnt signaling pathway	1/158	0.448966	1	0	0	1.68776	1.35157	JUN
Cellular senescence	1/160	0.453124	1	0	0	1.66667	1.31932	CDKN1A
Tight junction	1/170	0.473454	1	0	0	1.56863	1.17286	JUN
Focal adhesion	1/199	0.528287	1	0	0	1.34003	0.855097	JUN
Neuroactive ligand-receptor interaction	1/338	0.722163	1	0	0	0.788955	0.256808	PTGER4

## Sheet: BioCarta_2016  
Term	Overlap	P.value	Adjusted.P.value	Old.P.value	Old.Adjusted.P.value	Odds.Ratio	Combined.Score	Genes
Signal transduction through IL1R_Homo sapiens_h_il1rPathway	5/36	2.2297e-07	5.28439e-05	0	0	37.037	567.268	NFKBIA;JUN;IL1B;FOS;TNF
Cadmium induces DNA synthesis and proliferation in macrophages_Homo sapiens_h_cdMacPathway	4/16	3.20749e-07	3.80087e-05	0	0	66.6667	996.841	NFKBIA;JUN;FOS;TNF
Oxidative Stress Induced Gene Expression Via Nrf2_Homo sapiens_h_arenrf2Pathway	4/18	5.36228e-07	4.2362e-05	0	0	59.2593	855.627	JUN;MAFF;FOS;NFE2L2
NFkB activation by Nontypeable Hemophilus influenzae_Homo sapiens_h_nthiPathway	4/29	4.03415e-06	0.000239023	0	0	36.7816	456.854	NFKBIA;DUSP1;IL1B;TNF
Erythropoietin mediated neuroprotection through NF-kB_Homo sapiens_h_eponfkbPathway	3/13	1.40992e-05	0.000668303	0	0	61.5385	687.347	NFKBIA;JUN;CDKN1A
Mechanism of Gene Regulation by Peroxisome Proliferators via PPARa_Homo sapiens_h_pparaPathway	4/52	4.308e-05	0.00170166	0	0	20.5128	206.204	NFKBIA;JUN;DUSP1;TNF
Keratinocyte Differentiation_Homo sapiens_h_keratinocytePathway	4/53	4.64649e-05	0.00157317	0	0	20.1258	200.791	NFKBIA;JUN;FOS;TNF
Role of EGF Receptor Transactivation by GPCRs in Cardiac Hypertrophy_Homo sapiens_h_cardiacegfPathway	3/33	0.000254855	0.00755007	0	0	24.2424	200.602	NFKBIA;JUN;FOS
TSP-1 Induced Apoptosis in Microvascular Endothelial Cell _Homo sapiens_h_tsp1Pathway	2/7	0.000287854	0.00758015	0	0	76.1905	621.185	JUN;FOS
Toll-Like Receptor Pathway_Homo sapiens_h_tollPathway	3/35	0.000304081	0.00720673	0	0	22.8571	185.102	NFKBIA;JUN;FOS
Pertussis toxin-insensitive CCR5 Signaling in Macrophage_Homo sapiens_h_Ccr5Pathway	2/9	0.00049107	0.0105803	0	0	59.2593	451.492	JUN;FOS
Regulation of MAP Kinase Pathways Through Dual Specificity Phosphatases_Homo sapiens_h_dspPathway	2/9	0.00049107	0.00969864	0	0	59.2593	451.492	DUSP2;DUSP1
CD40L Signaling Pathway_Homo sapiens_h_cd40Pathway	2/9	0.00049107	0.00895259	0	0	59.2593	451.492	NFKBIA;TNFAIP3
TNFR2 Signaling Pathway_Homo sapiens_h_tnfr2Pathway	2/12	0.000893756	0.01513	0	0	44.4444	312.003	NFKBIA;TNFAIP3
The 4-1BB-dependent immune response_Homo sapiens_h_41bbPathway	2/13	0.0010537	0.0166484	0	0	41.0256	281.249	JUN;TNFSF9
T Cell Receptor Signaling Pathway_Homo sapiens_h_tcrPathway	3/55	0.0011551	0.0171099	0	0	14.5455	98.3792	NFKBIA;JUN;FOS
Repression of Pain Sensation by the Transcriptional Regulator DREAM_Homo sapiens_h_dreampathway	2/15	0.00141156	0.0196789	0	0	35.5556	233.353	JUN;FOS
Calcium Signaling by HBx of Hepatitis B virus_Homo sapiens_h_HBxPathway	2/15	0.00141156	0.0185856	0	0	35.5556	233.353	JUN;FOS
Bone Remodeling_Homo sapiens_h_ranklPathway	2/16	0.00160931	0.020074	0	0	33.3333	214.398	NFKBIA;FOS
Nerve growth factor pathway (NGF)_Homo sapiens_h_ngfPathway	2/17	0.00181946	0.0215606	0	0	31.3725	197.936	JUN;FOS
ATM Signaling Pathway_Homo sapiens_h_atmPathway	2/18	0.00204193	0.0230447	0	0	29.6296	183.522	NFKBIA;JUN
METS affect on Macrophage Differentiation_Homo sapiens_h_etsPathway	2/18	0.00204193	0.0219972	0	0	29.6296	183.522	JUN;FOS
IGF-1 Signaling Pathway_Homo sapiens_h_igf1Pathway	2/20	0.00252346	0.0260026	0	0	26.6667	159.523	JUN;FOS
NF-kB Signaling Pathway_Homo sapiens_h_nfkbPathway	2/21	0.00278234	0.0274756	0	0	25.3968	149.447	NFKBIA;TNF
Inhibition of Cellular Proliferation by Gleevec_Homo sapiens_h_gleevecpathway	2/22	0.00305316	0.028944	0	0	24.2424	140.402	JUN;FOS
TNF/Stress Related Signaling_Homo sapiens_h_stressPathway	2/23	0.00333585	0.0304075	0	0	23.1884	132.244	JUN;TNF
TPO Signaling Pathway_Homo sapiens_h_TPOPathway	2/24	0.0036303	0.031866	0	0	22.2222	124.854	JUN;FOS
PDGF Signaling Pathway_Homo sapiens_h_pdgfPathway	2/26	0.00425416	0.0360084	0	0	20.5128	111.997	JUN;FOS
Influence of Ras and Rho proteins on G1 to S Transition_Homo sapiens_h_RacCycDPathway	2/28	0.00492403	0.0402412	0	0	19.0476	101.212	NFKBIA;CDKN1A
Fc Epsilon Receptor I Signaling in Mast Cells_Homo sapiens_h_fcer1Pathway	2/29	0.00527599	0.0416803	0	0	18.3908	96.4522	JUN;FOS
BCR Signaling Pathway_Homo sapiens_h_bcrPathway	2/31	0.00601354	0.0459745	0	0	17.2043	87.9783	JUN;FOS
Ceramide Signaling Pathway_Homo sapiens_h_ceramidePathway	2/33	0.00679536	0.0503281	0	0	16.1616	80.671	NFKBIA;TNF
Angiotensin II mediated activation of JNK Pathway via Pyk2 dependent signaling_Homo sapiens_h_At1rPathway	2/34	0.00720265	0.0517281	0	0	15.6863	77.3852	JUN;FOS
NFAT and Hypertrophy of the heart_Homo sapiens_h_nfatPathway	2/44	0.0118562	0.0826444	0	0	12.1212	53.7565	TNF;HBEGF
HIV-1 Nef: negative effector of Fas and TNF_Homo sapiens_h_HivnefPathway	2/53	0.0169005	0.11444	0	0	10.0629	41.0608	NFKBIA;TNF
Acetylation and Deacetylation of RelA in Nucleus_Homo sapiens_h_RELAPathway	1/5	0.0186116	0.122526	0	0	53.3333	212.478	NFKBIA
FOSB gene expression and drug abuse_Homo sapiens_h_fosbPathway	1/5	0.0186116	0.119215	0	0	53.3333	212.478	JUND
MAPKinase Signaling Pathway_Homo sapiens_h_mapkPathway	2/56	0.0187517	0.116951	0	0	9.52381	37.8711	JUN;FOS
D4-GDI Signaling Pathway_Homo sapiens_h_d4gdiPathway	1/6	0.0222927	0.135471	0	0	44.4444	169.044	JUN
Visceral Fat Deposits and the Metabolic Syndrome_Homo sapiens_h_vobesityPathway	1/8	0.0296141	0.175464	0	0	33.3333	117.317	TNF
SODD/TNFR1 Signaling Pathway_Homo sapiens_h_soddPathway	1/9	0.0332545	0.192227	0	0	29.6296	100.846	TNF
BTG family proteins and cell cycle regulation_Homo sapiens_h_btg2Pathway	1/9	0.0332545	0.18765	0	0	29.6296	100.846	BTG2
IL 3 signaling pathway_Homo sapiens_h_il3Pathway	1/12	0.044095	0.243035	0	0	22.2222	69.3646	FOS
Effects of calcineurin in Keratinocyte Differentiation_Homo sapiens_h_calcineurinPathway	1/13	0.0476818	0.256832	0	0	20.5128	62.4247	CDKN1A
IL-10 Anti-inflammatory Signaling Pathway_Homo sapiens_h_il10Pathway	1/13	0.0476818	0.251124	0	0	20.5128	62.4247	TNF
p53 Signaling Pathway_Homo sapiens_h_p53Pathway	1/13	0.0476818	0.245665	0	0	20.5128	62.4247	CDKN1A
RB Tumor Suppressor/Checkpoint Signaling in response to DNA damage_Homo sapiens_h_rbPathway	1/13	0.0476818	0.240438	0	0	20.5128	62.4247	CDKN1A
Platelet Amyloid Precursor Protein Pathway_Homo sapiens_h_plateletAppPathway	1/14	0.0512553	0.253073	0	0	19.0476	56.5893	PLAU
Double Stranded RNA Induced Gene Expression_Homo sapiens_h_rnaPathway	1/14	0.0512553	0.247908	0	0	19.0476	56.5893	NFKBIA
Stress Induction of HSP Regulation_Homo sapiens_h_hsp27Pathway	1/14	0.0512553	0.24295	0	0	19.0476	56.5893	TNF
Phosphorylation of MEK1 by cdk5/p35 down regulates the MAP kinase pathway_Homo sapiens_h_cdk5Pathway	1/14	0.0512553	0.238187	0	0	19.0476	56.5893	EGR1
Fibrinolysis Pathway_Homo sapiens_h_fibrinolysisPathway	1/15	0.0548156	0.249833	0	0	17.7778	51.6228	PLAU
IL12 and Stat4 Dependent Signaling Pathway in Th1 Development_Homo sapiens_h_IL12Pathway	1/15	0.0548156	0.245119	0	0	17.7778	51.6228	JUN
Hypoxia-Inducible Factor in the Cardiovascular System_Homo sapiens_h_hifPathway	1/16	0.0583627	0.256147	0	0	16.6667	47.3513	JUN
TNFR1 Signaling Pathway_Homo sapiens_h_tnfr1Pathway	1/17	0.0618967	0.266718	0	0	15.6863	43.6438	TNF
Chaperones modulate interferon Signaling Pathway_Homo sapiens_h_tidPathway	1/18	0.0654175	0.276856	0	0	14.8148	40.3995	NFKBIA
AKT Signaling Pathway_Homo sapiens_h_aktPathway	1/18	0.0654175	0.271999	0	0	14.8148	40.3995	NFKBIA
Hypoxia and p53 in the Cardiovascular system_Homo sapiens_h_p53hypoxiaPathway	1/21	0.0759021	0.310152	0	0	12.6984	32.7405	CDKN1A
Cell Cycle: G2/M Checkpoint_Homo sapiens_h_g2Pathway	1/22	0.0793711	0.31883	0	0	12.1212	30.7106	CDKN1A
Eicosanoid Metabolism_Homo sapiens_h_eicosanoidPathway	1/23	0.0828273	0.327168	0	0	11.5942	28.8811	PTGER4
Cyclins and Cell Cycle Regulation_Homo sapiens_h_cellcyclePathway	1/23	0.0828273	0.321804	0	0	11.5942	28.8811	CDKN1A
Cell Cycle: G1/S Check Point _Homo sapiens_h_g1Pathway	1/26	0.0931191	0.355955	0	0	10.2564	24.3474	CDKN1A
Links between Pyk2 and Map Kinases_Homo sapiens_h_pyk2Pathway	1/26	0.0931191	0.350305	0	0	10.2564	24.3474	JUN
The information-processing pathway at the IFN-beta enhancer_Homo sapiens_h_pcafpathway	1/29	0.103297	0.382522	0	0	9.1954	20.8749	JUN
p38 MAPK Signaling Pathway _Homo sapiens_h_p38mapkPathway	1/30	0.106664	0.388915	0	0	8.88889	19.8939	DDIT3
fMLP induced chemokine gene expression in HMC-1 cells_Homo sapiens_h_fMLPpathway	1/30	0.106664	0.383022	0	0	8.88889	19.8939	NFKBIA
Trefoil Factors Initiate Mucosal Healing_Homo sapiens_h_tffPathway	1/36	0.126609	0.447856	0	0	7.40741	15.3085	NFKBIA
Inactivation of Gsk3 by AKT causes accumulation of b-catenin in Alveolar Macrophages_Homo sapiens_h_gsk3Pathway	1/39	0.136416	0.47545	0	0	6.83761	13.6208	NFKBIA
Agrin in Postsynaptic Differentiation_Homo sapiens_h_agrPathway	1/47	0.16204	0.556571	0	0	5.67376	10.3258	JUN
IL-2 Receptor Beta Chain in T cell Activation_Homo sapiens_h_il2rbPathway	1/49	0.168328	0.569909	0	0	5.44218	9.69711	FOS
