# Supplementary material for: Early Response to the Plant Toxin Stenodactylin in Acute Myeloid Leukemia Cells Involves Inflammatory and Apoptotic Signaling
Source: Front Pharmacol. 2020 May 8;11:630. doi: 10.3389/fphar.2020.00630 (PMC7226368; doi:10.3389/fphar.2020.00630)
Supplement: Supplementary Table 3 — Gene Set Enrichment Analysis. [file Table_3.xlsx]

## Sheet: 4h
pathway	pval	padj	ES	NES	nMoreExtreme	size	leadingEdge
GGGCGGR_SP1_Q6	1.39315e-05	0.00191575	0.239383	1.41814	0	2847	c("JUN", "ATF3", "DUSP1", "ZFP36", "CLDN3", "ACAP2", "PDIK1L", "FAM123B", "NOLC1", "C10orf2", "ZNF367", "SOX17", "GLS2", "RGS12", "PI4KB", "ANKMY2", "SV2A", "HOXB7", "FEM1C", "FUS", "ZNF296", "EXO1", "AMIGO3", "ARFIP2", "PTPN23", "VGF", "TMEM56", "NAGS", "CYP26B1", "HSPB6", "STXBP1", "RIMS1", "PRDM16", "NIPBL", "RPUSD4", "JMJD6", "OSBP", "C1orf55", "GUCY1B3", "YWHAG", "TBC1D10A", "CDKN1A", "DAP3"…
GO_POSITIVE_REGULATION_OF_BIOSYNTHETIC_PROCESS	1.4817e-05	0.00191575	0.239511	1.39102	0	1767	c("JUN", "EGR1", "ATF3", "IL1B", "ANXA3", "ATF4", "NCL", "SOX17", "ZBED3", "ACR", "NKX6-1", "FOS", "IHH", "SIX1", "DCN", "OSM", "MKL1", "PTGS2", "FABP3", "SIX2", "PRDM16", "NIPBL", "ZNF564", "UBC", "PTEN", "MAML1", "NR1H4", "RLF", "GPR133", "NCOA6", "RBCK1", "RBM15", "PATZ1", "FOSL2", "SP3", "SMAD5", "VDR", "RXRA", "EEF2", "GPR116", "WWP2", "SKI", "ARHGEF5", "PPP1R15A", "CSRNP3", "ARID4B", "ADCYA…
GO_REGULATION_OF_TRANSCRIPTION_FROM_RNA_POLYMERASE_II_PROMOTER	1.48509e-05	0.00191575	0.236894	1.37478	0	1741	c("JUN", "EGR1", "ATF3", "BTG2", "IL1B", "ZFP36", "ATF4", "NCL", "BMP3", "ZNF367", "SOX17", "ZBED3", "NKX6-1", "FOS", "IHH", "KLF9", "SIX1", "DCN", "ZNF296", "OSM", "PRDM1", "MKL1", "SIX2", "PRDM16", "NIPBL", "ZNF564", "UBC", "MAML1", "NR1H4", "RLF", "NCOA6", "MED22", "RBCK1", "RBM15", "PATZ1", "FOSL2", "SUV39H1", "SP3", "SMAD5", "MEPCE", "ELP3", "VDR", "RXRA", "SNF8", "BRWD1", "WWC1", "WWP2", "Z…
GO_POSITIVE_REGULATION_OF_GENE_EXPRESSION	1.48872e-05	0.00191575	0.24747	1.43442	0	1695	c("JUN", "EGR1", "ATF3", "BTG2", "IL1B", "ZFP36", "ANXA3", "ATF4", "NCL", "SOX17", "ZBED3", "NKX6-1", "FOS", "IHH", "SIX1", "DCN", "OSM", "PRDM1", "MKL1", "CYP26B1", "POLR1E", "SIX2", "RIMS1", "PRDM16", "NIPBL", "ZNF564", "UBC", "PTEN", "MAML1", "NR1H4", "RLF", "NCOA6", "RBCK1", "SF3B4", "RBM15", "PATZ1", "FOSL2", "RDX", "SP3", "SMAD5", "VDR", "RXRA", "SNF8", "EEF2", "WWP2", "SKI", "ARHGEF5", "PP…
GO_ENZYME_BINDING	1.48909e-05	0.00191575	0.260041	1.50703	0	1687	c("JUN", "EGR1", "ZFP36", "UBE2J2", "TELO2", "ACAP2", "ADAMTS4", "SMG5", "C10orf2", "ACR", "SV2A", "ARFIP2", "IGSF9B", "PRDM1", "PTPN23", "PTGS2", "SART3", "STXBP1", "RIMS1", "NIPBL", "UBC", "TBC1D21", "WHAMM", "YWHAG", "TBC1D10A", "PTEN", "CDKN1A", "MAML1", "SH3BP4", "CAV3", "NCOA6", "DUSP2", "USP37", "TRIM68", "GAB2", "EHHADH", "RBCK1", "EPHA1", "HSPD1", "RDX", "SORT1", "SMAD5", "ELP3", "GOT2",…
GO_CELLULAR_RESPONSE_TO_STRESS	1.50959e-05	0.00191575	0.260732	1.5024	0	1509	c("JUN", "EGR1", "ATF3", "BTG2", "IL8", "UBE2J2", "USP47", "ATF4", "FOS", "SYF2", "RIMS3", "EEPD1", "USP28", "NDNL2", "EXO1", "PTGS2", "NIPBL", "GFPT1", "UBC", "GUCY1B3", "PTEN", "POLL", "CDKN1A", "UPF1", "APLF", "SLC25A24", "USP1", "NCOA6", "P2RX5", "RHOB", "ZFYVE26", "RASSF1", "RMI1", "SUV39H1", "RNF121", "NONO", "C20orf29", "RXRA", "STK24", "CYP1B1", "EEF2", "RIF1", "GNB1", "MCL1", "BIRC7", "C…
GO_RNA_BINDING	1.51044e-05	0.00191575	0.268145	1.54465	0	1500	c("JUN", "ZFP36", "HNRNPCL1", "SUPV3L1", "NCL", "GTPBP10", "NOLC1", "SYF2", "LOC440563", "DCN", "EIF5B", "FUS", "SART3", "STXBP1", "RIMS1", "SNRNP200", "RPUSD4", "JMJD6", "UBC", "YWHAG", "MFAP1", "UPF1", "WDR43", "DAP3", "RBPMS", "GRWD1", "S100A16", "SF3B4", "RBM15", "RNMTL1", "EIF3B", "HSPD1", "PIWIL3", "NOC3L", "RDX", "SLC16A3", "NONO", "MEPCE", "EIF2C3", "TRMU", "GOT2", "NSUN2", "EEF2", "RFTN1…
GO_NEGATIVE_REGULATION_OF_NITROGEN_COMPOUND_METABOLIC_PROCESS	1.51437e-05	0.00191575	0.249457	1.43524	0	1465	c("JUN", "EGR1", "ATF3", "DUSP1", "BTG2", "IL1B", "ZFP36", "USP47", "ATF4", "SSX5", "SOX17", "NKX6-1", "SIX1", "ZNF296", "FAM105B", "PRDM1", "PRDM16", "NIPBL", "ZNF564", "UBC", "SETD6", "H2AFB1", "UPF1", "NR1H4", "CBY1", "C14orf169", "RBCK1", "RBM15", "PATZ1", "SUV39H1", "SP3", "NONO", "MEPCE", "EIF2C3", "GAPDH", "VDR", "RXRA", "ZNF552", "CYP1B1", "WWC1", "WWP2", "ZNF366", "SKI", "CRY1", "PHF12",…
GO_NEGATIVE_REGULATION_OF_GENE_EXPRESSION	1.51632e-05	0.00191575	0.252121	1.44963	0	1448	c("JUN", "EGR1", "ATF3", "BTG2", "IL1B", "ZFP36", "USP47", "ATF4", "SOX17", "NKX6-1", "SIX1", "ZNF296", "FAM105B", "PRDM1", "PRDM16", "NIPBL", "ZNF564", "UBC", "SETD6", "H2AFB1", "CDKN1A", "UPF1", "NR1H4", "CBY1", "C14orf169", "RBCK1", "RBM15", "PATZ1", "PIWIL3", "SUV39H1", "SP3", "NONO", "MEPCE", "EIF2C3", "GAPDH", "VDR", "RXRA", "ZNF552", "CYP1B1", "WWC1", "WWP2", "BIRC7", "ZNF366", "SKI", "CRY…
GO_RESPONSE_TO_ENDOGENOUS_STIMULUS	1.51846e-05	0.00191575	0.247651	1.42309	0	1432	c("JUN", "EGR1", "DUSP1", "BTG2", "IL8", "IL1B", "ACAP2", "ANXA3", "ACSBG1", "P2RY2", "BMP3", "IER2", "ACR", "NKX6-1", "FOS", "IHH", "KLF9", "HMGCS2", "KCNJ11", "GNAT3", "VGF", "PTGS2", "RXFP4", "FABP3", "GFPT1", "UBC", "TFF1", "YWHAG", "PTEN", "CDKN1A", "NR1H4", "AGXT", "SH3BP4", "IL22", "NCOA6", "P2RY6", "FLRT1", "P2RX5", "SSTR3", "BGLAP", "RDX", "SORT1", "SMAD5", "GPR173", "VDR", "RXRA", "EEF2…
DODD_NASOPHARYNGEAL_CARCINOMA_DN	1.53268e-05	0.00191575	0.240017	1.372	0	1293	c("SUPV3L1", "ATF4", "NCL", "GTPBP10", "NOLC1", "C10orf2", "ZNF367", "ZBED3", "MCM6", "NPL", "USP18", "C19orf54", "C19orf48", "FUS", "GPATCH2", "FAM105B", "EXO1", "MCM3", "DBF4", "PTGS2", "DNAJC9", "GUCY1B3", "YWHAG", "PTEN", "WDR43", "ZNF267", "SF3B4", "RBM15", "EIF3B", "HSPD1", "NOC3L", "AHCTF1", "NONO", "TGS1", "FLJ16734", "EIF2C3", "ELP3", "GAPDH", "FAM171A1", "RIF1", "ZNF207", "SMC4", "QTRTD…
GO_CELL_CYCLE	1.54064e-05	0.00191575	0.279635	1.59508	0	1248	c("DUSP1", "BTG2", "IL8", "CEP72", "NOLC1", "MCM6", "SYF2", "CDC23", "USP28", "EXO1", "MCM3", "DBF4", "CYP26B1", "NIPBL", "UBC", "PSMD2", "YWHAG", "PTEN", "CDKN1A", "UPF1", "WDR43", "USP37", "RHOB", "ZFYVE26", "REEP4", "RASSF1", "PIWIL3", "SUV39H1", "C1orf135", "AHCTF1", "VCPIP1", "NSUN2", "SEPT9", "STK24", "RIF1", "OPTN", "ZNF207", "SMC4", "BIRC7", "MAPK13", "NEDD1", "RAB6C", "PPP1R15A", "AZI2",…
GO_REGULATION_OF_ORGANELLE_ORGANIZATION	1.55308e-05	0.00191575	0.253926	1.44084	0	1136	c("DUSP1", "IL1B", "UBE2J2", "SLAIN2", "CEP72", "SMG5", "ZBED3", "GLS2", "CDC23", "DCN", "ARFIP2", "OSM", "SART3", "STXBP1", "NIPBL", "TBC1D21", "WHAMM", "YWHAG", "C15orf38", "TBC1D10A", "PTEN", "CAV3", "EPHA1", "RDX", "C1orf135", "NTF3", "SEPT9", "SNF8", "ZNF207", "BIRC7", "SKI", "TBC1D26", "ARHGEF5", "RAB6C", "TP53BP2", "PRKD1", "RUNDC1", "GEN1", "SGSM1", "OTUB1", "PLEKHH2", "SLMO1", "CCT2", "H…
GO_POLY_A_RNA_BINDING	1.55994e-05	0.00191575	0.296197	1.67788	0	1107	c("JUN", "ZFP36", "HNRNPCL1", "SUPV3L1", "NCL", "GTPBP10", "NOLC1", "SYF2", "DCN", "EIF5B", "FUS", "SART3", "STXBP1", "RIMS1", "SNRNP200", "RPUSD4", "UBC", "YWHAG", "MFAP1", "UPF1", "WDR43", "DAP3", "RBPMS", "GRWD1", "S100A16", "SF3B4", "RBM15", "RNMTL1", "HSPD1", "NOC3L", "RDX", "SLC16A3", "NONO", "MEPCE", "EIF2C3", "GOT2", "NSUN2", "EEF2", "ZNF207", "HEATR6", "RSRC2", "SLC3A2", "ACTN4", "DNAJC2…
GO_CELL_CYCLE_PROCESS	1.57731e-05	0.00191575	0.282958	1.59484	0	1022	c("DUSP1", "BTG2", "IL8", "CEP72", "NOLC1", "MCM6", "SYF2", "CDC23", "USP28", "MCM3", "DBF4", "CYP26B1", "NIPBL", "UBC", "PSMD2", "YWHAG", "PTEN", "CDKN1A", "UPF1", "WDR43", "USP37", "RHOB", "ZFYVE26", "REEP4", "RASSF1", "C1orf135", "AHCTF1", "VCPIP1", "NSUN2", "OPTN", "ZNF207", "SMC4", "BIRC7", "NEDD1", "RAB6C", "PPP1R15A", "AKAP9", "PPP3CA", "OBFC2A", "CLSPN", "RECQL5", "RAB1A", "PRKAB1", "CENP…
GO_POSITIVE_REGULATION_OF_TRANSCRIPTION_FROM_RNA_POLYMERASE_II_PROMOTER	1.58095e-05	0.00191575	0.273539	1.53863	0	989	c("JUN", "EGR1", "ATF3", "IL1B", "ATF4", "NCL", "SOX17", "ZBED3", "NKX6-1", "FOS", "IHH", "SIX1", "DCN", "OSM", "MKL1", "SIX2", "NIPBL", "ZNF564", "UBC", "MAML1", "NR1H4", "RLF", "NCOA6", "RBCK1", "RBM15", "PATZ1", "FOSL2", "SP3", "SMAD5", "VDR", "RXRA", "WWP2", "SKI", "CSRNP3", "ARID4B", "ADCYAP1", "PRKD1", "ZNF613", "EGR2", "PPP3CA", "PIAS2", "TLR2", "REL", "JUND", "MED17", "TRAF6", "PFN1", "RT…
BENPORATH_NANOG_TARGETS	1.59036e-05	0.00191575	0.272667	1.52881	0	939	c("JUN", "SLAIN2", "ATF4", "NOLC1", "SMG5", "DHRS3", "ANKMY2", "FEM1C", "C19orf54", "NDNL2", "FUS", "SART3", "DNAJC9", "UBC", "DTNA", "POLL", "PSEN2", "RBPMS", "EPHA1", "RNF24", "NOC3L", "JOSD1", "RNF121", "CYP1B1", "EEF2", "RIF1", "RSRC2", "RAB25", "RABL3", "C3orf19", "BAG5", "DNAJC2", "OTUB1", "PLIN2", "ZNF434", "KLHL18", "MRPL37", "NFE2L3", "CCT7", "HECTD2", "ALKBH1", "SPAG9", "FBXO31", "C15or…
GO_REGULATION_OF_CELL_CYCLE	1.59457e-05	0.00191575	0.270162	1.51131	0	905	c("JUN", "DUSP1", "BTG2", "IL8", "IL1B", "USP47", "SYF2", "CDC23", "OSM", "PTGS2", "UBC", "PSMD2", "PTEN", "CDKN1A", "RHOB", "RASSF1", "RDX", "MEPCE", "ZNF207", "CRY1", "RAB6C", "PPP1R15A", "ADCYAP1", "TP53BP2", "OBFC2A", "CSPP1", "PSMA8", "GEN1", "CLSPN", "JUND", "CAMK2N1", "RAB1A", "PRKAB1", "E2F7", "RNF40", "PTPN11", "FBXO31", "SON", "ZNF703", "CDCA5", "CDKL1", "GIT1", "CHMP4B", "CNOT4", "DDIT…
GO_RESPONSE_TO_ORGANIC_CYCLIC_COMPOUND	1.59541e-05	0.00191575	0.277965	1.55486	0	904	c("JUN", "EGR1", "DUSP1", "BTG2", "IL1B", "ANXA3", "ACSBG1", "P2RY2", "ACR", "NKX6-1", "FOS", "IHH", "KLF9", "HMGCS2", "KCNJ11", "GNAT3", "VGF", "PTGS2", "LRRC7", "ABCB4", "PTEN", "CDKN1A", "NR1H4", "AGXT", "IL22", "NCOA6", "P2RY6", "P2RX5", "SSTR3", "BGLAP", "SMAD5", "EIF2C3", "VDR", "RXRA", "CYP1B1", "EEF2", "DEFA3", "RFTN1", "GNB1", "ZNF366", "PPP1R15A", "ADCYAP1", "PIAS1", "SLC3A2", "AKAP9", …
GO_RESPONSE_TO_HORMONE	1.59854e-05	0.00191575	0.279178	1.55941	0	886	c("JUN", "EGR1", "DUSP1", "BTG2", "IL1B", "ANXA3", "ACSBG1", "ACR", "NKX6-1", "FOS", "IHH", "KLF9", "HMGCS2", "KCNJ11", "VGF", "PTGS2", "RXFP4", "FABP3", "GFPT1", "TFF1", "YWHAG", "PTEN", "CDKN1A", "NR1H4", "AGXT", "IL22", "NCOA6", "P2RY6", "SSTR3", "BGLAP", "RDX", "SORT1", "GPR173", "VDR", "RXRA", "EEF2", "DEFA3", "GNB1", "ZNF366", "CRY1", "ADCYAP1", "PIAS1", "EGR2", "PIAS2", "PIAS3", "TXNIP", "…
FISCHER_DREAM_TARGETS	1.59895e-05	0.00191575	0.306987	1.71496	0	888	c("CEP72", "ATF4", "NOLC1", "ZNF367", "C16orf59", "MCM6", "USP28", "RSBN1", "C19orf48", "FUS", "EXO1", "MCM3", "DBF4", "POLR1E", "NIPBL", "DNAJC9", "USP1", "USP37", "GRWD1", "PIGA", "ZNF267", "REEP4", "TMEM138", "EIF3B", "RASSF1", "RMI1", "HSPD1", "NOC3L", "SUV39H1", "RDX", "AHCTF1", "DOLPP1", "RIF1", "ZNF207", "SMC4", "NEDD1", "SUV39H2", "SLC3A2", "GEN1", "CLSPN", "SERTAD3", "SMCHD1", "ZNF85", "…
LEE_BMP2_TARGETS_DN	1.60622e-05	0.00191575	0.302493	1.6837	0	840	c("SUPV3L1", "GTPBP10", "NOLC1", "PDE12", "C16orf59", "MCM6", "IHH", "EXO1", "MCM3", "DBF4", "PTGS2", "POLR1E", "JMJD6", "YWHAG", "WDR43", "USP1", "GRWD1", "NOMO1", "PIGA", "ENAH", "RNMTL1", "HSPD1", "NOC3L", "SUV39H1", "SLC16A3", "ANKRD26", "NGEF", "NSUN2", "RXRA", "RIF1", "CRY1", "QTRTD1", "SUV39H2", "URB2", "OBFC2A", "DLAT", "DNAJC2", "PCSK5", "CCRN4L", "CLSPN", "SMCHD1", "E2F7", "CCT7", "DNA2…
GO_CHROMOSOME	1.60712e-05	0.00191575	0.287169	1.59765	0	834	c("JUN", "TELO2", "GTPBP10", "MCM6", "RGS12", "NDNL2", "MCM3", "NIPBL", "H2AFB1", "UPF1", "APLF", "NR1H4", "PSEN2", "WDR43", "SUV39H1", "AHCTF1", "H2BFM", "RXRA", "RIF1", "ZNF207", "SMC4", "PHF12", "SUV39H2", "HIST1H2BJ", "OBFC2A", "RECQL5", "SMCHD1", "JUND", "MBD1", "EID3", "MXD1", "CENPP", "KIF18A", "DNA2", "SYCE2", "H2AFV", "TINF2", "RNF8", "ALKBH1", "UBE2I", "RNF40", "NRIP1", "EHMT2", "CDCA5"…
DACOSTA_UV_RESPONSE_VIA_ERCC3_DN	1.61158e-05	0.00191575	0.283711	1.5767	0	823	c("JUN", "DUSP1", "ACAP2", "PPM1B", "RSBN1", "ANKMY2", "DBF4", "MKL1", "NIPBL", "SCHIP1", "N4BP1", "PTEN", "SLC25A24", "RLF", "WDR43", "RBPMS", "RDX", "SP3", "AHCTF1", "ATRN", "SEPT9", "FAM171A1", "STK24", "RIF1", "RFTN1", "ACBD3", "WWC1", "CRY1", "TP53BP2", "CLINT1", "DMD", "AKAP9", "DNAJC2", "FILIP1L", "SMCHD1", "PDLIM5", "DENND5A", "PEX14", "SRGAP2", "CHST3", "CLEC16A", "SPAG9", "SLC25A12", "R…
GO_NUCLEOLUS	1.61658e-05	0.00191575	0.285022	1.58078	0	801	c("ATF3", "NCL", "GTPBP10", "NOLC1", "SIX1", "USP28", "GPATCH2", "POLR1E", "JMJD6", "VCX", "N4BP1", "OSBP", "WDR43", "C14orf169", "GRWD1", "TRIM68", "S100A16", "NOC3L", "NONO", "TGS1", "BTBD10", "ELP3", "NSUN2", "STK24", "BRWD1", "ZNF207", "NEDD1", "URB2", "SERTAD3", "RPP38", "RBM28", "VCX3B", "TRAF6", "YBX2", "PEX14", "RTF1", "CENPP", "RAB8A", "C15orf29", "RASL11A", "NRIP1", "APEX2", "CPS1", "NO…
BUYTAERT_PHOTODYNAMIC_THERAPY_STRESS_UP	1.61752e-05	0.00191575	0.308185	1.7066	0	780	c("ATF3", "DUSP1", "IL8", "ZFP36", "ATF4", "DHRS3", "FOS", "SYF2", "KLF9", "FEM1C", "RIT1", "MKL1", "PTGS2", "NIPBL", "BRF2", "GFPT1", "JMJD6", "DNAJB4", "N4BP1", "AP3S2", "OSBP", "TNFSF9", "ZNF426", "CDKN1A", "RLF", "ZNF165", "NCOA6", "RHOB", "RASSF1", "HSPD1", "FOSL2", "EIF2C3", "ACBD3", "BRWD1", "OPTN", "RSRC2", "PPP1R15A", "ARID4B", "CSNK1G1", "AZI2", "ProSAPiP1", "TP53BP2", "SLC3A2", "AKAP9"…
GO_RNA_PROCESSING	1.62043e-05	0.00191575	0.287397	1.58917	0	765	c("SUPV3L1", "NOLC1", "PDE12", "ADAT2", "SYF2", "FUS", "SART3", "SNRNP200", "RPUSD4", "JMJD6", "H2AFB1", "WDR43", "RBPMS", "SF3B4", "RBM15", "RNMTL1", "SUV39H1", "NONO", "TGS1", "EIF2C3", "ELP3", "TRMU", "NSUN2", "QTRTD1", "CCRN4L", "RPP38", "RBM28", "POLDIP3", "PAPOLA", "RBM27", "PPP1R8", "SON", "WDR77", "NOP2", "SNW1", "CASC3", "ACIN1", "RRS1", "TUT1", "WDR46", "PPP2CA", "YTHDC1", "MTO1", "CPSF…
PUJANA_CHEK2_PCC_NETWORK	1.6233e-05	0.00191575	0.284594	1.57143	0	749	c("NCL", "NOLC1", "MCM6", "CDC23", "EIF5B", "EXO1", "MCM3", "DBF4", "SART3", "RIMS1", "SNRNP200", "DNAJC9", "MFAP1", "WDR43", "USP1", "RBCK1", "CD1C", "HSPD1", "SORT1", "NONO", "STK24", "RIF1", "SMC4", "IDH3B", "URB2", "DLAT", "PIAS2", "DNAJC2", "CCT2", "DNA2", "GCH1", "TOMM40", "H2AFV", "UBE2I", "MED6", "PPP1R8", "WDR77", "NOP2", "PRR3", "RRS1", "EIF4H", "MCM5", "MCM7", "RFC3", "NDC80", "CCNF", …
GO_MITOTIC_CELL_CYCLE	1.63028e-05	0.00191575	0.296502	1.63294	0	723	c("BTG2", "CEP72", "NOLC1", "MCM6", "SYF2", "CDC23", "MCM3", "DBF4", "NIPBL", "UBC", "PSMD2", "YWHAG", "PTEN", "CDKN1A", "WDR43", "USP37", "REEP4", "VCPIP1", "NSUN2", "STK24", "OPTN", "ZNF207", "SMC4", "BIRC7", "NEDD1", "AZI2", "AKAP9", "PPP3CA", "OBFC2A", "CLSPN", "RECQL5", "RAB1A", "KIF18A", "E2F7", "DNA2", "RNF8", "UBE2I", "PTPN11", "RAB8A", "FBXO31", "CTDP1", "KPNB1", "C19orf21", "CDCA5", "RR…
GO_NEGATIVE_REGULATION_OF_TRANSCRIPTION_FROM_RNA_POLYMERASE_II_PROMOTER	1.63028e-05	0.00191575	0.285482	1.57225	0	723	c("JUN", "EGR1", "ATF3", "BTG2", "IL1B", "ZFP36", "SOX17", "NKX6-1", "SIX1", "ZNF296", "PRDM1", "PRDM16", "NIPBL", "ZNF564", "UBC", "NR1H4", "SUV39H1", "SP3", "MEPCE", "VDR", "RXRA", "WWC1", "WWP2", "ZNF366", "SKI", "CRY1", "PHF12", "PPP1R15A", "SUV39H2", "PIAS1", "ZNF613", "REL", "RECQL5", "HCFC2", "TXNIP", "JUND", "MBD1", "TRAF6", "RTF1", "WHSC2", "PER1", "HIF1AN", "MXD1", "ZNF746", "NFE2L3", "…
KRIEG_HYPOXIA_NOT_VIA_KDM3A	1.63058e-05	0.00191575	0.272061	1.49712	0	715	c("JUN", "DUSP1", "ANXA3", "ZNF367", "ZNF296", "ARFIP2", "RIT1", "JMJD6", "NR1H4", "TTYH3", "WDR43", "USP1", "GAB2", "RNF24", "RASSF1", "FAM134B", "GAPDH", "ZNF48", "C19orf66", "ATP1B1", "RAB6C", "TP53BP2", "SLC3A2", "PTPN14", "CSPP1", "GALNTL4", "ABTB2", "PLIN2", "CRKL", "JUND", "PTTG1IP", "FBXO17", "TES", "PACS1", "MRPL37", "SRGAP2", "E2F7", "EMP3", "SYT12", "MAFF", "CDCA5", "ECE2", "UHRF1", "L…
GO_TRANSCRIPTION_FROM_RNA_POLYMERASE_II_PROMOTER	1.63412e-05	0.00191575	0.276326	1.51872	0	704	c("JUN", "EGR1", "ATF3", "ATF4", "SOX17", "NKX6-1", "FOS", "SIX1", "SIX2", "MAML1", "NR1H4", "NCOA6", "PATZ1", "ELP3", "VDR", "RXRA", "WWP2", "CSRNP3", "EGR2", "OBFC2A", "CCRN4L", "REL", "JUND", "LHX1", "MED17", "POLDIP3", "MBD1", "YBX2", "RTF1", "TCEB3CL", "WHSC2", "NFE2L3", "PAPOLA", "ELF4", "ZNF136", "EBF2", "CTDP1", "MED6", "HOXC13", "MAFF", "ESRRB", "SNW1", "CASC3", "ELF3", "GMEB2", "MYB", "…
BENPORATH_SOX2_TARGETS	1.63468e-05	0.00191575	0.304779	1.67431	0	700	c("ATF3", "ATF4", "DHRS3", "PPM1B", "C19orf54", "LPHN1", "FUS", "MPND", "UBC", "C1orf55", "DTNA", "CBY1", "PSEN2", "RBPMS", "EPHA1", "RNF24", "RMI1", "NOC3L", "SORT1", "EEF2", "RIF1", "GDAP1", "RSRC2", "RAB25", "PPP1R15A", "ARID4B", "SLC3A2", "DNAJC2", "PCSK5", "ABTB2", "PLIN2", "MED17", "POLDIP3", "XRRA1", "HIF1AN", "NFE2L3", "HECTD2", "SPAG9", "RSF1", "C15orf29", "ICMT", "ALPL", "WDR77", "ABHD1…
MARSON_BOUND_BY_E2F4_UNSTIMULATED	1.63674e-05	0.00191575	0.272235	1.4933	0	685	c("CEP72", "NOLC1", "ZNF367", "C16orf59", "MCM6", "EXO1", "MCM3", "C5orf22", "SART3", "HSPB6", "DNAJC9", "ARMC8", "MFAP1", "APLF", "USP1", "JOSD1", "AHCTF1", "BTBD10", "FAM72A", "RLBP1", "SMC4", "QTRTD1", "IDH3B", "PIAS1", "HIST1H2BJ", "NTNG1", "GEN1", "CLSPN", "FKBP15", "CENPP", "MARS2", "LRRC14", "TINF2", "RNF8", "RAB8A", "CTNNA3", "APEX2", "KPNB1", "CDCA5", "FAM53C", "RRS1", "UHRF1", "POLN", "…
RODRIGUES_THYROID_CARCINOMA_ANAPLASTIC_UP	1.63717e-05	0.00191575	0.276393	1.51504	0	679	c("IL8", "USP47", "ACAP2", "GTPBP10", "ZNF367", "EIF5B", "HOXB7", "DBF4", "NIPBL", "GFPT1", "SCHIP1", "TNFSF9", "RLF", "GPR115", "USP1", "HSPD1", "SLC16A3", "RIF1", "BRWD1", "SMC4", "OBFC2A", "YARS", "CCT2", "FKBP15", "SRGAP2", "KIF18A", "NFE2L3", "E2F7", "PAPOLA", "ELF4", "PTPN11", "RSF1", "MED6", "SLC1A5", "ZDHHC20", "ZNF92", "FBXO45", "F2RL2", "MCM7", "NDC80", "TNFRSF10B", "TXNRD1", "RPF2", "S…
GO_NUCLEOPLASM_PART	1.63875e-05	0.00191575	0.309998	1.6971	0	668	c("NOLC1", "GPATCH2", "SART3", "N4BP1", "PTEN", "MAML1", "CBY1", "NCOA6", "MED22", "RBM15", "NOC3L", "SP3", "NONO", "TGS1", "ELP3", "SKI", "PHF12", "PIAS1", "PIAS2", "PIAS3", "RECQL5", "MED17", "POLDIP3", "MBD1", "RTF1", "TCEB3CL", "WHSC2", "RBM27", "UBE2I", "ELF4", "CTDP1", "MED6", "NRIP1", "PPP1R8", "SON", "SNW1", "CASC3", "ACIN1", "PYHIN1", "TUT1", "AEBP2", "LSG1", "YTHDC1", "MORC3", "CPSF4", …
CASORELLI_ACUTE_PROMYELOCYTIC_LEUKEMIA_DN	1.64276e-05	0.00191575	0.304689	1.66344	0	645	c("NOLC1", "C16orf59", "SV2A", "EIF5B", "FUS", "MCM3", "DNAJC9", "GUCY1B3", "UPF1", "RNMTL1", "EIF3B", "HSPD1", "NOC3L", "RDX", "SLC16A3", "RNF121", "NONO", "ELP3", "GAPDH", "FAM171A1", "ASB8", "CYP1B1", "SNF8", "OPTN", "EPX", "SMC4", "HEATR6", "IDH3B", "DLAT", "FILIP1L", "RECQL5", "PFKM", "CCT7", "ZNF671", "NRIP1", "KPNB1", "ACIN1", "DLC1", "MCM5", "WDR46", "MCM7", "RFC3", "NDC80", "RAD54B", "AI…
GTGACGY_E4F1_Q6	1.6456e-05	0.00191575	0.297222	1.62011	0	631	c("EGR1", "DUSP1", "CLDN3", "NOLC1", "ZNF367", "KLF9", "DBF4", "PTPN23", "SART3", "DNAJC9", "DNAJB4", "OSBP", "YWHAG", "CDKN1A", "SULT4A1", "RLF", "IL22", "PDLIM3", "FAM19A1", "GRWD1", "SSTR3", "RNMTL1", "MRPL49", "JOSD1", "GNB1", "C11orf61", "PPP1R15A", "GRM3", "KIF17", "EGR2", "TRIM39", "NEURL", "JUND", "POLDIP3", "PER1", "FIZ1", "TOMM40", "EVX1", "RNF40", "VPS37B", "C10orf28", "COQ10A", "MAFF"…
SPIELMAN_LYMPHOBLAST_EUROPEAN_VS_ASIAN_DN	1.66174e-05	0.00191575	0.295953	1.60009	0	570	c("JUN", "BTG2", "NOLC1", "CDC23", "METTL13", "ARFIP2", "RIT1", "SART3", "ATP5B", "OSBP", "PTEN", "MFAP1", "DAP3", "USP1", "RHOB", "IFITM1", "SLC16A3", "MRPL49", "GNB1", "OPTN", "ZNF207", "MCL1", "IDH3B", "PIAS1", "COPB2", "YARS", "CCT2", "PDLIM5", "RAB1A", "PRKAB1", "ALKBH1", "SPAG9", "MED6", "PPP1R8", "PTER", "SON", "EIF2B3", "RPS6KA3", "DCTN6", "YME1L1", "YTHDC1", "DDX24", "RAB27A", "KLF6", "C…
GO_TRANSCRIPTION_FACTOR_ACTIVITY_PROTEIN_BINDING	1.66226e-05	0.00191575	0.316394	1.70988	0	567	c("JUN", "ATF3", "ATF4", "SSX5", "SOX17", "RFXAP", "FUS", "ZNF296", "MKL1", "PRDM16", "MAML1", "NR1H4", "RBPMS", "NCOA6", "MED22", "RXRA", "WWC1", "WWP2", "ZNF366", "SKI", "CRY1", "PHF12", "PIAS1", "PTPN14", "ACTN4", "PIAS2", "HCFC2", "ZNF85", "JUND", "LHX1", "MED17", "PEX14", "PER1", "MXD1", "NFE2L3", "E2F7", "ZNF671", "ZNF136", "MED6", "KCTD1", "NRIP1", "WDR77", "ESRRB", "SNW1", "HYAL2", "ELF3"…
GOBERT_OLIGODENDROCYTE_DIFFERENTIATION_UP	1.66681e-05	0.00191575	0.305396	1.64481	0	544	c("NCL", "NOLC1", "ZNF367", "C16orf59", "MCM6", "SNX7", "EXO1", "MCM3", "DBF4", "CYP26B1", "CCDC61", "SART3", "HSPB6", "DNAJC9", "USP1", "GRWD1", "FBN2", "SUV39H1", "C1orf135", "FAM72A", "RIF1", "SMC4", "RSRC2", "SUV39H2", "KIAA0586", "CLSPN", "SRGAP2", "CENPP", "KIF18A", "E2F7", "DNA2", "CDCA4", "CDCA5", "UHRF1", "MYB", "MCM5", "XRCC1", "MCM7", "RFC3", "CCNE1", "GNL1", "NDC80", "CCNF", "MAD1L1",…
CHICAS_RB1_TARGETS_SENESCENT	1.6687e-05	0.00191575	0.30231	1.62865	0	547	c("JUN", "EGR1", "GTPBP10", "ZNF367", "SOX17", "MCM6", "SNX7", "EIF5B", "MCM3", "CYP26B1", "PTGS2", "CHST2", "CA12", "USP1", "PDLIM3", "RBCK1", "IFITM1", "RMI1", "SMAD5", "RIF1", "GNB1", "ACBD3", "MCL1", "ATP1B1", "TXNIP", "MAGEF1", "PI4K2B", "GCH1", "POSTN", "SESTD1", "SON", "KPNB1", "EGR3", "PHLDA1", "UHRF1", "IGFBP3", "MCM5", "IL6ST", "TRIB2", "CXCL2", "FBXO45", "MCM7", "CCNE1", "DDX24", "RAB2…
BERENJENO_TRANSFORMED_BY_RHOA_UP	1.67358e-05	0.00191575	0.357586	1.91888	0	522	c("JUN", "DUSP1", "ANXA3", "EXO1", "MCM3", "PTGS2", "POLR1E", "DNAJC9", "CDKN1A", "WDR43", "USP1", "GRWD1", "PIGA", "EIF3B", "HSPD1", "FAM134B", "NGEF", "GAPDH", "NSUN2", "FAM171A1", "SMC4", "ACTN4", "DNAJC2", "TES", "CCT7", "DNA2", "LRRC59", "TOMM40", "CYTIP", "CDCA4", "KPNB1", "NOP2", "CDCA5", "RRS1", "CD151", "PHLDA1", "UHRF1", "MCM5", "FAM136A", "MCM7", "RFC3", "CCNF", "TXNRD1", "RPF2", "PGAM…
ENK_UV_RESPONSE_KERATINOCYTE_UP	1.67428e-05	0.00191575	0.31483	1.68962	0	523	c("JUN", "ATF3", "DUSP1", "IL1B", "ZFP36", "ATF4", "IER2", "FOS", "RGS12", "HMGCS2", "FUS", "MCM3", "PLD2", "TNFSF9", "CDKN1A", "ZNF165", "SF3B4", "RNF24", "RXRA", "MAPK13", "PPP1R15A", "IDH3B", "HIST1H2BJ", "SLC3A2", "ZNF263", "ACTN4", "JUND", "PFN1", "AQP6", "RAB1A", "PER1", "MXD1", "EVX1", "DTNB", "EMP3", "ATP5A1", "BRD2", "MAFF", "NOP2", "CXCL2", "YTHDC1", "TRAF4", "CLDN4", "LAD1", "TXNRD1", …
TGAYRTCA_ATF3_Q6	1.67428e-05	0.00191575	0.287305	1.5419	0	523	c("JUN", "DUSP1", "ZNF367", "FOS", "WDR63", "KLF9", "VGF", "DNAJB4", "SCHIP1", "CA12", "SULT4A1", "IL22", "PDLIM3", "GAB2", "RNMTL1", "EEF2", "RAB25", "PPP1R15A", "SUV39H2", "SLC3A2", "CSPP1", "IL9", "JUND", "CUZD1", "RAB1A", "TES", "PER1", "ADAP1", "SPAG9", "WISP1", "VPS37B", "MAFF", "CCBL1", "PRR3", "CLDN6", "GNB4", "IL21R", "F2RL2", "RNF38", "PPP2CA", "CH25H", "GNL1", "TRAF4", "FAM174A", "ARIH…
DUTERTRE_ESTRADIOL_RESPONSE_24HR_DN	1.67904e-05	0.00191575	0.299339	1.59885	0	494	c("JUN", "EGR1", "DUSP1", "BTG2", "ANXA3", "RIT1", "SCHIP1", "ZNF561", "LNX1", "CDKN1A", "SH3BP4", "GPR115", "FBN2", "PVRL4", "ACOX3", "RFTN1", "OPTN", "MCL1", "ATP1B1", "ARID4B", "PLIN2", "CEACAM6", "PDLIM5", "CAMK2N1", "PACS1", "ITGAV", "HOXC13", "GPR37", "MYO1E", "ELF3", "ORMDL3", "EFHD1", "IL1R1", "IGFBP3", "DDIT3", "LOXL2", "ADAM9", "CLDN4", "KLF6", "SLCO2A1", "SEPSECS", "IFIT1", "TP63", "ST…
MATSUDA_NATURAL_KILLER_DIFFERENTIATION	1.68503e-05	0.00191575	0.298334	1.58569	0	468	c("JUN", "IL1B", "NCL", "H19", "DHRS3", "FOS", "CDC23", "SV2A", "MCM3", "PTGS2", "POLR1E", "AP3S2", "UPF1", "GRWD1", "IFITM1", "VDR", "SUV39H2", "AKAP9", "PLIN2", "ZNF295", "DENND5A", "CCT7", "TKT", "POSTN", "SYCE2", "EBF2", "SH3D19", "RGS1", "C19orf21", "NOP2", "CDCA5", "MYO1E", "MCM5", "CXCL2", "MCM7", "STAB2", "KLF6", "ARF6", "GTF2A1", "TP63", "HSPA1B", "PPP3R1", "DAGLB", "GFM1", "TJP1", "GRAM…
GO_RESPONSE_TO_GROWTH_FACTOR	1.68654e-05	0.00191575	0.298957	1.58939	0	470	c("JUN", "EGR1", "IL8", "ACAP2", "ANXA3", "P2RY2", "BMP3", "IER2", "FOS", "UBC", "FLRT1", "BGLAP", "SORT1", "SMAD5", "EEF2", "SKI", "PRKD1", "LHX1", "APOA1", "PFN1", "KLB", "POSTN", "TWIST1", "PTPN11", "DUSP15", "CPS1", "HYAL2", "EGR3", "IL1R1", "NOTCH1", "MCM7", "MYO1C", "ADAM9", "ZCCHC12", "EIF4A3", "NOS1", "FGF22", "SHC1", "SHOC2", "CDC34", "BMPR1A", "BYSL", "UBE2D1", "TGFB3", "POLR2J", "HEYL"…
DACOSTA_UV_RESPONSE_VIA_ERCC3_COMMON_DN	1.68796e-05	0.00191575	0.305783	1.62278	0	460	c("JUN", "DUSP1", "PPM1B", "ANKMY2", "NIPBL", "SCHIP1", "WDR43", "SEPT9", "FAM171A1", "STK24", "RFTN1", "WWC1", "CRY1", "TP53BP2", "AKAP9", "FILIP1L", "SMCHD1", "DENND5A", "SRGAP2", "CLEC16A", "R3HDM2", "NRIP1", "C2CD2", "DLC1", "PRR3", "CNOT4", "UBR2", "R3HDM1", "IL7R", "PPP2CA", "TIPARP", "SEC14L1", "NDC80", "KLF6", "SGSM3", "ANKRD17", "ARIH1", "GNAQ", "CLIP1", "CEP170", "MARK3", "NR3C1", "G6PD…
GO_RESPONSE_TO_EXTRACELLULAR_STIMULUS	1.69604e-05	0.00191575	0.314029	1.6572	0	434	c("JUN", "ATF3", "IL1B", "ZFP36", "ATF4", "FOS", "HMGCS2", "VGF", "PTGS2", "C2", "PTEN", "CDKN1A", "NR1H4", "SSTR3", "BGLAP", "RMI1", "VDR", "RXRA", "EEF2", "PPP1R15A", "ADCYAP1", "CCRN4L", "MAP1LC3B2", "ITGA2", "MBD1", "APOA1", "POSTN", "CBS", "EHMT2", "ALPL", "CPS1", "ACACB", "WDR24", "ZFYVE1", "SLC38A3", "DDIT3", "PDK2", "CCNE1", "GC", "CTSL2", "PPM1D", "BRIP1", "AIFM1", "FOSL1", "NOS1", "TNFR…
MITSIADES_RESPONSE_TO_APLIDIN_UP	1.70056e-05	0.00191575	0.338565	1.78324	0	426	c("JUN", "DUSP1", "FEM1C", "ZNF34", "POLR1E", "BRF2", "CHST2", "JMJD6", "TNFSF9", "ZNF165", "DUSP2", "PDLIM3", "PIGA", "RHOB", "IFITM1", "MRPL49", "JOSD1", "TGS1", "VDR", "MCL1", "RSRC2", "NAT9", "PPP1R15A", "ARID4B", "HIST1H2BJ", "SLC3A2", "EGR2", "PLIN2", "RECQL5", "JUND", "OAS1", "CBS", "CYTIP", "BRD2", "CHKA", "RNF114", "MAFF", "WDR26", "P2RX1", "FAM53C", "CXorf40B", "PHLDA1", "POPDC2", "DDIT…
BOQUEST_STEM_CELL_CULTURED_VS_FRESH_UP	1.7034e-05	0.00191575	0.348103	1.83077	0	420	c("JUN", "EGR1", "ATF3", "DUSP1", "BTG2", "IL8", "ZFP36", "ADH1C", "KLF9", "DCN", "CYP26B1", "GFPT1", "GUCY1B3", "RHOB", "IFITM1", "SLC16A3", "CYP1B1", "PPP1R15A", "TP53BP2", "PRKD1", "EGR2", "F10", "REL", "YARS", "TXNIP", "JUND", "PDLIM5", "SPATA6", "KIAA1609", "CBS", "NRIP1", "ACACB", "PHLDA1", "ADH1B", "PTGER2", "APOLD1", "CXCL2", "LOXL2", "KLF6", "TXNRD1", "C12orf5", "TGM2", "ODZ3", "TNFRSF11…
MODULE_6	1.70637e-05	0.00191575	0.322776	1.69272	0	407	c("JUN", "EGR1", "ATF3", "IL8", "CLDN3", "HLA-DQB1", "ACR", "DHRS3", "FOS", "SIX1", "HMGCS2", "ARFIP2", "C2", "TCN1", "TFF1", "CDKN1A", "RBPMS", "RHOB", "FOSL2", "CYP1B1", "PPP1R15A", "AGPAT2", "CEACAM6", "ATP2A3", "CYP2F1", "PER1", "EMP3", "RGS1", "MAFF", "ELF3", "SOD3", "CD151", "IGFBP3", "LAMB2", "CH25H", "PTP4A3", "FAM107A", "CLDN4", "TNFRSF10B", "DUSP5", "TGM2", "TP63", "ATP9A", "S100A11", "…
MODULE_53	1.70861e-05	0.00191575	0.336469	1.75982	0	395	c("JUN", "ATF3", "MCM6", "ACR", "FOS", "SV2A", "MCM3", "AGXT", "SULT4A1", "CYP1B1", "NTNG1", "PLIN2", "SLMO1", "RECQL5", "ATP2A3", "PER1", "EMP3", "GSTM1", "RGS1", "ECE2", "MYB", "CXCL2", "IL7R", "ITGB2", "RFC3", "PTP4A3", "NDC80", "CCNF", "DUSP5", "KIF2C", "IFIT1", "DPH2", "MLC1", "S100A11", "SIX6", "LGR5", "RRP7A", "CDK6", "EIF4EBP1", "FEN1", "ZWINT", "LRIT1", "SLC7A11", "SYNCRIP", "EXOSC2", "P…
GO_MRNA_PROCESSING	1.71324e-05	0.00191575	0.348417	1.81677	0	382	c("PDE12", "SYF2", "FUS", "SART3", "SNRNP200", "JMJD6", "H2AFB1", "RBPMS", "SF3B4", "RBM15", "NONO", "TGS1", "CCRN4L", "RBM28", "POLDIP3", "PAPOLA", "RBM27", "PPP1R8", "SON", "WDR77", "SNW1", "CASC3", "ACIN1", "TUT1", "YTHDC1", "CPSF4", "PHRF1", "EIF4A3", "DDX1", "C1QBP", "SCAF1", "TXNL4B", "SLBP", "GRSF1", "ADAR", "PABPC1", "PUF60", "RBM22", "GEMIN5", "RNASEL", "POLR2J", "ZC3H11A", "SYNCRIP", "Z…
MODULE_98	1.71333e-05	0.00191575	0.381522	1.98798	0	379	c("JUN", "EGR1", "ATF4", "MCM6", "FOS", "FUS", "MCM3", "PSMD2", "CDKN1A", "SMAD5", "EGR2", "ZNF85", "PTTG1IP", "PER1", "ELF4", "ZNF136", "BRD2", "PPP1R8", "SON", "KPNB1", "SNW1", "PHLDA1", "RFC3", "CCNE1", "NDC80", "KLF6", "PPM1D", "DUSP5", "FOSL1", "PRRX2", "KIF2C", "RFC1", "NASP", "SLBP", "ADAR", "TBP", "FEN1", "ZWINT", "ZFX", "FBL", "LIG4", "POLR2J", "ESPL1", "MLL2", "ZNF43", "IPO7", "COIL", "…
MODULE_15	1.72126e-05	0.00191575	0.323987	1.67636	0	352	c("JUN", "ATF3", "IL8", "IL1B", "NOLC1", "HLA-DQB1", "MCM6", "ACR", "FOS", "MCM3", "PPP1R15A", "INPP5D", "PLIN2", "CCBP2", "ATP2A3", "EMP3", "RAB8A", "NRIP1", "RGS1", "MAFF", "P2RX1", "MYB", "PSD4", "CXCL2", "DDIT3", "WAS", "PTP4A3", "AHSG", "EDC4", "TNFRSF10B", "VRK1", "MLC1", "PTPN12", "HTR7", "CDK6", "EIF4EBP1", "ZWINT", "BYSL", "CEP250", "SLC7A11", "SYNCRIP", "BNIP2", "ITPA", "UNG", "CRYBA4",…
WANG_RESPONSE_TO_GSK3_INHIBITOR_SB216763_DN	1.72126e-05	0.00191575	0.337252	1.74499	0	352	c("EGR1", "C10orf2", "ZNF367", "MCM6", "FOS", "EXO1", "MCM3", "SUV39H1", "RFTN1", "URB2", "TLR2", "CLSPN", "E2F7", "ITGA5", "CYTIP", "CDCA4", "GNB4", "CD151", "PHLDA1", "UHRF1", "MCM5", "FAM136A", "MCM7", "TIPARP", "RFC3", "CCNE1", "BRIP1", "ISYNA1", "ATAD2", "NCAPD3", "DPH2", "HSPA1B", "NASP", "DNAJA1", "DHCR24", "RRP7A", "EIF4EBP1", "FEN1", "ZWINT", "HMGB3", "BYSL", "B4GALT2", "C16orf88", "E2F2…
GO_RESPONSE_TO_OXIDATIVE_STRESS	1.72426e-05	0.00191575	0.343605	1.77651	0	350	c("JUN", "DUSP1", "IL1B", "ATF4", "FOS", "SRXN1", "PTGS2", "GUCY1B3", "SLC25A24", "RHOB", "ATRN", "STK24", "CYP1B1", "EEF2", "EPX", "PRKD1", "CCS", "TXNIP", "HYAL2", "SOD3", "IL1R1", "DDIT3", "PDK2", "ADAM9", "PXDNL", "KLF6", "PXDN", "TXNRD1", "AIFM1", "CBX8", "FOSL1", "NOS1", "ABL1", "HSPA1B", "SHC1", "SOD2", "KCNA5", "DHCR24", "G6PD", "VRK2", "SLC23A2", "CCL19", "GSR", "STAU1", "F3", "MAP3K5", …
MORF_RAD23A	1.73061e-05	0.00191575	0.327419	1.68549	0	336	c("NCL", "MCM6", "FUS", "MCM3", "TEX261", "SNRNP200", "DNAJC9", "MFAP1", "EIF3B", "NONO", "GOT2", "GNB1", "IDH3B", "SLC3A2", "YARS", "CCT2", "CCT7", "H2AFV", "PTPN11", "SLC1A5", "EIF4H", "R3HDM1", "EDC4", "DDX1", "SLBP", "BCAP31", "PUF60", "ZWINT", "FBL", "AFG3L2", "LARP1", "ESPL1", "PPM1G", "ACP1", "TOMM20", "NUP205", "AHSA1", "GNB2", "HNRNPC", "COPE", "DHX38", "ARF3", "DHX15", "RSL1D1", "HNRNPD…
PASINI_SUZ12_TARGETS_DN	1.73464e-05	0.00191575	0.33079	1.68953	0	311	c("JUN", "DUSP1", "BTG2", "ANXA3", "CDKN1A", "SLC25A24", "TTYH3", "PDLIM3", "EPHA1", "RHOB", "FOSL2", "AMMECR1L", "CYP1B1", "CSNK1G1", "ABTB2", "PLIN2", "FILIP1L", "PDLIM5", "TES", "WISP1", "ITGAV", "CD151", "PHLDA1", "RPS6KA3", "IGFBP3", "LOXL2", "MYO1C", "KLF6", "PXDN", "ODZ3", "PEA15", "ELOVL1", "PTPN12", "CDK6", "F3", "CYR61", "T", "LTB", "BNIP2", "DDX6", "AMFR", "DBN1", "AMOTL1", "IRS2", "CF…
GO_TRANSCRIPTION_FACTOR_ACTIVITY_RNA_POLYMERASE_II_CORE_PROMOTER_PROXIMAL_REGION_SEQUENCE_SPECIFIC_BINDING	1.73729e-05	0.00191575	0.331406	1.6989	0	324	c("JUN", "EGR1", "ATF3", "BTG2", "ATF4", "NKX6-1", "FOS", "SIX1", "PRDM1", "SIX2", "NR1H4", "PATZ1", "FOSL2", "SP3", "EGR2", "MXD1", "ZNF746", "NFE2L3", "ELF4", "EBF2", "HOXC13", "ELF3", "MYB", "TLX1", "FOXJ2", "FIGLA", "AEBP2", "DDIT3", "POU2F2", "PLAGL2", "FOSL1", "PAX5", "TP63", "DACH1", "HINFP", "NR3C1", "PITX3", "NR1D1", "HEYL", "NKX6-2", "CUX2", "PTF1A", "NR5A2", "SMAD4", "NFATC4", "GABPA",…
PENG_GLUTAMINE_DEPRIVATION_DN	1.73729e-05	0.00191575	0.321453	1.64787	0	324	c("NCL", "NOLC1", "EIF5B", "FUS", "MED22", "SF3B4", "CYB561", "ZNF207", "CCT2", "TXNIP", "PFN1", "ABCF1", "TOMM40", "EMP3", "WDR77", "RRS1", "APOOL", "EIF4A3", "DDX1", "PGAM1", "C1QBP", "LRRC32", "PSG7", "RNASEH1", "DPH2", "DNAJA1", "DHCR24", "BCAP31", "PSMB6", "NDUFS6", "RANGAP1", "SGTA", "MRPL12", "FBL", "BYSL", "C11orf9", "SYNCRIP", "EXOSC2", "PCBP1", "NUP205", "PSG11", "MPL", "AHSA1", "LEPREL…
GO_CHROMOSOMAL_REGION	1.73765e-05	0.00191575	0.334679	1.70728	0	308	c("TELO2", "MCM6", "NDNL2", "MCM3", "UPF1", "PSEN2", "WDR43", "SUV39H1", "AHCTF1", "RIF1", "ZNF207", "SUV39H2", "OBFC2A", "SMCHD1", "EID3", "CENPP", "KIF18A", "DNA2", "TINF2", "RNF8", "CDCA5", "DCTN6", "MCM5", "HIST1H3E", "PPP2CA", "MCM7", "NDC80", "AURKC", "MAD1L1", "CENPL", "SMG6", "KIF2C", "TNKS", "CLIP1", "NCAPD3", "RANGAP1", "FEN1", "ZWINT", "SKA1", "LIG4", "CENPB", "KIAA1267", "STAG1", "SIN…
GO_NUCLEAR_BODY	1.73783e-05	0.00191575	0.346295	1.77457	0	323	c("NOLC1", "GPATCH2", "SART3", "N4BP1", "PTEN", "MAML1", "CBY1", "RBM15", "NOC3L", "SP3", "NONO", "TGS1", "SKI", "PIAS1", "PIAS2", "PIAS3", "POLDIP3", "MBD1", "RBM27", "UBE2I", "ELF4", "NRIP1", "PPP1R8", "SON", "CASC3", "ACIN1", "PYHIN1", "TUT1", "LSG1", "YTHDC1", "MORC3", "ZCCHC12", "EIF4A3", "DDX1", "DUSP11", "HINFP", "NOP10", "ODZ1", "NACC1", "RING1", "ZNF830", "GEMIN5", "FBL", "RNF34", "KIAA1…
GO_RNA_SPLICING	1.73992e-05	0.00191575	0.356203	1.82458	0	322	c("SYF2", "FUS", "SART3", "SNRNP200", "JMJD6", "RBPMS", "SF3B4", "RBM15", "NONO", "TGS1", "RBM28", "PAPOLA", "PPP1R8", "SON", "WDR77", "SNW1", "CASC3", "ACIN1", "PPP2CA", "YTHDC1", "CPSF4", "EIF4A3", "DDX1", "C1QBP", "SCAF1", "TXNL4B", "PABPC1", "PUF60", "RBM22", "GEMIN5", "POLR2J", "SYNCRIP", "ZMAT2", "KIAA1429", "RBMY1B", "USP4", "PRPF38A", "DHX8", "PCBP1", "USP39", "HNRNPC", "UBL5", "AKAP8L", …
JIANG_HYPOXIA_NORMAL	1.74001e-05	0.00191575	0.356868	1.81789	0	304	c("JUN", "DUSP1", "ZFP36", "RDH14", "CLDN3", "NCL", "SYF2", "CA12", "FOSL2", "MCL1", "PPP1R15A", "SLC3A2", "AGPAT2", "PLIN2", "TXNIP", "PEX26", "GM2A", "ALPL", "PTER", "RNF114", "KPNB1", "IGFBP3", "KLF6", "MUC3B", "PLAGL2", "ANKRD17", "TFG", "TGM2", "PEA15", "UPP1", "GRSF1", "ADAR", "SOD2", "GXYLT1", "PTPN12", "CDC34", "UBE2H", "STAU1", "SESN2", "YWHAZ", "UGP2", "ALKBH5", "MAOA", "LAMC1", "TOMM20…
CAGTGTT_MIR141_MIR200A	1.74186e-05	0.00191575	0.330735	1.68277	0	301	c("JUN", "FUS", "CYP26B1", "STXBP1", "YWHAG", "TRHDE", "DOLPP1", "ATP1B1", "RTF1", "KLHL18", "SPAG9", "MAP7D1", "SON", "HOXC13", "STXBP5", "WDR26", "DLC1", "ELF2", "PPP2CA", "YTHDC1", "ZCCHC24", "PLAGL2", "C14orf162", "MDM1", "SIPA1L2", "RNFT1", "TCERG1", "KIF1C", "NUDCD1", "SLC23A2", "MAP2K4", "HOXB4", "RAB38", "C2orf42", "PHLPP2", "OGT", "RBM7", "IRS2", "PCDH8", "MYT1L", "KIF3A", "FOXN3", "DNAJ…
DEBIASI_APOPTOSIS_BY_REOVIRUS_INFECTION_UP	1.74207e-05	0.00191575	0.379355	1.93148	0	303	c("JUN", "ATF3", "DUSP1", "IL8", "ZFP36", "SYF2", "N4BP1", "DTNA", "RLF", "IFITM1", "SMAD5", "MCL1", "RSRC2", "PPP1R15A", "HIST1H2BJ", "SLC3A2", "DNAJC2", "HRK", "OAS1", "HSPA1L", "NRIP1", "RNF114", "EGR3", "RRS1", "DCTN6", "CXCL2", "RAB11FIP2", "RWDD3", "IFI35", "DDIT3", "TIPARP", "YTHDC1", "KLF6", "STK17B", "BTG3", "PGAM1", "IFIT1", "GNAQ", "NR3C1", "SHOC2", "NUFIP1", "ZWINT", "ZFX", "BCL2L2", …
GO_TRANSCRIPTION_COACTIVATOR_ACTIVITY	1.74453e-05	0.00191575	0.345102	1.74918	0	290	c("JUN", "SOX17", "RFXAP", "FUS", "MKL1", "PRDM16", "MAML1", "NR1H4", "RBPMS", "NCOA6", "RXRA", "WWC1", "PIAS1", "ACTN4", "PIAS2", "HCFC2", "JUND", "MED17", "NFE2L3", "MED6", "NRIP1", "WDR77", "ESRRB", "SNW1", "HYAL2", "ELF3", "GMEB2", "GRIP1", "CCNE1", "ZCCHC12", "GTF2A1", "TCERG1", "HINFP", "ESR2", "MED24", "ZFX", "PRIC285", "SAP130", "HIPK2", "GTF2A1L", "ECD", "NCOA7", "USP22", "SS18", "PPRC1"…
MODULE_198	1.74538e-05	0.00191575	0.377833	1.91622	0	292	c("JUN", "ATF4", "MCM6", "FOS", "FUS", "MCM3", "PSMD2", "CDKN1A", "PTTG1IP", "PER1", "BRD2", "KPNB1", "SNW1", "PHLDA1", "RFC3", "CCNE1", "NDC80", "DUSP5", "FOSL1", "KIF2C", "RFC1", "NASP", "SLBP", "ADAR", "TBP", "FEN1", "ZWINT", "LIG4", "ESPL1", "MLL2", "ZNF43", "IPO7", "COIL", "UNG", "HNRNPC", "CDC25C", "MYCN", "MYT1", "ZNF146", "NFATC4", "APEX1", "NCAPD2", "POLR2F", "POLD1", "LHX2", "TLX2", "ML…
BASAKI_YBX1_TARGETS_UP	1.75125e-05	0.00191575	0.384242	1.93816	0	278	c("ANXA3", "SMG5", "ZNF367", "MCM3", "DNAJC9", "PSMD2", "SH3BP4", "RBPMS", "FAM36A", "WWC1", "SLC3A2", "TXNIP", "E2F7", "H2AFV", "WDR77", "C19orf21", "DLC1", "SLC1A5", "RRS1", "UHRF1", "SCO1", "MCM5", "RRAS", "SLC38A10", "MCM7", "RFC3", "NDC80", "C3orf14", "KIF2C", "RUSC1", "S100A11", "KRT10", "PSMB6", "NDUFS6", "RANGAP1", "FEN1", "ZWINT", "MYO19", "KLC1", "ESPL1", "CYR61", "MT1F", "CDC42EP3", "C…
STK33_NOMO_UP	1.75187e-05	0.00191575	0.356864	1.79944	0	277	c("JUN", "DUSP1", "BTG2", "IL1B", "ZFP36", "MIR21", "FOS", "GPATCH2", "RIT1", "GFPT1", "WHAMM", "RHOB", "PPP1R15A", "GPRIN3", "EGR2", "HECTD2", "MAFF", "EGR3", "IL1R1", "PHLDA1", "IL6ST", "KBTBD8", "CXCL2", "IL7R", "KLF6", "TRIM23", "STK17B", "BTG3", "SIPA1L2", "KCNJ15", "DUSP5", "ST3GAL1", "PPP3R1", "TBCEL", "UPP1", "RNASEL", "TLR6", "FABP4", "GCNT2", "OTUD1", "CFL2", "KIAA1279", "CREBL2", "KITL…
BHAT_ESR1_TARGETS_VIA_AKT1_UP	1.75312e-05	0.00191575	0.358355	1.80211	0	270	c("ATF3", "NOLC1", "C10orf2", "DHRS3", "FOS", "C9orf89", "VGF", "CA12", "DUSP2", "PDLIM3", "GAB2", "EIF3B", "HSPB8", "SEPT9", "STK24", "CYP1B1", "WWC1", "A4GALT", "UNC119", "TOMM40", "ADAP1", "LMO1", "SYT12", "ALPL", "ZNF703", "ACIN1", "GSG1L", "UHRF1", "MYB", "GFOD1", "WDR46", "MCM7", "TIPARP", "OSGIN1", "HPDL", "TGM2", "NUDCD1", "C17orf53", "TMEM51", "MED24", "CDC34", "LRFN4", "NOD2", "KLC1", "…
STK33_UP	1.7534e-05	0.00191575	0.383364	1.93195	0	276	c("JUN", "EGR1", "DUSP1", "BTG2", "IL1B", "ZFP36", "MIR21", "FOS", "GPATCH2", "RIT1", "GFPT1", "CDKN1A", "RHOB", "RNF121", "PPP1R15A", "GPRIN3", "EGR2", "SNORA68", "RGS1", "MAFF", "EGR3", "PHLDA1", "IL6ST", "KBTBD8", "CXCL2", "KLF6", "TRIM23", "BTG3", "SIPA1L2", "DUSP5", "PPP3R1", "UPP1", "LOC440309", "DNAJC15", "SLC7A11", "TLR6", "MFAP3", "FABP4", "NME7", "OTUD1", "CFL2", "KITLG", "SQSTM1", "NAM…
MORF_BUB3	1.75657e-05	0.00191575	0.360446	1.81093	0	268	c("NCL", "MCM6", "FUS", "MCM3", "TEX261", "SNRNP200", "DNAJC9", "DAP3", "USP1", "NONO", "GOT2", "STK24", "GNB1", "YARS", "CCT2", "CCT7", "H2AFV", "PTPN11", "ATP5A1", "SLC1A5", "EIF4H", "MCM5", "R3HDM1", "MCM7", "EDC4", "NASP", "SLBP", "RANGAP1", "FEN1", "ZWINT", "FBL", "AFG3L2", "ESPL1", "PPM1G", "IPO7", "ACP1", "AHSA1", "HNRNPC", "RSL1D1", "HNRNPD", "CSNK2B", "NDUFS4", "DKC1", "GMPS", "LMNB2", "…
ZHANG_TLX_TARGETS_60HR_DN	1.75694e-05	0.00191575	0.375452	1.88406	0	265	c("NOLC1", "MCM6", "EXO1", "MCM3", "DBF4", "WDR43", "USP1", "GRWD1", "CASQ1", "RDX", "NSUN2", "RIF1", "SMC4", "DNAJC2", "DNA2", "SYCE2", "SON", "WDR77", "CDCA5", "UHRF1", "MCM5", "WDR46", "MCM7", "TIPARP", "RFC3", "CCNE1", "NTN1", "KIF2C", "VRK1", "RFC1", "NASP", "FEN1", "SKA1", "TBL2", "SYNCRIP", "EXOSC2", "MSH6", "LYAR", "UNG", "SASS6", "UCHL5", "KIF11", "CDV3", "ERO1L", "UMPS", "CENPM", "NCAPD…
GO_CELLULAR_RESPONSE_TO_EXTERNAL_STIMULUS	1.76239e-05	0.00191575	0.356269	1.78183	0	258	c("JUN", "ATF3", "IL1B", "ATF4", "FOS", "PTGS2", "CDKN1A", "NR1H4", "BGLAP", "VDR", "PPP1R15A", "MAP1LC3B2", "ITGA2", "POSTN", "CBS", "EHMT2", "WDR24", "ZFYVE1", "SLC38A3", "PDK2", "CCNE1", "CTSL2", "PPM1D", "BRIP1", "TNFRSF10B", "AIFM1", "FOSL1", "NOS1", "UPP1", "DNAJC15", "PIK3R4", "TBL2", "MAP2K4", "SRD5A1", "WRN", "WNT2B", "BMP4", "BAK1", "MTPN", "SREBF1", "HMOX1", "TLR3", "BHLHA15", "FOXO1",…
CREB_Q2	1.76544e-05	0.00191575	0.359132	1.79346	0	255	c("EGR1", "ATF3", "DUSP1", "ZNF367", "FOS", "DNAJC9", "FAM19A1", "JOSD1", "FSTL5", "RAB25", "PPP1R15A", "GRM3", "KIF17", "TRIM39", "ZNF295", "PER1", "ADAP1", "EVX1", "WISP1", "VPS37B", "MAFF", "PRR3", "EGR3", "RPS6KA3", "NINJ1", "GNL1", "ADAM9", "ARIH1", "GTF2A1", "ITFG2", "RUSC1", "KCNA5", "NR3C1", "LGR5", "CLDN7", "RING1", "PABPC1", "FOXD3", "CRH", "RBMS2", "ALKBH5", "TSC22D3", "FAM167A", "TSPA…
MODULE_123	1.76669e-05	0.00191575	0.384278	1.90844	0	242	c("JUN", "EGR1", "ATF3", "IL8", "FOS", "GNAT2", "MCM3", "CDKN1A", "RLF", "ZNF267", "FOSL2", "EGR2", "REL", "JUND", "PER1", "MXD1", "ELF4", "ZNF136", "ELF3", "TLX1", "PTGER2", "CXCL2", "KLF6", "IRX5", "ZNF177", "FOSL1", "PRRX2", "PAX5", "GLI1", "RGR", "SIX6", "NR3C1", "ARL3", "ESR2", "ZFX", "ZNF143", "ID4", "ZNF43", "ZNF211", "MYCN", "RRH", "FOXN3", "NFATC4", "GAS7", "LHX2", "PTGER4", "WHSC1", "GT…
ATF3_Q6	1.7676e-05	0.00191575	0.41212	2.04559	0	241	c("JUN", "ATF3", "DUSP1", "ZNF367", "KLF9", "CDKN1A", "SULT4A1", "SORT1", "EEF2", "RAB25", "PPP1R15A", "ARID4B", "SUV39H2", "TRIM39", "JUND", "PER1", "RNF166", "ADAP1", "WISP1", "VPS37B", "MAFF", "PRR3", "CLDN6", "IL21R", "YME1L1", "GNL1", "HERC1", "TRAF4", "FAM174A", "CBX8", "RUSC1", "TJP1", "LGR5", "RING1", "C6orf168", "FOXD3", "HMGB4", "CLCN5", "UBE2H", "ASB17", "YWHAZ", "CRH", "CAMK2N2", "TSP…
CONCANNON_APOPTOSIS_BY_EPOXOMICIN_UP	1.77576e-05	0.00191575	0.425394	2.10248	0	233	c("JUN", "ATF3", "DUSP1", "ZFP36", "DHRS3", "FOS", "RIT1", "JMJD6", "DNAJB4", "TNFSF9", "DTNA", "CDKN1A", "DAP3", "PDLIM3", "CLTB", "SLC16A3", "PPP1R15A", "INPP5D", "SLC3A2", "DNAJC2", "FILIP1L", "MXD1", "DGKE", "MAFF", "PLAT", "DDIT3", "KLF6", "TNFRSF10B", "GTF2A1", "TNKS", "HSPA1B", "UPP1", "UBE2H", "GSR", "TSPYL2", "TMF1", "SLC7A11", "GCLM", "SMOX", "SLC7A1", "KITLG", "SQSTM1", "BAK1", "NUCB1"…
OSWALD_HEMATOPOIETIC_STEM_CELL_IN_COLLAGEN_GEL_UP	1.77819e-05	0.00191575	0.449212	2.2131	0	227	c("JUN", "EGR1", "ATF3", "DUSP1", "BTG2", "IL8", "IL1B", "ZFP36", "IER2", "FOS", "KLF9", "FUS", "PTGS2", "ARMC8", "CDKN1A", "DUSP2", "CASQ1", "CYP1B1", "MCL1", "PPP1R15A", "EGR2", "BAG5", "VPS37B", "RGS1", "KPNB1", "MAFF", "EGR3", "PHLDA1", "CXCL2", "TIPARP", "KLF6", "BTG3")
CHEN_HOXA5_TARGETS_9HR_UP	1.78323e-05	0.00191575	0.466711	2.28101	0	213	c("JUN", "EGR1", "ATF3", "IL8", "ZNF227", "IER2", "FOS", "FEM1C", "GPATCH2", "PTGS2", "ZNF426", "RLF", "ZNF165", "ZNF267", "RBM15", "NOC3L", "FOSL2", "MCL1", "CRY1", "RSRC2", "ARID4B", "DNAJC2", "SMCHD1", "KIF18A", "ZNF136", "SPATA5L1", "MAFF", "FAM53C", "ZFP112", "CNOT4", "TIPARP", "MORC3", "KLF6", "RIPK2", "TNFRSF10B", "ARIH1", "DUSP5", "ZNF468", "MARK3", "RNF111", "PYROXD1", "LIG4", "F3", "ATA…
CREB_Q2_01	1.78323e-05	0.00191575	0.447718	2.18818	0	213	c("JUN", "EGR1", "DUSP1", "ZNF367", "SULT4A1", "PDLIM3", "FAM19A1", "JOSD1", "PPP1R15A", "TRIM39", "RECQL5", "JUND", "RNF166", "ADAP1", "EVX1", "SPAG9", "VPS37B", "MAFF", "CCBL1", "PRR3", "CLDN6", "ORMDL3", "RPS6KA3", "GNL1", "TRAF4", "FAM174A", "CBX8", "GTF2A1", "ITFG2", "KCNA5", "LGR5", "CLDN7", "FOXD3", "DDX28", "UBE2H", "TGFB3", "SYNCRIP", "TSC22D3", "FAM167A", "ZFAND2B", "PPHLN1", "HOXC10", …
GSE19923_WT_VS_HEB_AND_E2A_KO_DP_THYMOCYTE_DN	1.79106e-05	0.00191575	0.417517	2.01658	0	194	c("EGR1", "ATF3", "DUSP1", "BTG2", "ZFP36", "IER2", "FOS", "PRDM1", "JMJD6", "TNFSF9", "RHOB", "PPP1R15A", "EGR2", "OBFC2A", "LHX1", "MBD1", "GCH1", "ZNF703", "RRS1", "PHLDA1", "TIPARP", "YTHDC1", "KLF6", "PGAM1", "RNFT1", "FOSL1", "CCR8", "TBCEL", "SNIP1", "CFLAR", "LDLR", "IRS2", "ERO1L", "NAMPT", "ITPKB", "CLP1", "TRAF3IP2", "TMEM11", "ENO2", "NPTX1", "SLC2A1", "HCFC1")
GSE20754_WT_VS_TCF1_KO_MEMORY_CD8_TCELL_UP	1.79106e-05	0.00191575	0.388746	1.87762	0	194	c("ATF3", "DUSP1", "ANXA3", "SMG5", "PPM1B", "RNF24", "CNO", "PPP1R15A", "ProSAPiP1", "EGR2", "CCRN4L", "ZNF295", "RAB1A", "VPS37B", "MAFF", "PIP4K2C", "C2orf47", "YTHDC1", "KLF6", "SGSM3", "BTG3", "DUSP11", "POGK", "ST3GAL1", "DPH2", "HSPA1B", "SHOC2", "ZNF830", "CCDC86", "ERCC1", "SLC7A1", "AARS", "IRS2", "CFL2", "ARHGEF3", "PIK3R5", "IER5", "MOAP1", "SQSTM1", "SMAD4", "SURF6", "NFKBIB", "PTCD1…
GSE22601_DOUBLE_POSITIVE_VS_CD8_SINGLE_POSITIVE_THYMOCYTE_UP	1.79106e-05	0.00191575	0.387837	1.87323	0	194	c("JUN", "EGR1", "BTG2", "OSM", "PTEN", "MAML1", "TTYH3", "PPP3CA", "RUNDC1", "ALKBH1", "ALKBH4", "CYTIP", "NRIP1", "FAM55C", "SLC25A45", "STK17B", "BTG3", "TRPC4AP", "RNF111", "EIF2AK1", "MFNG", "IRAK3", "UBE2H", "AKAP8L", "ITPKB", "STT3B", "PARP14", "DGKA", "C6orf118", "CD53", "DGKD", "KLRC1", "S1PR4", "DOCK2", "STIM2", "UPF2", "LAT", "ADAMTSL4", "RCN1", "SELS", "STK38", "OXR1", "BCL2")
GSE9006_HEALTHY_VS_TYPE_1_DIABETES_PBMC_4MONTH_POST_DX_UP	1.79106e-05	0.00191575	0.422456	2.04044	0	194	c("JUN", "ATF3", "ATF4", "KLF9", "PSMD2", "PTEN", "BTBD1", "PIGA", "REEP4", "SNF8", "NRIP1", "KPNB1", "MAFF", "FAM53C", "AAMP", "EIF4H", "RNF38", "C8orf33", "ADAM9", "STK17B", "ECSIT", "DUSP5", "RNASEH1", "ACTR2", "PABPC1", "YWHAZ", "BNIP2", "COTL1", "TSC22D3", "AZIN1", "PPFIA1", "SEC63", "IER5", "NUP93", "HNRNPD", "CLP1", "ASMTL", "OLA1", "TOM1", "CPSF6", "SART1", "DUSP10", "PPP2R5E", "DOCK2", "…
GSE9006_TYPE_1_DIABETES_AT_DX_VS_4MONTH_POST_DX_PBMC_UP	1.79106e-05	0.00191575	0.393159	1.89894	0	194	c("DUSP1", "IL1B", "ZFP36", "P2RY2", "IER2", "PIGA", "SNF8", "MCL1", "PPP1R15A", "TP53BP2", "BAG5", "JUND", "RAB8A", "RGS1", "AAMP", "EGR3", "IL1R1", "CXCL2", "ARF6", "DUSP5", "ACTR2", "UPP1", "SPATA2L", "PUF60", "SGTA", "MRPL12", "YWHAZ", "TCIRG1", "BNIP2", "CTSZ", "COTL1", "TSC22D3", "BLK", "NUP93", "NAMPT", "CTSD", "GMPS", "PRCC", "FOSB", "COPG", "HERPUD1", "NUDT18", "WIPI2", "SART1", "VASP", …
GSE29949_MICROGLIA_VS_DC_BRAIN_UP	1.79231e-05	0.00191575	0.388927	1.87715	0	193	c("JUN", "ATF3", "CLDN3", "IER2", "PPM1B", "IHH", "DNAJC9", "CDKN1A", "ZNF267", "ANKRD26", "GOT2", "VDR", "WWC1", "ATP1B1", "DLAT", "REL", "CEACAM6", "ALKBH1", "CTDP1", "SOD3", "ADAM9", "AGR2", "LIG4", "MAP2K4", "SPHK2", "DHX8", "PHLPP2", "LAPTM4B", "SS18", "CXCR5", "KIAA0247")
GSE34392_ST2_KO_VS_WT_DAY8_LCMV_EFFECTOR_CD8_TCELL_DN	1.7925e-05	0.00191575	0.395032	1.91113	0	197	c("EGR1", "ATF3", "DUSP1", "IL1B", "ATF4", "USP18", "SRXN1", "C9orf89", "FABP3", "TNFSF9", "RHOB", "FOSL2", "EGR2", "TLR2", "GCH1", "PILRA", "GPR68", "PHLDA1", "CXCL2", "RIPK2", "LAD1", "CLEC6A", "NLRC5", "DUSP5", "TGM2", "IFIT1", "POGK", "ST3GAL1", "PIK3CB", "MALT1", "IRAK3", "F3", "CFLAR", "GTF2A1L", "SLC38A4", "PARP14", "GAS7", "RAB30", "PLAU", "PDGFB", "SLC2A1", "SEMA6D", "HERPUD1", "GPC6", "…
HALLMARK_HYPOXIA	1.7925e-05	0.00191575	0.420636	2.035	0	197	c("JUN", "ATF3", "DUSP1", "ZFP36", "HS3ST1", "FOS", "DCN", "CHST2", "JMJD6", "DTNA", "CDKN1A", "CA12", "FOSL2", "GAPDH", "PPP1R15A", "CCRN4L", "PLIN2", "TES", "CHST3", "MAFF", "IGFBP3", "DDIT3", "TIPARP", "KLF6", "TGM2", "NR3C1", "TPI1", "TGFB3", "F3", "CYR61", "UGP2", "GCNT2", "IRS2", "ERO1L", "SIAH2", "HMOX1", "NDST2", "ENO2", "PDGFB", "SLC2A1")
HALLMARK_TNFA_SIGNALING_VIA_NFKB	1.79308e-05	0.00191575	0.531694	2.57531	0	199	c("JUN", "EGR1", "ATF3", "DUSP1", "BTG2", "IL1B", "ZFP36", "IER2", "FOS", "KLF9", "PTGS2", "DNAJB4", "TNFSF9", "CDKN1A", "DUSP2", "RHOB", "FOSL2", "MCL1", "PPP1R15A", "EGR2", "TLR2", "REL", "PDLIM5", "DENND5A", "PER1", "MXD1", "GCH1", "MAFF", "EGR3", "PHLDA1", "IL6ST", "NINJ1", "CXCL2", "IL7R", "TIPARP", "KLF6", "RIPK2", "BTG3", "DUSP5", "FOSL1", "SOD2", "F3", "TNFAIP2", "KDM6B", "CFLAR", "CYR61"…
GSE18281_CORTICAL_VS_MEDULLARY_THYMOCYTE_UP	1.79314e-05	0.00191575	0.417271	2.0172	0	196	c("JUN", "EGR1", "ATF3", "ATF4", "FOS", "USP18", "PTGS2", "PIGA", "CEACAM21", "PPP1R15A", "GCH1", "LRRC59", "RAB8A", "PLAT", "PHLDA1", "CXCL2", "IFI35", "DDIT3", "CH25H", "KLF6", "TGM2", "ST3GAL1", "GMPPB", "ADAR", "G6PD", "RRP7A", "TNFAIP2", "LARP1", "RASD1", "ZFAND2A", "ARHGEF3", "SQSTM1", "UMPS", "NFKBIB", "FAM3D", "S100A10", "C1R", "IRG1", "CCL5", "CXCL3", "WDR92", "ZNFX1", "CAPN5", "MARCKSL1…
GSE19401_PLN_VS_PEYERS_PATCH_FOLLICULAR_DC_DN	1.79314e-05	0.00191575	0.40935	1.9789	0	196	c("IL1B", "JMJD6", "N4BP1", "CDKN1A", "ZNF207", "PPP1R15A", "HIST1H2BJ", "PPP4R1", "RPP38", "FKBP15", "TOR1B", "MED6", "MAFF", "MYO1E", "SNW1", "NINJ1", "IFI35", "TBCC", "EIF4A3", "PGAM1", "TGM2", "IFIT1", "UPP1", "HINFP", "NUP62", "MRPL12", "ZNF143", "STAU1", "CFLAR", "WDR47", "MAD2L1BP", "ZNF391", "FICD", "AHSA1", "FLOT1", "SNRPB", "ALCAM", "PSMD3", "NAT1", "EMP1", "TICAM1", "NFKBIB", "CCL8", "…
GSE24026_PD1_LIGATION_VS_CTRL_IN_ACT_TCELL_LINE_DN	1.79314e-05	0.00191575	0.404235	1.95418	0	196	c("MCM6", "OSBP", "USP1", "ZFYVE26", "EIF3B", "HSPD1", "EIF2C3", "DOLPP1", "OR52A1", "ZNF207", "RSRC2", "C7orf26", "YARS", "CCT2", "LRRC59", "GMEB2", "MCM7", "HERC1", "MTO1", "EDC4", "GALNT14", "TXNRD1", "AIFM1", "DDX1", "FAM35A", "KIF2C", "NCAPD3", "RFC1", "TXNL4B", "SLBP", "RANGAP1", "BMPR1A", "MFNG", "WRN", "ZZZ3", "TUBGCP3", "POLR2B", "KIF11", "NUP93", "SOCS2", "TATDN2", "DHX15", "CUL3", "PRC…
GSE46606_UNSTIM_VS_CD40L_IL2_IL5_1DAY_STIMULATED_IRF4HIGH_SORTED_BCELL_DN	1.79314e-05	0.00191575	0.44448	2.14873	0	196	c("JUN", "EGR1", "DUSP1", "IL1B", "ZFP36", "RSBN1", "PRDM1", "PTGS2", "DNAJB4", "YWHAG", "CDKN1A", "DUSP2", "GAB2", "MCL1", "PPP1R15A", "FILIP1L", "RGS1", "MAFF", "PHLDA1", "NINJ1", "YTHDC1", "DUSP5", "FOSL1", "TTF1", "GSR", "TNFAIP2", "KDM6B", "MLL2", "HIPK2", "LTB", "IRS2", "IER5", "CDV3", "ISG20L2", "DHX15", "HNRNPD", "NFKBIB", "CHUK", "PTGER4", "GRASP", "IRG1", "GADD45A", "BLOC1S3", "CCL5", "…
GSE43260_BTLA_POS_VS_NEG_INTRATUMORAL_CD8_TCELL_UP	1.79346e-05	0.00191575	0.409186	1.98062	0	198	c("JUN", "GFPT1", "JMJD6", "OSBP", "PCSK5", "PLIN2", "ITGA5", "TXLNA", "ITGB2", "FOSL1", "PLEKHM1", "BCAP31", "FCN1", "UBE2H", "GSR", "KLC1", "AFG3L2", "LYZ", "TSPYL2", "GCLM", "POR", "TSPO", "FICD", "SEC63", "GIPR", "DVL3", "RRBP1", "MOAP1", "SQSTM1", "NUCB1", "EMP1", "KCTD7", "ASMTL", "CTSD", "GABPA", "TRIM16", "HMOX1", "ATP6V0C", "CNOT3", "HCFC1", "FCER1A", "CD163", "WHSC1", "SPAG5", "KDELR2",…
GSE9650_EFFECTOR_VS_MEMORY_CD8_TCELL_DN	1.79346e-05	0.00191575	0.407177	1.9709	0	198	c("JUN", "DUSP1", "ZFP36", "H19", "FOS", "C19orf48", "GRWD1", "RHOB", "FAM134B", "SKI", "PHF12", "SLC3A2", "AKAP9", "JUND", "HMP19", "NOTCH1", "RNF38", "IL7R", "KLF6", "SIPA1L2", "VRK1", "CD72", "FBL", "LARP1", "NUMA1", "TLR6", "DDX6", "DEDD", "RPGR", "ITPKB", "SLC44A1", "SIAH2", "IDUA", "APEX1", "MYPOP", "FOSB", "GADD45A", "ZKSCAN3", "CDK4", "ZNF187", "PCM1", "WDR92", "DYM", "SLC30A1", "GNL3", "…
GSE14769_UNSTIM_VS_60MIN_LPS_BMDM_DN	1.79437e-05	0.00191575	0.460559	2.2251	0	195	c("JUN", "ATF3", "DUSP1", "BTG2", "IL1B", "P2RY2", "IER2", "FOS", "FEM1C", "OSM", "PTGS2", "RNASE10", "DNAJB4", "TNFSF9", "C1orf55", "DUSP2", "FOSL2", "FAM72A", "MCL1", "EGR2", "TLR2", "CCRN4L", "REL", "MXD1", "NRIP1", "PHLDA1", "TIPARP", "KLF6", "RIPK2", "DUSP5", "HSPA1B", "SOCS7", "SOD2", "PLSCR4", "MALT1", "F3", "TNFAIP2", "KDM6B", "CFLAR", "WDR47", "FABP4", "OTUD1", "IER5", "DHX15", "SQSTM1",…
GSE27434_WT_VS_DNMT1_KO_TREG_DN	1.79437e-05	0.00191575	0.418178	2.02035	0	195	c("EGR1", "DUSP1", "BTG2", "IL1B", "ZFP36", "ATF4", "IER2", "FOS", "PRDM1", "PTGS2", "TNFSF9", "PTEN", "CDKN1A", "NCOA6", "DUSP2", "RHOB", "HSPD1", "MADCAM1", "PPP1R15A", "EGR2", "PPP3CA", "MYL4", "CRKL", "ZNF703", "PHLDA1", "CXCL2", "YTHDC1", "TXNRD1", "BTG3", "ARIH1")
GSE45365_NK_CELL_VS_CD11B_DC_DN	1.79437e-05	0.00191575	0.402944	1.94675	0	195	c("EGR1", "DUSP1", "BTG2", "IL1B", "ZFP36", "ADAMTS4", "NOLC1", "FOS", "SIRPB1", "OSM", "FOSL2", "SLC3A2", "CCRN4L", "GCH1", "PILRA", "CYTIP", "MAFF", "NOP2", "PHLDA1", "CXCL2", "ITGB2", "TIPARP", "CH25H", "DUSP5", "FOSL1", "TGM2", "SH3BP2", "TMEM2", "PTPN12", "GEMIN5", "BYSL", "ARHGEF10L", "TNFAIP2", "KDM6B", "CCDC86", "ZFAND2A", "GCNT2", "IER5", "S1PR3", "SPI1", "STOM", "IRG1", "LIF", "VASP", "…
KAECH_DAY8_EFF_VS_MEMORY_CD8_TCELL_DN	1.79437e-05	0.00191575	0.432785	2.09092	0	195	c("JUN", "EGR1", "DUSP1", "ZFP36", "ATF4", "IER2", "FOS", "C19orf48", "RHOB", "FAM134B", "SKI", "SLC3A2", "AKAP9", "JUND", "PER1", "HMP19", "NOTCH1", "IL6ST", "CNOT4", "RNF38", "IL7R", "KLF6", "SIPA1L2", "CD72", "FBL", "LARP1", "NUMA1", "TLR6")
GSE14769_UNSTIM_VS_40MIN_LPS_BMDM_DN	1.79462e-05	0.00191575	0.47632	2.29715	0	192	c("JUN", "EGR1", "ATF3", "DUSP1", "BTG2", "ZFP36", "IER2", "FOS", "FEM1C", "USP18", "OSM", "PTGS2", "DNAJB4", "UBC", "TNFSF9", "DUSP2", "FAM72A", "MCL1", "PPP1R15A", "EGR2", "OBFC2A", "TLR2", "REL", "FILIP1L", "CHKA", "RGS1", "MAFF", "PHLDA1", "CXCL2", "TIPARP", "KLF6", "DUSP5", "ST3GAL1", "HSPA1B")
GSE29618_PRE_VS_DAY7_POST_LAIV_FLU_VACCINE_MONOCYTE_DN	1.79462e-05	0.00191575	0.461952	2.22785	0	192	c("JUN", "EGR1", "DUSP1", "BTG2", "NOLC1", "BMP3", "IER2", "MCTP1", "POLR1E", "PTEN", "RXRA", "WWP2", "CLCN1", "PDLIM5", "C17orf75", "SRGAP2", "ACP6", "ZNF225", "ZNF468", "VRK1", "CMAS", "SYNPO", "WBSCR16", "CLDN17", "ZNF43", "GPATCH4", "MPL", "MMS19", "IER5", "TMC5", "ZNF146", "TNFAIP1", "APEX1", "HGFAC", "SLC6A20", "TADA2A", "DAZAP1", "KATNA1", "DMXL1", "FOSB", "IL27RA", "SSR3", "PPP2R5E", "IL6…
GSE6674_ANTI_IGM_VS_CPG_STIM_BCELL_DN	1.79462e-05	0.00191575	0.399327	1.92583	0	192	c("ATF3", "NOLC1", "C10orf2", "OSM", "CDKN1A", "WDR43", "C14orf169", "GRWD1", "SEPT9", "NEDD1", "CLINT1", "ZNF263", "BAG5", "CNDP2", "FBXO17", "ALKBH1", "SPATA5L1", "DGKE", "RGS1", "WDR77", "NOP2", "RRS1", "PTGER2", "AGPAT3", "TXNRD1", "RPF2", "BTG3", "FBXO30", "GNAQ", "GMPPB", "CDK6", "PPAN", "BYSL", "NLE1", "LARP1", "SLC14A1", "LARS", "CCDC86", "PDP2", "KTI12", "SLC7A1", "WDR75", "SOCS2", "ISG2…
SHEPARD_CRUSH_AND_BURN_MUTANT_UP	1.79462e-05	0.00191575	0.410721	1.98078	0	192	c("JUN", "EGR1", "ATF3", "BTG2", "ITGB1BP3", "FOS", "PTGS2", "POLR1E", "SIX2", "PDLIM3", "NSUN2", "SLC3A2", "TXNIP", "HSPA1L", "RRS1", "WDR46", "PTP4A3", "CLDN4", "RPF2", "DUSP5", "NOL7", "FLVCR2", "ELOVL1", "VRK2", "MRPL12", "PPAN", "FBL", "NLE1", "C16orf7", "CYR61", "TSR2", "GCNT4", "TOMM20", "UTP3", "ABCF2", "NOL6")
GSE10273_HIGH_IL7_VS_HIGH_IL7_AND_IRF4_IN_IRF4_8_NULL_PRE_BCELL_DN	1.79856e-05	0.00191575	0.413184	1.99068	0	191	c("JUN", "EGR1", "NOLC1", "CDKN1A", "SSTR3", "NGEF", "FAM72A", "GFRA1", "INPP5D", "ABTB2", "TOMM40", "MYO1E", "TRIB2", "GNL1", "MYO1C", "ECSIT", "CENPL", "KIF2C", "HSPA1B", "LGR5", "FXYD1", "RCN3", "PUF60", "SKA1", "ABCF2", "REM1", "KIF11", "PPP1R16B", "NCAPD2", "CSNK1G2", "LY9", "FOXO1", "N4BP3", "NSUN5", "ARNTL", "BCL11A", "OXA1L", "DNLZ", "GSN", "SLC25A1", "AP2S1", "CENPE", "CENPA", "CD5", "KI…
GSE14769_UNSTIM_VS_120MIN_LPS_BMDM_DN	1.79856e-05	0.00191575	0.393953	1.89802	0	191	c("EGR1", "ATF3", "DUSP1", "BTG2", "ZFP36", "IER2", "FEM1C", "FAM105B", "FABP3", "C1orf55", "DUSP2", "OPTN", "MCL1", "SLC3A2", "EGR2", "ZNF263", "FILIP1L", "NRIP1", "RFFL", "EGR3", "RRS1", "GMEB2", "CXCL2", "TIPARP", "PLAGL2", "TGM2", "ST3GAL1", "SOCS7", "KDM6B", "SLC7A11", "FABP4", "RBM7", "LRRN1", "OTUD1", "FKBPL", "NAMPT", "SLC44A1", "SIAH2", "PARP14")
GSE14769_UNSTIM_VS_20MIN_LPS_BMDM_DN	1.79856e-05	0.00191575	0.395367	1.90484	0	191	c("EGR1", "DUSP1", "BTG2", "ZFP36", "SLAIN2", "IER2", "FOS", "USP18", "OSM", "RNASE10", "GFPT1", "UBC", "TNFSF9", "C14orf169", "DUSP2", "NEDD1", "PPP1R15A", "MBD1", "DCP1A", "LRRC14", "BRD2", "NRIP1", "RGS1", "PHLDA1", "PRRT3", "TMEM229B", "RBM22", "ZNF830", "RP1", "KDM6B", "IPO7", "STAG1", "LYAR", "PRM3", "OR6A2", "PHLPP2")
GSE14769_UNSTIM_VS_80MIN_LPS_BMDM_DN	1.79856e-05	0.00191575	0.437175	2.10627	0	191	c("ATF3", "DUSP1", "BTG2", "IL1B", "SLAIN2", "IER2", "FOS", "FEM1C", "USP18", "OSM", "GFPT1", "TNFSF9", "C1orf55", "FOSL2", "FAM72A", "MCL1", "EGR2", "OBFC2A", "TLR2", "KIAA0586", "CCRN4L", "ABTB2", "REL", "FILIP1L", "ITGAV", "RGS1", "MAFF", "PHLDA1", "AEBP2", "TIPARP", "CH25H", "KLF6", "RIPK2", "DUSP5", "FBXO30", "TGM2", "HSPA1B", "SOD2", "PRIC285", "MALT1", "TNFAIP2", "KDM6B", "CFLAR", "CYR61",…
GSE21546_ELK1_KO_VS_SAP1A_KO_AND_ELK1_KO_DP_THYMOCYTES_DN	1.79856e-05	0.00191575	0.392199	1.88957	0	191	c("FUS", "SART3", "DNAJC9", "JMJD6", "ZNF426", "RBCK1", "REEP4", "RNMTL1", "EIF3B", "DNAJC2", "MRPL37", "LRRC59", "THAP11", "CDCA4", "KPNB1", "COQ10A", "COX4NB", "CDCA5", "SNW1", "SLC1A5", "MCM5", "CCNF", "CPSF4", "OGFOD1", "TTF1", "FEN1", "SKA1", "PPAN", "WBSCR16", "TOE1", "UNG", "PHF19", "SGOL2", "C15orf42", "RSL1D1", "NDE1", "NCAPD2", "FAM43A", "CTNNBL1", "SPAG5", "CHAF1A", "NUP85", "HMGXB4", …
GSE41176_WT_VS_TAK1_KO_ANTI_IGM_STIM_BCELL_24H_UP	1.79856e-05	0.00191575	0.442107	2.13003	0	191	c("JUN", "DUSP1", "FOS", "FEM1C", "RIT1", "GFPT1", "JMJD6", "RHOB", "JOSD1", "SLC3A2", "PCSK5", "TKT", "SPAG9", "EFHD1", "IL6ST", "TXNRD1", "ARIH1", "FOSL1", "CLIP1", "PLEKHM1", "BCAP31", "TPI1", "UBE2H", "GSR", "KLC1", "AFG3L2", "TSPYL2", "GCLM", "YWHAZ", "POR", "TSPO", "FICD", "PGD", "RRBP1", "MOAP1", "SQSTM1", "NUCB1", "EMP1", "KCTD7", "ASMTL", "TRIM16", "HMOX1", "ATP6V0C", "GMPS", "MTFR1", "G…
GSE9037_WT_VS_IRAK4_KO_LPS_1H_STIM_BMDM_UP	1.79856e-05	0.00191575	0.420685	2.02682	0	191	c("JUN", "EGR1", "DCN", "PTPN23", "RLF", "ZFYVE26", "ATRN", "GPR153", "QTRTD1", "C16orf62", "ASB7", "RBM28", "TES", "ATP5SL", "EIF2B3", "C2CD2", "WDR46", "C8orf33", "LOXL2", "TRPC4AP", "TGFB3", "KDM6B", "GCLM", "DIO2", "MAOA", "SLMO2", "FAM43A", "MED19", "C2CD4B", "CD109", "CYP7B1", "GADD45A", "DUSP4", "PPP2R5E", "ADCY2", "AP4B1", "IL6", "PANX1", "TMEM9", "STX6", "C12orf49", "CRK", "GNL3", "GABPB…
GSE45365_HEALTHY_VS_MCMV_INFECTION_BCELL_IFNAR_KO_UP	1.79895e-05	0.00191575	0.411084	1.97809	0	189	c("JUN", "DUSP1", "NCL", "ZFYVE26", "HSPD1", "RIF1", "PIAS1", "EMP3", "MED6", "SNW1", "ZNF142", "IGFBP3", "PTGER2", "LPPR4", "KIF2C", "FSCN1", "MARK3", "CDK6", "EIF2AK1", "MT1F", "SGOL2", "IFITM2", "FOXN3", "SOCS2", "IL1RL2", "CUL3", "PLEKHA5", "ORMDL1", "BIN1", "C7orf23", "ERCC3", "HECTD1", "NCAPH", "FZD1", "PSME4", "ATL1", "ACRC", "TRIP12", "APOBEC3B", "POLR2D", "PPM1A", "GCC2", "PCDH20", "TMEM…
GO_RESPONSE_TO_REACTIVE_OXYGEN_SPECIES	1.80012e-05	0.00191575	0.416717	2.00611	0	190	c("JUN", "DUSP1", "IL1B", "FOS", "GUCY1B3", "RHOB", "STK24", "CYP1B1", "EEF2", "CCS", "TXNIP", "HYAL2", "SOD3", "IL1R1", "DDIT3", "PDK2", "ADAM9", "KLF6", "TXNRD1", "AIFM1", "CBX8", "FOSL1", "NOS1", "ABL1", "SHC1", "SOD2", "KCNA5", "CCL19", "GSR", "F3", "MAP3K5", "KDM6B", "MT3", "BMP4", "ERO1L", "BAK1", "HNRNPD", "APEX1", "HMOX1", "ROMO1", "FOXO1", "MPO", "LDHA", "PRDX1", "IL6", "CASP3", "EZH2", …
GSE12392_IFNAR_KO_VS_IFNB_KO_CD8_NEG_SPLEEN_DC_UP	1.80012e-05	0.00191575	0.404927	1.9468	0	188	c("JUN", "ATF3", "GPR35", "GFPT1", "C1orf55", "DUSP2", "ZNF267", "SLC16A3", "CYP1B1", "RIF1", "BRWD1", "RSRC2", "REL", "SERTAD3", "ZNF295", "MED17", "ELF4", "ZNF136", "SPATA5L1", "CYTIP", "CHKA", "RGS1", "MAFF", "ZDHHC20", "CH25H", "BTG3", "DUSP5", "LRP12", "EPN3", "F3", "KDM6B", "CFLAR", "CDC42EP3", "B3GAT2", "TSC22D3", "AKAP8L", "CTXN1", "NDE1", "RRN3", "TMOD3")
GSE29618_PRE_VS_DAY7_POST_LAIV_FLU_VACCINE_MDC_DN	1.80012e-05	0.00191575	0.393409	1.8939	0	190	c("JUN", "EGR1", "KLF9", "RFXAP", "TEX261", "N4BP1", "HSD3B1", "ASB7", "NFE2L3", "MYH1", "FAM55C", "EHMT2", "PTER", "RGS1", "EIF2B3", "HYAL2", "CCBL1", "ZNF225", "EGR3", "FAM136A", "RNF38", "KLF6", "STK17B", "ISYNA1", "ATAD2", "IFNA16", "POLR2J", "SLC4A3", "CYR61", "HIPK2", "CCNL2", "ISG20L2", "PSMD5", "EIF2B5", "PYGB", "PTCD1", "ZNF175", "FOSB", "BCL11A", "SCNM1", "TMX4", "SPP1")
GSE9988_ANTI_TREM1_VS_CTRL_TREATED_MONOCYTES_UP	1.80012e-05	0.00191575	0.506052	2.43299	0	188	c("JUN", "EGR1", "ATF3", "DUSP1", "IL8", "SRXN1", "RIT1", "PTGS2", "CDKN1A", "DUSP2", "RRN3P2", "SLC3A2", "EGR2", "ZNF295", "RAB1A", "BANP", "SPAG9", "RGS1", "EGR3", "IL1R1", "PHLDA1", "GFOD1", "KBTBD8", "CXCL2", "OSGIN1", "LONRF3", "CTSL2", "TXNRD1", "DUSP5", "ZC3HC1", "GTF2A1", "FOSL1", "PLEKHM1", "UPP1", "NR3C1", "LRFN4", "F3", "SESN2", "GCLM", "RASD1", "PPFIA1", "S1PR3", "TBC1D2", "XIAP", "MO…
GSE2770_TGFB_AND_IL4_VS_IL12_TREATED_ACT_CD4_TCELL_2H_DN	1.80125e-05	0.00191575	0.41434	1.98788	0	185	c("JUN", "EGR1", "ATF3", "BTG2", "CNNM1", "SLC25A44", "UBC", "ZNF561", "TMIGD2", "RXRA", "ZNF434", "CLEC16A", "GPR68", "CYTIP", "MAFF", "PHLDA1", "DDIT3", "PBOV1", "MOCOS", "NOD2", "KLC1", "SLC7A11", "HGSNAT", "ZNF557", "ANKS1A", "IER5", "PPP1R16B", "CTSK", "RAP1A", "NAMPT", "DEF8", "CLIC5", "GNAS", "PTGER4", "NRN1", "KIAA0226", "DUSP4", "PSME4", "CD3D", "PIGG", "CYP20A1", "METRNL", "TIMP1", "SDF…
GSE29617_CTRL_VS_DAY7_TIV_FLU_VACCINE_PBMC_2008_UP	1.80125e-05	0.00191575	0.462751	2.22015	0	185	c("ATF3", "DUSP1", "BTG2", "IL8", "PDE12", "FOS", "OSM", "PTGS2", "CDKN1A", "MAML1", "DUSP2", "RHOB", "RBM15", "FOSL2", "CRY1", "EGR2", "BAG5", "REL", "SPATA6", "TRAF6", "RAB1A", "DCP1A", "ELF4", "CYTIP", "RGS1", "ZNF703", "GPR88", "FAM53C", "EGR3", "CXCL2", "TIPARP", "CDH23", "PPM1D", "RIPK2", "C12orf5", "SLC9A7", "SAP130", "GUCY2C", "KCTD5", "RBM7", "NGRN", "OTUD1", "FLJ20712", "ZNF416", "NAMPT…
GSE37605_C57BL6_VS_NOD_FOXP3_FUSION_GFP_TREG_DN	1.80125e-05	0.00191575	0.422882	2.02887	0	185	c("JUN", "ATF3", "DUSP1", "BTG2", "ZFP36", "IER2", "DHRS3", "FOS", "PTGS2", "GAB2", "FOSL2", "SUV39H1", "PER1", "VPS37B", "MAFF", "CDCA5", "MYB", "APOLD1", "CH25H", "RAD54B", "DUSP5", "CCR8")
GSE7219_WT_VS_NIK_NFKB2_KO_DC_UP	1.80131e-05	0.00191575	0.42518	2.03763	0	183	c("JUN", "EGR1", "ATF3", "ZFP36", "USP18", "DNAJB4", "UBC", "ILDR1", "DUSP2", "RHOB", "HSPD1", "FOSL2", "PPP1R15A", "MXD1", "TINF2", "BRD2", "NRIP1", "RGS1", "PHLDA1", "IL6ST", "IL21R", "TRAF4", "ATAD2", "TMEM2", "TJP1", "PRIC285", "MALT1", "SMOX", "LAMC1", "COTL1", "KIF11", "ABR", "B4GALNT4", "NKRF", "IL2RA", "PTGER4", "PDE7A", "HERPUD1")
GSE9988_ANTI_TREM1_AND_LPS_VS_CTRL_TREATED_MONOCYTES_UP	1.80131e-05	0.00191575	0.417795	2.00224	0	183	c("JUN", "EGR1", "DUSP1", "IL8", "SRXN1", "RIT1", "PTGS2", "DNAJB4", "CDKN1A", "DUSP2", "TP53BP2", "SLC3A2", "CCRN4L", "RAB1A", "BANP", "E2F7", "SPAG9", "RGS1", "CXCL2", "OSGIN1", "KLF6", "RIPK2", "DUSP5", "ZC3HC1", "GTF2A1", "FOSL1", "FBXO30")
GSE9988_LOW_LPS_VS_CTRL_TREATED_MONOCYTE_UP	1.80131e-05	0.00191575	0.447954	2.14677	0	183	c("JUN", "EGR1", "DUSP1", "BTG2", "IL8", "IL1B", "PTGS2", "DNAJB4", "DUSP2", "PIGA", "PPP1R15A", "TP53BP2", "CCRN4L", "REL", "DENND5A", "E2F7", "GCH1", "RGS1", "MAFF", "EGR3", "CXCL2", "RIPK2", "BTG3", "DUSP5", "FOSL1", "SOD2", "UBE2D1", "F3", "CFLAR", "MSH6", "LOC440934", "HNRNPC", "OTUD1", "KIAA0247", "RPGR", "CCL18", "PLEKHF2", "PSMD5", "SIAH2", "C9orf30", "IL2RA", "PTGER4", "IRG1", "GADD45A",…
GSE9988_LPS_VS_VEHICLE_TREATED_MONOCYTE_UP	1.80131e-05	0.00191575	0.420983	2.01751	0	183	c("JUN", "EGR1", "DUSP1", "BTG2", "IL8", "IL1B", "PTGS2", "DNAJB4", "DUSP2", "NIPAL4", "PPP1R15A", "TP53BP2", "CCRN4L", "REL", "DENND5A", "E2F7", "GCH1", "MAFF", "CXCL2", "RIPK2", "DUSP5", "FOSL1", "SOD2", "PNPLA1", "ELOVL7", "TNFAIP2", "KDM6B", "CFLAR", "ZNF697", "LOC440934", "HNRNPC", "OTUD1", "RPGR", "CCL18", "PLEKHF2", "SIAH2")
GO_CELLULAR_RESPONSE_TO_EXTRACELLULAR_STIMULUS	1.80138e-05	0.00191575	0.411507	1.97047	0	182	c("JUN", "ATF3", "ATF4", "FOS", "CDKN1A", "NR1H4", "BGLAP", "VDR", "PPP1R15A", "MAP1LC3B2", "POSTN", "CBS", "EHMT2", "WDR24", "ZFYVE1", "SLC38A3", "PDK2", "CCNE1", "CTSL2", "PPM1D", "BRIP1", "AIFM1", "FOSL1", "UPP1", "DNAJC15", "PIK3R4", "TBL2", "SRD5A1", "WRN", "WNT2B", "SREBF1", "HMOX1", "BHLHA15", "FOXO1", "HFE", "SLC2A1")
GSE10463_CD40L_AND_VA347_VS_CD40L_IN_DC_UP	1.80138e-05	0.00191575	0.412478	1.97512	0	182	c("ATF3", "IL8", "SLC7A10", "DNAJB4", "ABCB4", "PTEN", "USP37", "RNF24", "STK24", "CYP1B1", "MYLK4", "NEDD1", "GYG2", "LOC653602", "RNF8", "CTNNA3", "STXBP5", "MAFF", "ZNF225", "NOTCH1", "PTGER2", "TIPARP", "RFC3", "TNIK", "TRAF4", "SMG6", "C20orf197", "PITPNM2", "SHC1", "BCR", "ZNF668", "GAFA1", "RAI2", "MED24", "ZNF747", "PPPDE1", "KTI12", "PPFIA1", "ZNF200", "PCOLCE", "SMAD4", "TRIM16", "CLK4"…
GSE9988_LOW_LPS_VS_VEHICLE_TREATED_MONOCYTE_UP	1.80138e-05	0.00191575	0.428014	2.04952	0	182	c("JUN", "EGR1", "DUSP1", "IL8", "IL1B", "OSM", "PTGS2", "DNAJB4", "TNFSF9", "DUSP2", "PPP1R15A", "TP53BP2", "CCRN4L", "REL", "DENND5A", "E2F7", "GCH1", "MAFF", "CXCL2", "RIPK2", "DUSP5", "FOSL1", "SOD2", "ELOVL7", "F3", "TNFAIP2", "KDM6B", "CFLAR", "LOC440934", "HNRNPC", "OTUD1", "RPGR", "CCL18", "PLEKHF2", "PSMD5", "SIAH2")
GSE7219_UNSTIM_VS_LPS_AND_ANTI_CD40_STIM_NIK_NFKB2_KO_DC_DN	1.802e-05	0.00191575	0.450149	2.15841	0	184	c("JUN", "EGR1", "ATF3", "BTG2", "ZFP36", "UBC", "CDKN1A", "ILDR1", "DUSP2", "RHOB", "FOSL2", "RFTN1", "PPP1R15A", "SLC3A2", "MXD1", "ADAP1", "RGS1", "PHLDA1", "IL21R", "TRAF4", "TMEM2", "TJP1", "SLC41A2", "SMOX", "LAMC1", "IFITM2", "IER5", "PPP1R16B", "SQSTM1", "ABR", "B4GALNT4", "TGFBR3", "IL2RA", "PTGER4", "HERPUD1", "SLC39A6", "SLC39A4", "HIP1", "PTK2B", "SKIL", "INPP4B", "DOCK9", "HSP90AB1",…
GSE9988_ANTI_TREM1_VS_VEHICLE_TREATED_MONOCYTES_UP	1.802e-05	0.00191575	0.443354	2.12583	0	184	c("JUN", "DUSP1", "IL8", "SRXN1", "RIT1", "PTGS2", "CDKN1A", "C14orf169", "SLC3A2", "EGR2", "ZNF295", "RAB1A", "SPAG9", "VPS37B", "RGS1", "IL1R1", "GFOD1", "KBTBD8", "CXCL2", "LONRF3", "CTSL2", "TXNRD1", "DUSP5", "ZC3HC1", "FOSL1", "UPP1", "LRFN4", "F3", "SESN2", "MT1F", "CDC42EP3", "PPFIA1", "S1PR3", "TBC1D2", "MOAP1", "IL1RL2", "KCTD7", "WBP5", "LY9", "MMP19", "GARS", "AKIRIN2", "DUSP4", "SPAG5…
IL2_UP.V1_UP	1.802e-05	0.00191575	0.41105	1.97093	0	184	c("EGR1", "C10orf2", "DHRS3", "FOS", "OSM", "DUSP2", "RHOB", "FOSL2", "TRMU", "VDR", "URB2", "EGR2", "ABTB2", "EVX1", "MAFF", "SLC1A5", "EGR3", "F2RL2", "TNFRSF4", "KLF6", "FOSL1", "PRR7", "KIF1C", "ZNF215", "SPATA2L", "OR6A2", "PYCRL", "FOXP3", "PLXNA3", "RAB11FIP1", "PMM2", "SOCS2", "KCNG1", "HOXA11", "TLR3", "FLT3LG", "ZNF343", "TNFSF11", "MEGF6", "HK2", "DUSP4", "RAC3", "ALDH4A1", "RNF144A", …
GSE17974_0H_VS_72H_IN_VITRO_ACT_CD4_TCELL_UP	1.80209e-05	0.00191575	0.411436	1.96837	0	181	c("JUN", "EGR1", "DUSP1", "IL1B", "C10orf2", "IER2", "NDNL2", "C14orf169", "GPR153", "C7orf26", "PCSK5", "EID3", "BIN2", "LILRB2", "STXBP5", "COQ10A", "TRIB2", "IL7R", "FAM159A", "ITFG2", "C9orf78", "FCN1", "ODZ1", "DDX28", "MAP3K5", "LYZ", "C16orf7", "TSPYL2", "CCDC86")
GSE37605_FOXP3_FUSION_GFP_VS_IRES_GFP_TREG_C57BL6_UP	1.80209e-05	0.00191575	0.486224	2.32617	0	181	c("JUN", "EGR1", "ATF3", "DUSP1", "BTG2", "ZFP36", "HS3ST1", "SNX7", "FOS", "HMGCS2", "PTGS2", "C2", "RNMTL1", "FOSL2", "NTF3", "PPP1R15A", "EGR2", "EID3", "PER1", "VPS37B", "MAFF", "CD151", "APOLD1", "CXCL2", "CH25H", "DUSP5", "MED24", "KDM6B", "CHST15", "SLC10A6", "DST", "FOXN3", "HEATR5A", "GTF2IRD1", "SVEP1", "KLHDC10", "MUC13", "FOSB", "NDRG2", "SLC24A3", "DAPK1", "BLOC1S3", "SLCO2B1", "TM9S…
GSE9988_ANTI_TREM1_AND_LPS_VS_VEHICLE_TREATED_MONOCYTES_UP	1.80209e-05	0.00191575	0.42788	2.04704	0	181	c("JUN", "EGR1", "DUSP1", "IL8", "IL1B", "SRXN1", "RIT1", "PTGS2", "DNAJB4", "DUSP2", "NIPAL4", "TP53BP2", "SLC3A2", "CCRN4L", "EID3", "BANP", "E2F7", "SPAG9", "CXCL2", "TXNRD1", "DUSP5", "ZC3HC1", "FOSL1", "FBXO30", "UPP1", "F3", "SESN2", "CFLAR", "GCLM")
GSE29617_CTRL_VS_TIV_FLU_VACCINE_PBMC_2008_UP	1.8033e-05	0.00191575	0.404226	1.92577	0	175	c("ATF3", "BTG2", "IL8", "ZFP36", "ANXA3", "FOS", "FEM1C", "OSM", "WHAMM", "C1orf55", "FOSL2", "LOH12CR2", "ZBTB5", "REL", "JUND", "ZNF295", "RAB1A", "DCP1A", "ELF4", "CYTIP", "ADAM5P", "RGS1", "LOC116437", "ZNF92", "TIPARP", "YTHDC1", "DDX24", "LOC100132625", "SLC9A7", "LOC100133130", "RANGAP1", "SAP130", "BCLAF1", "IP6K2", "RBM7", "NGRN", "OTUD1", "ZC3H10", "DHX15", "NAMPT", "BRAF", "N4BP3", "A…
ZHANG_TLX_TARGETS_36HR_DN	1.80404e-05	0.00191575	0.406663	1.93627	0	174	c("EXO1", "USP1", "TGS1", "RIF1", "ZNF207", "SMC4", "NEDD1", "SUV39H2", "DNAJC2", "KIF18A", "TSC22D4", "DNA2", "ADAMTS5", "POLN", "NOL7", "ANKRD32", "RFC1", "NASP", "SKA1", "BCLAF1", "STAG1", "LYAR", "TPR", "SASS6", "KIF11", "UPF3B", "PRC1", "MASTL", "MCM4", "STAG2", "CENPN", "SPAG5", "LIG1", "NUP85", "PCM1", "FIGNL1", "HMGXB4", "TMPO", "EZH2", "CUL4B", "UPF2", "CENPE", "SKA2", "WDHD1", "SMC3", "…
MODULE_197	1.80538e-05	0.00191575	0.453097	2.1536	0	172	c("JUN", "EGR1", "ATF3", "ATF4", "NOLC1", "MCM6", "FOS", "MCM3", "ZNF267", "SMAD5", "EGR2", "ELF4", "ZNF136", "SNW1", "CXCL2", "CDK3", "ZNF16", "CCNE1", "NDC80", "FOSL1", "KIF2C", "SIX6", "CDK6", "ID4", "ZNF43", "ZNF211", "MYCN", "MYT1", "NFATC4", "NCAPD2", "GAS7", "LHX2", "PTGER4", "WHSC1", "CDK4", "GTF2I", "ZBTB43", "HMGB2", "YY1", "EZH2", "BRPF1", "TXNL4A", "INSM1", "BMI1", "WDHD1", "GABPB1", …
NAGASHIMA_NRG1_SIGNALING_UP	1.80538e-05	0.00191575	0.468757	2.22803	0	172	c("JUN", "EGR1", "ATF3", "DUSP1", "ZFP36", "IER2", "FOS", "JMJD6", "DUSP2", "JOSD1", "STK24", "MCL1", "PPP1R15A", "EGR2", "REL", "SERTAD3", "PDLIM5", "TES", "PER1", "MAFF", "EGR3", "PHLDA1", "DDIT3", "TIPARP", "CLDN4", "KLF6", "TNFRSF10B", "DUSP5", "FOSL1", "TNFRSF11B", "SPATA2L", "KDM6B", "CYR61", "CDC42EP3", "LDLR", "PPRC1", "IRS2", "DST", "IER5")
HALLMARK_APOPTOSIS	1.81002e-05	0.00191575	0.430475	2.02732	0	161	c("JUN", "ATF3", "BTG2", "IL1B", "DCN", "CDKN1A", "PSEN2", "DAP3", "RHOB", "MCL1", "TXNIP", "GCH1", "SPTAN1", "GSTM1", "PLAT", "EGR3", "LPPR4", "DDIT3", "BTG3", "PEA15", "PPP3R1", "DNAJA1", "SOD2", "BCAP31", "BCL2L2", "GSR", "RNASEL", "CFLAR", "TSPO", "MADD", "XIAP", "SQSTM1", "EMP1", "PPP2R5B", "HMOX1", "TGFBR3", "ENO2", "FEZ1", "GUCY2D", "GADD45A", "CREBBP", "IL6", "GSN", "H1F0", "CASP3", "HMGB…
PHONG_TNF_RESPONSE_VIA_P38_PARTIAL	1.81104e-05	0.00191575	0.458486	2.15713	0	160	c("JUN", "DUSP1", "IL8", "DNAJB4", "CDKN1A", "FOSL2", "VDR", "RXRA", "WWC1", "MCL1", "REL", "ITGAV", "MAFF", "PHLDA1", "IL6ST", "TRIB2", "CXCL2", "TIPARP", "NKX3-1", "KLF6", "TNFRSF10B", "BTG3", "LGR5", "KDM6B", "LAMC1", "LDLR", "INTS6", "ALCAM", "SQSTM1", "NAMPT", "TGFA", "PLAU", "SMAD3", "FOXO1", "PTGER4", "IL27RA", "HERPUD1", "DUSP10", "LIF", "CXCL3", "IL6", "BAZ1A", "HEXIM1")
ELVIDGE_HYPOXIA_UP	1.81113e-05	0.00191575	0.45265	2.14002	0	166	c("JUN", "EGR1", "ATF3", "DUSP1", "FOS", "DTNA", "RLF", "RBCK1", "CYP1B1", "PLIN2", "TXNIP", "MAFF", "ELF3", "PHLDA1", "IGFBP3", "ORAI3", "TIPARP", "LOXL2", "KLF6", "PXDN", "BCOR")
GO_RESPONSE_TO_PURINE_CONTAINING_COMPOUND	1.81202e-05	0.00191575	0.438675	2.06031	0	158	c("JUN", "DUSP1", "IL1B", "P2RY2", "FOS", "HMGCS2", "KCNJ11", "VGF", "PTGS2", "PTEN", "AGXT", "P2RX5", "PPP1R15A", "AKAP9", "JUND", "PER1", "CPS1", "P2RX1", "CCNE1", "FOSL1", "RYR3", "SRD5A1", "OXT", "RAPGEF3", "RAP1A", "SLC6A3", "APEX1", "NDUFS4", "SREBF1", "BRAF", "TRPC3", "DUOX2", "FOSB", "MMP19", "AQP8", "PFKFB1", "LDHA", "IL6", "PANX1")
GO_RESPONSE_TO_STARVATION	1.81693e-05	0.00191575	0.450593	2.09864	0	149	c("JUN", "ATF3", "ZFP36", "ATF4", "HMGCS2", "CDKN1A", "SSTR3", "PPP1R15A", "ADCYAP1", "MAP1LC3B2", "EHMT2", "CPS1", "WDR24", "ZFYVE1", "SLC38A3", "DDIT3", "CTSL2", "PPM1D", "UPP1", "SSTR1", "DNAJC15", "PIK3R4", "TBL2", "SRD5A1", "WRN", "WNT2B", "SREBF1", "BHLHA15", "FOXO1", "HFE", "SLC2A1", "PFKFB1", "GCG")
RELA_DN.V1_UP	1.81917e-05	0.00191575	0.444085	2.06394	0	147	c("JUN", "EGR1", "ATF3", "IL1B", "ZFP36", "GLS2", "FOS", "SIRPB1", "CYP26B1", "PTGS2", "NTM", "ZNF165", "FLRT1", "VDR", "PPP1R15A", "EGR3", "TLX1", "KLF6", "FOSL1", "P2RY10", "HTR1F", "PPAN", "F3", "MLL2")
PDGF_ERK_DN.V1_DN	1.8197e-05	0.00191575	0.43566	2.02117	0	145	c("JUN", "EGR1", "DUSP1", "SLC25A44", "RHOB", "ZBTB5", "SLC3A2", "BAG5", "PER1", "THAP11", "MAFF", "IL7R", "TBCC", "CCNF", "MORC3", "ARF6", "HINFP", "GIPC1", "MBD3", "SMOX", "MAD2L1BP", "PPRC1", "MYCN", "PPP2R5B", "IDUA", "TMEM11", "PRCC", "SMA4", "ARHGEF16", "SUOX")
GSE36891_POLYIC_TLR3_VS_PAM_TLR2_STIM_PERITONEAL_MACROPHAGE_UP	1.82355e-05	0.00191575	0.531956	2.45718	0	141	c("JUN", "EGR1", "ATF3", "DUSP1", "BTG2", "ZFP36", "IER2", "FOS", "PRDM1", "PTGS2", "DUSP2", "RHOB", "FOSL2", "EGR2", "HRK", "CYTIP", "RGS1", "MAFF", "PHLDA1", "APOLD1", "CXCL2", "SLC23A1", "PELO", "ANKRD17", "DUSP5", "LRRC32", "PLEKHB1")
PODAR_RESPONSE_TO_ADAPHOSTIN_UP	1.82399e-05	0.00191575	0.446477	2.06468	0	142	c("JUN", "ATF3", "DUSP1", "ATF4", "DNAJB4", "TNFSF9", "ZNF165", "GAB2", "ZNF267", "PPP1R15A", "SLC3A2", "JUND", "TES", "CYTIP", "MAFF", "WDR26", "PHLDA1", "IGFBP3", "DDIT3", "MORC3", "KLF6", "DUSP5", "ZNF215", "SLC7A11", "GCLM", "FAM190B", "IER5", "SQSTM1", "TMEM57", "HSPA6", "HMOX1", "CLEC2B", "CCPG1", "GARS", "GADD45A", "DGKG", "STX12", "HEXIM1", "ZBTB43")
GO_RESPONSE_TO_ORGANOPHOSPHORUS	1.82588e-05	0.00191575	0.458934	2.11504	0	139	c("JUN", "DUSP1", "IL1B", "FOS", "HMGCS2", "KCNJ11", "VGF", "PTGS2", "PTEN", "AGXT", "P2RX5", "AKAP9", "JUND", "PER1", "CPS1", "P2RX1", "RFC3", "FOSL1", "RYR3", "SRD5A1", "OXT", "RAPGEF3", "RAP1A", "SLC6A3", "APEX1", "NDUFS4", "SREBF1", "TRIM16", "BRAF", "TRPC3", "DUOX2", "FOSB", "MMP19", "AQP8", "PFKFB1", "LDHA")
GSE37605_TREG_VS_TCONV_NOD_FOXP3_FUSION_GFP_UP	1.82722e-05	0.00191575	0.563896	2.5926	0	137	c("JUN", "EGR1", "ATF3", "DUSP1", "BTG2", "ZFP36", "IER2", "FOS", "PTGS2", "FOSL2", "PPP1R15A", "EGR2", "ACSM5", "PIAS2", "GABRD", "ITGA5", "CYTIP", "SYT12", "RGS1", "MAFF", "CDKL1", "EGR3", "PHLDA1", "APOLD1", "PELO", "DUSP5", "ADAMTS15", "NOX3", "NOD2", "KDM6B")
ELVIDGE_HYPOXIA_BY_DMOG_UP	1.83584e-05	0.00191575	0.471488	2.13914	0	126	c("JUN", "EGR1", "ATF3", "FOS", "DTNA", "RLF", "RBCK1", "TXNIP", "MAFF", "ELF3", "PHLDA1", "IGFBP3", "LOXL2", "KLF6")
KOKKINAKIS_METHIONINE_DEPRIVATION_48HR_UP	1.83827e-05	0.00191575	0.468451	2.11966	0	124	c("JUN", "BTG2", "IL8", "IL1B", "DCN", "PTEN", "CDKN1A", "RHOB", "SPTAN1", "GSTM1", "PLAT", "EGR3", "IL1R1", "IGFBP3", "IL6ST", "CCNE1", "TNFRSF10B", "BTG3", "ABL1", "SHC1", "FEN1", "GSR", "RNASEL", "CFLAR", "BHMT", "ERCC1", "SMAD4", "UMPS", "TLR3", "PLAU", "GADD45A", "CREBBP", "DAPK1", "IL6", "FZD1", "CASP3", "GTF2H4", "TIMP1", "TIMP2", "DUT")
KOKKINAKIS_METHIONINE_DEPRIVATION_96HR_UP	1.8426e-05	0.00191575	0.49663	2.22354	0	116	c("JUN", "BTG2", "IL8", "DCN", "PTEN", "CDKN1A", "RHOB", "SMAD5", "SPTAN1", "GSTM1", "PLAT", "EGR3", "IL1R1", "IGFBP3", "IL6ST", "CCNE1", "TNFRSF10B", "BTG3", "ABL1", "SHC1", "RNASEL", "CFLAR", "BHMT", "ERCC1", "DVL3", "SMAD4", "UMPS", "TLR3", "GADD45A", "CREBBP", "DAPK1", "IL6", "FZD1", "CASP3", "FGF2", "GTF2H4", "TIMP1", "TIMP2", "DUT")
CHEN_LVAD_SUPPORT_OF_FAILING_HEART_UP	1.84481e-05	0.00191575	0.500434	2.19733	0	103	c("JUN", "ATF3", "BTG2", "ZFP36", "KLF9", "CDKN1A", "TCAP", "FOSL2", "MCL1", "PLIN2", "TXNIP", "PER1", "CHST3", "POSTN", "HYAL2", "TIPARP", "CYR61", "MT1F", "FHL1", "TSC22D3", "IRS2", "IER5")
ADDYA_ERYTHROID_DIFFERENTIATION_BY_HEMIN	1.86592e-05	0.00191575	0.650344	2.67512	0	71	c("JUN", "EGR1", "ATF3", "IL8", "NPL", "DNAJB4", "SLC2A14", "MCL1", "TXNIP", "MYB", "CXCL2", "PTP4A3", "OSGIN1", "KLF6", "TXNRD1", "HSPA1B")
GARGALOVIC_RESPONSE_TO_OXIDIZED_PHOSPHOLIPIDS_TURQUOISE_UP	1.86717e-05	0.00191575	0.555141	2.3166	0	77	c("JUN", "EGR1", "DUSP1", "ZFP36", "RIT1", "FOSL2", "ZBTB34", "TIPARP", "KLF6", "CFLAR", "SLC7A11", "GCLM", "ZNF697", "SPIRE1", "SQSTM1", "EMP1")
PID_AP1_PATHWAY	1.87017e-05	0.00191575	0.59549	2.43608	0	69	c("JUN", "EGR1", "ATF3", "DUSP1", "IL8", "FOS", "PTEN", "FOSL2", "JUND")
GO_REGULATION_OF_DNA_TEMPLATED_TRANSCRIPTION_IN_RESPONSE_TO_STRESS	1.87378e-05	0.00191575	0.612572	2.49207	0	67	c("JUN", "EGR1", "ATF3", "ATF4", "UBC", "PPP1R15A", "HIF1AN", "RPS6KA3", "NOTCH1", "DDIT3", "UBE2D1", "BCLAF1", "SIN3A", "MT3")
DIRMEIER_LMP1_RESPONSE_EARLY	1.87716e-05	0.00191575	0.672895	2.72817	0	66	c("JUN", "EGR1", "BTG2", "ZFP36", "IER2", "GNAT2", "TNFSF9", "DUSP2", "EEF2", "MCL1", "PPP1R15A", "EGR2", "JUND", "EGR3", "TRAF4", "KLF6", "DUSP5")
HAHTOLA_MYCOSIS_FUNGOIDES_CD4_UP	1.87896e-05	0.00191575	0.642616	2.5894	0	64	c("EGR1", "ATF3", "BTG2", "IL8", "IL1B", "MCTP1", "PTGS2", "CDKN1A", "FBN2", "RHOB", "PPP1R15A", "EGR2", "GM2A", "CXCL2", "KLF6", "RIPK2", "ACTR2", "SOD2")
PHONG_TNF_TARGETS_UP	1.8792e-05	0.00191575	0.663939	2.65152	0	61	c("JUN", "EGR1", "ATF3", "DUSP1", "IL8", "ZFP36", "IER2", "FOS", "MCL1", "EGR2", "REL", "CXCL2", "NKX3-1", "KLF6", "TNFRSF10B", "BTG3", "DUSP5")
NAGASHIMA_EGF_SIGNALING_UP	1.88558e-05	0.00191575	0.720841	2.82936	0	56	c("JUN", "EGR1", "ATF3", "DUSP1", "ZFP36", "IER2", "FOS", "DUSP2", "MCL1", "EGR2", "MAFF", "EGR3", "PHLDA1", "TIPARP", "KLF6", "DUSP5", "FOSL1", "TNFRSF11B", "KDM6B", "CYR61")
PRAMOONJAGO_SOX4_TARGETS_UP	1.89851e-05	0.00191575	0.663626	2.53428	0	49	c("JUN", "IL1B", "RIT1", "RBCK1", "PLIN2", "JUND", "ELF4", "MAFF", "PHLDA1", "TIPARP", "SOD2")
AMIT_EGF_RESPONSE_40_HELA	1.89854e-05	0.00191575	0.765402	2.816	0	41	c("JUN", "EGR1", "ATF3", "DUSP1", "BTG2", "ZFP36", "IER2", "PTGS2", "DUSP2", "PPP1R15A", "PIAS1", "EGR3", "KLF6", "DUSP5")
UZONYI_RESPONSE_TO_LEUKOTRIENE_AND_THROMBIN	1.89948e-05	0.00191575	0.727453	2.61534	0	37	c("EGR1", "ATF3", "DUSP1", "IL8", "ZFP36", "PTGS2", "FOSL2", "MCL1", "EGR2", "EGR3", "APOLD1", "CXCL2", "F3", "CYR61")
RIZ_ERYTHROID_DIFFERENTIATION_12HR	1.90009e-05	0.00191575	0.665305	2.47221	0	43	c("JUN", "EGR1", "FOS", "KLF9", "PIAS3", "NOTCH1", "KLF6", "PAX5", "FOXB1", "ARX", "SIX6")
RASHI_RESPONSE_TO_IONIZING_RADIATION_1	1.90085e-05	0.00191575	0.724814	2.70576	0	44	c("JUN", "EGR1", "ATF3", "DUSP1", "ZFP36", "IER2", "FOS", "ZAP70", "WWP2")
PID_NFAT_TFPATHWAY	1.90103e-05	0.00191575	0.654445	2.47817	0	47	c("JUN", "EGR1", "IL8", "FOS", "PTGS2", "SLC3A2", "EGR2", "EGR3", "FOSL1")
SUBTIL_PROGESTIN_TARGETS	1.90107e-05	0.00191575	0.674505	2.39383	0	35	c("JUN", "ATF3", "DUSP1", "TP53BP2", "ITGA2", "GM2A", "IL6ST", "HMGB3", "CYR61")
AMIT_EGF_RESPONSE_60_MCF10A	1.9023e-05	0.00191575	0.687501	2.4847	0	38	c("JUN", "EGR1", "IL8", "IER2", "PTGS2", "PDLIM5", "DLC1", "CXCL2", "TP63")
KORKOLA_TERATOMA	1.9023e-05	0.00191575	0.717422	2.59284	0	38	c("JUN", "EGR1", "ZFP36", "DCN", "CLDN6", "PLAT", "MCM5", "AGR2", "FEN1", "ZWINT")
AMIT_SERUM_RESPONSE_40_MCF10A	1.91406e-05	0.00191575	0.803759	2.76928	0	31	c("JUN", "EGR1", "ATF3", "DUSP1", "ZFP36", "FOS", "DCN", "MCL1", "GM2A", "CXCL2", "KLF6", "TP63")
TIAN_TNF_SIGNALING_NOT_VIA_NFKB	1.9206e-05	0.00191575	0.785337	2.48333	0	22	c("JUN", "EGR1", "DUSP2", "PPP1R15A", "MAFF", "TIPARP", "KLF6")
AMIT_EGF_RESPONSE_40_MCF10A	1.92496e-05	0.00191575	0.80685	2.42182	0	18	c("JUN", "EGR1", "ZFP36", "FOS", "EGR3", "KLF6", "DUSP5")
GO_RESPONSE_TO_MUSCLE_STRETCH	1.92589e-05	0.00191575	0.816049	2.48404	0	19	c("JUN", "FOS", "TCAP", "CAV3", "DMD")
OUYANG_PROSTATE_CANCER_PROGRESSION_UP	1.92589e-05	0.00191575	0.791839	2.41034	0	19	c("JUN", "FOS")
BIOCARTA_CDMAC_PATHWAY	1.92871e-05	0.00191575	0.829151	2.40916	0	16	c("JUN", "FOS", "CUZD1")
ZAIDI_OSTEOBLAST_TRANSCRIPTION_FACTORS	1.93746e-05	0.00191575	0.873918	2.39416	0	13	c("JUN", "ATF4", "FOS", "FOSL2", "JUND")
HEIDENBLAD_AMPLIFIED_IN_SOFT_TISSUE_CANCER	1.93941e-05	0.00191575	0.878844	2.3506	0	12	c("JUN", "CDK4")
CHASSOT_SKIN_WOUND	1.94924e-05	0.00191575	0.898442	2.27296	0	10	c("JUN", "EGR1", "FOS", "EGR2", "REL", "EGR3")
GSE30971_WBP7_HET_VS_KO_MACROPHAGE_4H_LPS_STIM_DN	2.25002e-05	0.00219921	-0.354387	-1.74966	0	187	c("KIAA0146", "PMFBP1", "TTC7A", "NMNAT3", "BTD", "ABCC5", "SLC7A8", "SDS", "TM7SF3", "FLJ35390", "ATPIF1", "SNX29", "CRLF3", "ASAH1", "SPOPL", "CRHBP", "GDPD1", "METTL7A", "HHEX", "FAM13A", "POLB", "NUPR1", "FMO4", "SIGLEC15", "RAB42", "MAML3", "ZBTB1", "FGD2", "FZD2", "LOC284837", "HAL", "GNGT2", "SLC39A10", "MS4A6A", "BACE1", "CPVL", "PRRG4", "TMEM59", "HADHB", "CYBRD1", "ACSL6", "PLA2G15", "C…
BLALOCK_ALZHEIMERS_DISEASE_UP	2.98896e-05	0.00281355	0.237536	1.37485	1	1648	c("JUN", "BTG2", "ZFP36", "ACAP2", "NOLC1", "IER2", "PPM1B", "SYF2", "KLF9", "RGS12", "PI4KB", "DCN", "EIF5B", "METTL13", "PTCRA", "PLD2", "DBF4", "NIPBL", "ARMC8", "JMJD6", "N4BP1", "AP3S2", "DTNA", "MFAP1", "UPF1", "C9orf7", "RBPMS", "USP1", "MED22", "PDLIM3", "TRIM68", "PIGA", "GAB2", "ENAH", "FBN2", "RBCK1", "RNF24", "RBM15", "GYPB", "RNMTL1", "EIF3B", "PATZ1", "BGLAP", "SP3", "SMAD5", "AHCTF…
GO_NUCLEIC_ACID_BINDING_TRANSCRIPTION_FACTOR_ACTIVITY	3.1053e-05	0.00281355	0.24382	1.38492	1	1159	c("JUN", "EGR1", "ATF3", "BTG2", "ZNF227", "ATF4", "ZNF367", "SOX17", "NKX6-1", "FOS", "KLF9", "SIX1", "HOXB7", "RFXAP", "PRDM1", "MKL1", "SIX2", "ZNF564", "ZSCAN22", "ZNF561", "NR1H4", "ZNF165", "ZNF267", "RBCK1", "ZNF121", "PATZ1", "FOSL2", "SP3", "SMAD5", "AHCTF1", "VDR", "RXRA", "ZNF552", "ZNF207", "POU5F2", "CSRNP3", "ZNF613", "EGR2", "ZNF263", "CCRN4L", "TBPL2", "ZNF606", "REL", "ZNF85", "J…
GO_POSITIVE_REGULATION_OF_DEVELOPMENTAL_PROCESS	3.11299e-05	0.00281355	0.24663	1.39819	1	1119	c("JUN", "EGR1", "IL8", "IL1B", "ANXA3", "P2RY2", "SOX17", "NKX6-1", "FOS", "IHH", "SIX1", "DCN", "HOXB7", "LPHN1", "AMIGO3", "PRDM1", "CYP26B1", "PTGS2", "RIMS1", "PRDM16", "NIPBL", "LRRC7", "UTS2R", "TNFSF9", "MAML1", "CAV3", "FLRT1", "FBN2", "EPHA1", "RHOB", "ZAP70", "IFITM1", "SMAD5", "NTF3", "LRRC4B", "VDR", "TMIGD2", "SEPT9", "CYP1B1", "ADCYAP1", "INPP5D", "PRKD1", "DMD", "ADIG", "COBL", "C…
GO_SEQUENCE_SPECIFIC_DNA_BINDING	3.16021e-05	0.00281355	0.256584	1.44347	1	991	c("JUN", "EGR1", "ATF3", "ATF4", "NCL", "SMG5", "SOX17", "NKX6-1", "FOS", "SIX1", "HOXB7", "PRDM1", "MKL1", "LHX8", "SIX2", "PRDM16", "ZSCAN22", "ZNF561", "UPF1", "NR1H4", "ZNF165", "PATZ1", "HSPD1", "FOSL2", "SUV39H1", "SP3", "SMAD5", "NONO", "VDR", "RXRA", "ZNF552", "VSX2", "CRY1", "PHF12", "CSRNP3", "SUV39H2", "EGR2", "ZNF263", "ACTN4", "REL", "ZNF85", "JUND", "ZNF295", "LHX1", "MBD1", "GBX1",…
GO_CHROMOSOME_ORGANIZATION	3.17199e-05	0.00281355	0.256301	1.43854	1	953	c("SUPV3L1", "C10orf2", "MCM6", "CDC23", "MCM3", "SART3", "PRDM16", "NIPBL", "JMJD6", "UBC", "SETD6", "VCX", "H2AFB1", "UPF1", "NR1H4", "RLF", "C14orf169", "SUV39H1", "AHCTF1", "ELP3", "H2BFM", "ZNF207", "SMC4", "ARID4B", "SUV39H2", "HIST1H2BJ", "DNAJC2", "RECQL5", "SMCHD1", "MBD1", "RTF1", "PER1", "BANP", "CENPP", "KIF18A", "DNA2", "SYCE2", "H2AFV", "TINF2", "RNF8", "RNF40", "RSF1", "BRD2", "EHM…
GO_RESPONSE_TO_NITROGEN_COMPOUND	3.20945e-05	0.00281355	0.265001	1.47554	1	844	c("JUN", "EGR1", "DUSP1", "BTG2", "IL1B", "P2RY2", "NKX6-1", "FOS", "HMGCS2", "KCNJ11", "GNAT3", "VGF", "PTGS2", "RXFP4", "FABP3", "GFPT1", "TFF1", "GUCY1B3", "YWHAG", "PTEN", "CDKN1A", "NR1H4", "AGXT", "SH3BP4", "P2RX5", "SSTR3", "SORT1", "GPR173", "EIF2C3", "RXRA", "EEF2", "RFTN1", "GNB1", "CRY1", "PPP1R15A", "SLC3A2", "EGR2", "AKAP9", "PPP3CA", "NEURL", "JUND", "ITGA2", "MBD1", "PER1", "RNF40"…
GO_PROTEIN_DOMAIN_SPECIFIC_BINDING	3.30715e-05	0.00281355	0.284149	1.54494	1	613	c("JUN", "IL1B", "USP47", "ATF4", "ARFIP2", "C9orf89", "MKL1", "STXBP1", "RIMS1", "NIPBL", "LNX1", "OSBP", "DTNA", "YWHAG", "TBC1D10A", "PTEN", "TCAP", "NCOA6", "ENAH", "RDX", "ITGB1BP2", "RXRA", "MCL1", "SKI", "TP53BP2", "INPP5D", "EGR2", "HIF1AN", "UBE2I", "TWIST1", "PTPN11", "EHMT2", "SON", "KPNB1", "BPY2C", "DLC1", "CEP68", "DDIT3", "WAS", "NKX3-1", "ADAM9", "RAB27A", "TRAF4", "RIPK2", "POU2F…
CAIRO_HEPATOBLASTOMA_CLASSES_UP	3.31027e-05	0.00281355	0.278121	1.50733	1	586	c("NCL", "NOLC1", "C10orf2", "MCM6", "EIF5B", "MCM3", "DBF4", "SNRNP200", "DNAJC9", "EIF3B", "HSPD1", "NONO", "TGS1", "SEPT9", "ZNF207", "SMC4", "CCT2", "KIF18A", "ATP5SL", "CCT7", "LRRC59", "KIAA1609", "CDCA4", "KPNB1", "WDR77", "AAMP", "RRS1", "FAM136A", "WDR46", "R3HDM1", "MCM7", "C8orf33", "CCNE1", "PTP4A3", "NDC80", "CTSL2", "CCNF", "PIK3C2G", "MAD1L1", "EIF4A3", "DDX1", "NOL7", "TCERG1", "K…
GO_MRNA_METABOLIC_PROCESS	3.32795e-05	0.00281355	0.282579	1.52517	1	558	c("ZFP36", "SUPV3L1", "SMG5", "PDE12", "SYF2", "FUS", "SART3", "SNRNP200", "JMJD6", "H2AFB1", "UPF1", "RBPMS", "SF3B4", "RBM15", "NONO", "TGS1", "EIF2C3", "CCRN4L", "RBM28", "POLDIP3", "DCP1A", "PAPOLA", "RBM27", "PPP1R8", "SON", "WDR77", "SNW1", "CASC3", "ACIN1", "TUT1", "CNOT4", "PPP2CA", "YTHDC1", "EDC4", "PELO", "CPSF4", "PHRF1", "EIF4A3", "DDX1", "SMG6", "C1QBP", "SCAF1", "TXNL4B", "SLBP", "…
GO_POSITIVE_REGULATION_OF_ORGANELLE_ORGANIZATION	3.33228e-05	0.00281355	0.280957	1.51591	1	557	c("IL1B", "UBE2J2", "SLAIN2", "ZBED3", "GLS2", "DCN", "SART3", "NIPBL", "WHAMM", "YWHAG", "PTEN", "CAV3", "EPHA1", "NTF3", "SEPT9", "ARHGEF5", "TP53BP2", "PRKD1", "SLMO1", "CCT2", "HRK", "ANK1", "APOA1", "PFN1", "RTF1", "RAB1A", "HSPA1L", "TSGA13", "CCT7", "TINF2", "FAM154A", "RNF40", "VPS37B", "MYOC", "PIP4K2C", "CDCA5", "SNW1", "PRDM12", "MYB", "WDR46", "WAS", "PLAGL2", "ARF6", "STX18", "FAM178…
GO_CHROMATIN_BINDING	3.40188e-05	0.00281355	0.307989	1.62122	1	423	c("JUN", "NKX6-1", "FOS", "SIX1", "EXO1", "NIPBL", "VCX", "UPF1", "NCOA6", "PATZ1", "NOC3L", "FOSL2", "SUV39H1", "SP3", "NONO", "RXRA", "PHF12", "EGR2", "ACTN4", "DNAJC2", "REL", "MBD1", "PER1", "RNF8", "EBF2", "BRD2", "EHMT2", "HOXC13", "CDCA5", "UHRF1", "NOTCH1", "MCM5", "LOXL2", "ANKRD17", "DDX1", "ATAD2", "VRK1", "TP63", "GLI1", "NCAPD3", "ARX", "HINFP", "TTF1", "RING1", "NUP62", "BAHCC1", "K…
MODULE_1	3.44317e-05	0.00281355	0.316941	1.64374	1	362	c("JUN", "EGR1", "ATF3", "DHRS3", "FOS", "CDKN1A", "RBPMS", "DUSP2", "PDLIM3", "RHOB", "FOSL2", "RFTN1", "OPTN", "PPP1R15A", "FILIP1L", "PDLIM5", "TES", "PER1", "EMP3", "GSTM1", "MAFF", "SOD3", "PLAT", "EGR3", "CD151", "IL1R1", "IGFBP3", "TRIB2", "LAMB2", "TIPARP", "TNFRSF10B", "TGM2", "IFIT1", "S100A11", "PTPN12", "FXYD1", "SLC23A2", "TSPYL2", "CYR61", "PTGIS", "DDX42", "LDLR", "DBN1", "ENPP2", …
GO_RHYTHMIC_PROCESS	3.48438e-05	0.00281355	0.324752	1.64904	1	295	c("JUN", "ATF4", "KLF9", "BTBD9", "VGF", "GFPT1", "PTEN", "NCOA6", "SUV39H1", "NONO", "CRY1", "SUV39H2", "ADCYAP1", "EGR2", "CCRN4L", "JUND", "PER1", "TWIST1", "NRIP1", "EGR3", "CCNE1", "KCND2", "CLDN4", "MTNR1A", "HTR7", "ESR2", "ZNF830", "TGFB3", "NR1D1", "ID4", "SYNCRIP", "SRD5A1", "HES7", "SIN3A", "GNRH1", "OGT", "TPH1", "RORB", "KITLG", "BMP4", "SMAD4", "NAMPT", "CHAT", "HNRNPD", "EIF2B5", "…
MUELLER_PLURINET	3.49711e-05	0.00281355	0.330138	1.66812	1	282	c("ANXA3", "NCL", "NOLC1", "MCM6", "PPM1B", "FUS", "EXO1", "MCM3", "RBPMS", "ZNF165", "RNMTL1", "HSPD1", "GOT2", "PHF10", "PIAS2", "UNC119", "PFN1", "KPNB1", "WDR77", "MYB", "MCM5", "FAM136A", "RFC3", "CCNE1", "TCERG1", "DHCR24", "STXBP3", "NACC1", "FEN1", "PPAN", "FBL", "BYSL", "NLE1", "SYNCRIP", "TOE1", "MSH6", "COIL", "UNG", "WRN", "SNRPB", "CDC25C", "BAK1", "NFKBIB", "APEX1", "DAZAP1", "GMPS"…
GO_REGULATION_OF_CHROMOSOME_ORGANIZATION	3.51494e-05	0.00281355	0.342502	1.71783	1	264	c("DUSP1", "IL1B", "SMG5", "CDC23", "SART3", "NIPBL", "PTEN", "ZNF207", "SKI", "PRKD1", "GEN1", "OTUB1", "CCT2", "RTF1", "RAB1A", "CCT7", "TINF2", "RNF40", "TWIST1", "CDCA5", "SNW1", "PRDM12", "UHRF1", "MYB", "MAD1L1", "BCOR", "FAM178A", "NOS1", "SMG6", "ATAD2", "ANKRD32", "TNKS", "PAX5", "LIG4", "ESPL1", "ZNF304", "ATAD2B", "SIN3A", "ERCC1", "OGT", "TPR", "FOXP3", "HNRNPC", "AKAP8L", "PHF19", "R…
FOURNIER_ACINAR_DEVELOPMENT_LATE_2	3.51549e-05	0.00281355	0.344631	1.73049	1	267	c("NOLC1", "MCM6", "EIF5B", "MCM3", "DBF4", "DNAJC9", "GFPT1", "USP1", "GNB1", "SMC4", "CCT2", "PFN1", "H2AFV", "PHLDA1", "MUS81", "MCM7", "DCAF15", "RFC3", "NDC80", "CCNF", "FOSL1", "KIF2C", "VRK1", "UPP1", "NASP", "NOP10", "C16orf53", "FEN1", "ZWINT", "MT1F", "MSH6", "LDLR", "NUP205", "UCHL5", "SNRPB", "CALM2", "NT5E", "DHX15", "PRC1", "MCM4", "CDCA3", "PRPF40A", "SRPK1", "CENPN", "LDHA", "DUSP…
CREBP1_Q2	3.52516e-05	0.00281355	0.360891	1.79661	1	247	c("EGR1", "DUSP1", "ZNF367", "FOS", "VGF", "PDLIM3", "FAM19A1", "JOSD1", "EEF2", "PPP1R15A", "GRM3", "SUV39H2", "DMD", "EGR2", "ZNF295", "PER1", "VPS37B", "MAFF", "CCBL1", "PRR3", "CLDN6", "EGR3", "YME1L1", "GNL1", "ADAM9", "CBX8", "GTF2A1", "GLI1", "ITFG2", "RUSC1", "KCNA5", "LGR5", "CLDN7", "RING1", "FOXD3", "C11orf9", "CRH", "SPHK2", "RBMS2", "FAM167A", "TSPAN7", "SIK2", "ZC3H10", "CALM2", "HO…
BLUM_RESPONSE_TO_SALIRASIB_UP	3.53482e-05	0.00281355	0.365262	1.81474	1	243	c("EGR1", "ATF3", "SUPV3L1", "ATF4", "GFPT1", "AP3S2", "CDKN1A", "DAP3", "EEF2", "ACBD3", "PPP1R15A", "CSNK1G1", "AZI2", "TP53BP2", "CBS", "MAFF", "SLC1A5", "NINJ1", "GLTSCR2", "TNFRSF10B", "FOSL1", "PEA15", "EIF4EBP1", "UBE2H", "GOLGB1", "SARS", "ERCC1", "UNG", "OGT", "AARS", "SEL1L", "SEC63", "XIAP", "SQSTM1", "NAMPT", "BAK1", "SIAH2", "PPP2R5B", "CTSD", "TOM1L1", "CHIC2", "MTHFD2", "KPNA5", "U…
DAZARD_RESPONSE_TO_UV_NHEK_UP	3.54064e-05	0.00281355	0.363219	1.80018	1	238	c("JUN", "ATF3", "DUSP1", "IL8", "ZFP36", "ATF4", "IER2", "FOS", "HMGCS2", "PRDM1", "PTGS2", "TCN1", "CLTB", "PPP1R15A", "HIST1H2BJ", "JUND", "PDLIM5", "PFN1", "BRD2", "PHLDA1", "CXCL2", "DDIT3", "CLDN4", "STK17B", "NOL7", "RRP7A", "NR1D1", "CYR61", "CYP11B1", "CHRNB4", "ERCC1", "PLXNA3", "CRYBA4", "ATP5I", "GAST", "RAP1A", "NUCB1")
GO_RNA_SPLICING_VIA_TRANSESTERIFICATION_REACTIONS	3.54409e-05	0.00281355	0.36801	1.82184	1	236	c("SYF2", "FUS", "SART3", "SNRNP200", "RBPMS", "SF3B4", "RBM15", "NONO", "TGS1", "PAPOLA", "WDR77", "SNW1", "CASC3", "YTHDC1", "EIF4A3", "DDX1", "TXNL4B", "PABPC1", "RBM22", "GEMIN5", "POLR2J", "SYNCRIP", "ZMAT2", "USP4", "DHX8", "PCBP1", "USP39", "HNRNPC", "UBL5", "SNRPB", "PTBP1", "POLR2B", "DHX38", "DHX15", "HNRNPD", "CLP1", "UPF3B", "POLR2F", "MPHOSPH10", "SF3B1", "RNPS1", "PRPF40A", "NHP2L1"…
WINTER_HYPOXIA_METAGENE	3.54849e-05	0.00281355	0.368929	1.82458	1	234	c("JUN", "EGR1", "IL8", "HLA-DQB1", "FOS", "PTGS2", "CDKN1A", "CA12", "HSPD1", "GAPDH", "SLC3A2", "PLIN2", "TXNIP", "ITGA5", "ELF3", "IGFBP3", "DDIT3", "EIF4A3", "PGAM1", "NOS1", "TGM2", "NR3C1", "TPI1", "BCL2L2", "TGFB3", "F3", "RNASEL", "SIN3A", "MPI", "VEGFC", "NT5E", "SIAH2", "UMPS", "CTSD", "HMOX1", "DKC1", "PTGS1", "TGFA", "PLAU", "PDGFB", "SLC2A1", "HERPUD1", "PFKFB1", "HK2", "LDHA")
GRAESSMANN_APOPTOSIS_BY_SERUM_DEPRIVATION_DN	3.55638e-05	0.00281355	0.384935	1.89643	1	227	c("JUN", "DUSP1", "CLDN3", "KLF9", "GPR35", "SRXN1", "C9orf89", "CA12", "CAV3", "PIGA", "S100A16", "HSPB8", "CYB561", "AS3MT", "BAG5", "COPB2", "CNDP2", "TES", "PAPOLA", "EFHD1", "MUS81", "ANO10", "PLAGL2", "CBX8", "TGM2", "ABCA2", "ELAC1", "NASP", "ADAMTS15", "MED24", "BCL2L2", "TXNDC11", "TBL2", "F3", "GCNT2", "SEPT5", "RAPGEF3", "ELMO2", "ERO1L", "PCOLCE", "SLC1A4", "HMOX1", "FLT3LG", "ARMC5",…
MODULE_252	3.55638e-05	0.00281355	0.383293	1.88835	1	227	c("JUN", "MCM6", "FOS", "MCM3", "PSMD2", "CDKN1A", "PER1", "SNW1", "PHLDA1", "RFC3", "NDC80", "FOSL1", "KIF2C", "NASP", "SLBP", "FEN1", "ZWINT", "MLL2", "ZNF43", "IPO7", "COIL", "UNG", "CDC25C", "MYCN", "ZNF146", "NFATC4", "APEX1", "NCAPD2", "POLR2F", "POLD1", "LHX2", "TLX2", "MLH1", "CDK4", "CHAF1A", "SLU7", "LIG1", "GTF2I", "TMPO", "TAF6", "HMGB2", "EZH2", "CENPE", "POLR2D", "BMI1", "CENPA", "W…
ZHANG_TLX_TARGETS_36HR_UP	3.55973e-05	0.00281355	0.373774	1.83358	1	219	c("JUN", "BTG2", "ADAMTS4", "SRXN1", "STXBP1", "YWHAG", "CDKN1A", "GAB2", "SORT1", "RXRA", "SRGAP2", "ITGA5", "CYTIP", "PIP4K2C", "SOD3", "EFHD1", "CD151", "SLC38A10", "DDIT3", "PTP4A3", "NTN3", "UPP1", "S100A11", "NACC1", "B4GALT2", "TGFB3", "SPNS2", "SESN2", "SLC7A11", "C2orf40", "WNT7B", "SEL1L", "IER5", "ARF3", "CDH13", "BAK1", "PPP2R5B", "ADAM15", "RAB40C", "SCAMP5", "ARHGAP1", "ARMC6", "S10…
PHONG_TNF_RESPONSE_VIA_P38_COMPLETE	3.56481e-05	0.00281355	0.378415	1.85466	1	218	c("EGR1", "ATF3", "ZFP36", "MCM6", "FOS", "SV2A", "PTGS2", "GFPT1", "SCHIP1", "ENAH", "FOSL2", "MCL1", "ZBTB5", "PPP1R15A", "ARID4B", "PRKD1", "EGR2", "ITGA5", "SPAG9", "MAP7D1", "RGS1", "NOTCH1", "CEP68", "NINJ1", "UBR2", "IL7R", "DDIT3", "MYO1C", "TRAF4", "ZCCHC24", "DUSP5", "JRK", "TNFRSF11B", "SHC1", "NR3C1", "PTPN12", "TMEM51", "ARHGAP12", "MNS1", "LARP1", "KDM6B", "CYR61", "DIO2", "NEO1", "…
CREB_Q4_01	3.57207e-05	0.00281355	0.37792	1.83965	1	206	c("DUSP1", "ZNF367", "SART3", "SULT4A1", "PDLIM3", "JOSD1", "RAB25", "NEDD1", "PPP1R15A", "GRM3", "SUV39H2", "EGR2", "TRIM39", "JUND", "PER1", "RNF166", "ADAP1", "SPAG9", "VPS37B", "MAFF", "CCBL1", "PRR3", "CLDN6", "GNL1", "TRAF4", "FAM174A", "ARIH1", "CBX8", "GTF2A1", "ITFG2", "RUSC1", "LGR5", "CLDN7", "FOXD3", "UBE2H", "CCDC86", "YWHAZ", "CRH", "DIO2", "RBMS2", "MAOA", "TSC22D3", "ZFAND2B", "TS…
GO_REGULATION_OF_SYMBIOSIS_ENCOMPASSING_MUTUALISM_THROUGH_PARASITISM	3.57814e-05	0.00281355	0.379535	1.84234	1	202	c("JUN", "IL8", "OSBP", "FUCA2", "IFITM1", "PM20D1", "SNF8", "C19orf66", "PFN1", "OAS1", "WHSC2", "RSF1", "CTDP1", "ITGAV", "VPS37B", "SNW1", "CHMP4B", "NOTCH1", "IFIT1", "ADAR", "FCN1", "PABPC1", "STAU1", "RNASEL", "POLR2J", "LARP1", "TRIM32", "NR5A2", "POLR2B", "IFITM2", "SQSTM1", "DDB1", "TRIM15", "POLR2F", "TRIM11", "MPO", "STOM", "VAPB", "CHMP2B", "SRPK1", "CCL5", "TRIM62", "GSN", "POLR2C", …
GSE23925_LIGHT_ZONE_VS_NAIVE_BCELL_UP	3.58461e-05	0.00281355	0.384365	1.85513	1	193	c("EGR1", "ATF3", "DUSP1", "ZFP36", "ATF4", "IER2", "FOS", "C1orf55", "DUSP2", "FOSL2", "PPP1R15A", "EGR2", "OBFC2A", "FILIP1L", "CYP8B1", "RAB1A", "PER1", "PRKAB1", "CYTIP", "VPS37B", "MAFF", "EGR3", "ZFP112", "STK17B", "BTG3", "CBX8", "DUSP5", "LRP12", "ZBTB9", "GMPPB", "CAMK2B", "MALT1", "SPNS2", "KDM6B", "C8G", "ITPKB", "SIAH2", "CASKIN2", "C7orf23", "HSD11B1", "FCER1A", "TMEM63B", "FOSB")
GSE3039_ALPHAALPHA_VS_ALPHABETA_CD8_TCELL_UP	3.58629e-05	0.00281355	0.390679	1.88865	1	196	c("JUN", "EGR1", "UBE2J2", "DCN", "OSM", "CDKN1A", "CLTB", "VDR", "TLR2", "MRPS36", "WISP1", "MAFF", "IRF2BP2", "NOP2", "PHLDA1", "FAM129B", "CTSL2", "LRP12", "HSPA1B", "UPP1", "HTR7", "TPI1", "BYSL", "CCDC86", "AARS", "NUP93", "TATDN2", "RRBP1", "PSMD3", "WBP5", "POLR2F", "PLAU", "SLC2A1", "TRIO", "S100A10", "C1R", "CHST14", "LDHA", "CXCL3", "IL6", "KDELR2", "AP2S1", "TMEM183A", "SNX1", "NUCB2",…
GSE19401_UNSTIM_VS_RETINOIC_ACID_STIM_FOLLICULAR_DC_UP	3.58873e-05	0.00281355	0.38417	1.85605	1	195	c("DUSP1", "ATF4", "IER2", "HLA-DQB1", "FOS", "C2", "P2RY6", "SLC16A3", "RXRA", "YARS", "TXNIP", "JUND", "TSC22D4", "HYAL2", "RRAS", "ITGB2", "SEC14L1", "AURKC", "TGM2", "SLC20A2", "SLC6A12", "FCN1", "CLDN7", "PSMB6", "FBL", "MT1F", "CENPB", "TCIRG1", "ASGR2", "ERCC1", "TSPO", "ANKS1A", "ENPP2", "PGD", "FLOT1", "ARF3", "DNAJC13", "BCKDHA", "SERPINA1", "PDGFB", "FOSB", "ELK4", "SART1", "MT1A", "RU…
GSE3982_EOSINOPHIL_VS_MAST_CELL_DN	3.59712e-05	0.00281355	0.386452	1.86189	1	191	c("JUN", "EGR1", "DHRS3", "MCM3", "DAP3", "FAM171A1", "CYP1B1", "OPTN", "WHSC2", "DDRGK1", "CLDN6", "ANKRD17", "DPH2", "GRSF1", "DNAJC15", "FBL", "NLE1", "CMA1", "SLC25A6", "IPO7", "IARS2", "ZNHIT6", "UTP3", "ABCF2", "TMEM180", "MFAP3L", "DET1", "UMPS", "KCTD7", "EIF2B5", "C9orf91", "WBP5", "LMAN2L", "GSTT2", "PDHX", "DTWD1", "SSBP1")
GSE36476_CTRL_VS_TSST_ACT_40H_MEMORY_CD4_TCELL_OLD_UP	3.5979e-05	0.00281355	0.390402	1.87857	1	189	c("JUN", "DUSP1", "FOS", "EFCAB6", "RLF", "IFITM1", "FOSL2", "JOSD1", "VCPIP1", "ZBTB5", "TXNIP", "CPS1", "GPR88", "P2RX1", "ACACB", "CLDN6", "TRIB2", "ELF2", "ITGB2", "PXDN", "TNFRSF10B", "GNAQ", "IQSEC1", "LARS", "AFF1", "TSC22D3", "IRS2", "HBQ1", "MYCN", "MOAP1", "TLR3", "PLCD1", "ZNF529", "PTGER4", "GPR98", "CBFA2T3", "LILRA6", "ACCN2", "DGKD", "HTR1E", "TMX4", "RHBDF1", "RALGAPA1", "LONP2", …
GSE29618_PRE_VS_DAY7_FLU_VACCINE_MDC_DN	3.60023e-05	0.00281355	0.388411	1.86984	1	190	c("JUN", "EGR1", "ATF3", "DUSP1", "RIMS1", "N4BP1", "HSD3B1", "RASSF1", "NAT9", "ZNF613", "NFE2L3", "ADAP1", "MYH1", "FAM55C", "EIF2B3", "ZNF225", "FAM136A", "GNL1", "HERC1", "KLF6", "IQSEC1", "AGR2", "IFNA16", "SLC4A3", "MT1F", "ZNF557", "ANKS1A", "CREBL2", "IER5", "DGKA", "TCF20", "ENY2", "SSBP1", "NKX2-1", "LDHA", "SCNM1", "DCAKD", "ZNF250")
HALLMARK_G2M_CHECKPOINT	3.60023e-05	0.00281355	0.390117	1.87806	1	190	c("NCL", "NOLC1", "MCM6", "EXO1", "MCM3", "DBF4", "UPF1", "SUV39H1", "SMC4", "DMD", "H2AFV", "KPNB1", "MCM5", "YTHDC1", "NDC80", "CCNF", "KIF2C", "ABL1", "NASP", "HMGB3", "ESPL1", "SYNCRIP", "NUMA1", "E2F2", "STAG1", "SS18", "SLC7A1", "WRN", "CUL1", "HOXC10", "KIF11", "FOXN3", "HNRNPD", "CUL3", "PRC1", "DKC1", "KATNA1", "SMAD3", "ATRX", "ARID4A", "WHSC1", "CDK4", "CHAF1A", "TMPO", "EZH2", "HMGN2"…
PETROVA_ENDOTHELIUM_LYMPHATIC_VS_BLOOD_DN	3.62004e-05	0.00281355	0.415302	1.95586	1	161	c("JUN", "BTG2", "IL8", "ANXA3", "CDKN1A", "RHOB", "ATP1B1", "SLC3A2", "PFKM", "ITGA5", "EMP3", "ITGAV", "RRAS", "LOXL2", "FAM107A", "FAP", "TGM2", "UPP1", "TP53I3", "CLDN7", "MT1F", "CDC42EP3", "VEGFC", "MT3", "SLC1A1", "HMOX1", "SGSH", "ENO2", "PLAU", "SMAD3", "NPTX1")
GSE45365_CD8A_DC_VS_CD11B_DC_IFNAR_KO_MCMV_INFECTION_DN	3.62056e-05	0.00281355	0.414486	1.96105	1	167	c("JUN", "EGR1", "ATF3", "DUSP1", "BTG2", "IL8", "PTGS2", "UFSP1", "APLF", "SLC16A9", "CXCL2", "ELSPBP1", "FAM159A", "RGR", "P2RY10", "CCDC114", "PYROXD1", "F3", "CMA1", "KRT76", "OR6A2", "FAM22F", "OTUD1")
GO_RESPONSE_TO_HYDROGEN_PEROXIDE	3.68908e-05	0.00281355	0.470337	2.08078	1	108	c("JUN", "DUSP1", "RHOB", "STK24", "CYP1B1", "EEF2", "TXNIP", "DDIT3", "ADAM9", "KLF6", "AIFM1", "CBX8", "FOSL1", "ABL1", "SHC1", "KCNA5", "F3", "MAP3K5", "KDM6B", "BAK1", "APEX1", "HMOX1", "FOXO1", "LDHA", "IL6", "CASP3", "EZH2", "PTK2B")
PID_ERBB1_DOWNSTREAM_PATHWAY	3.68963e-05	0.00281355	0.486825	2.13758	1	103	c("JUN", "EGR1", "DUSP1", "ZFP36", "FOS", "PLD2", "YWHAG", "RPS6KA3", "F2RL2", "PPP2CA", "PIK3CB", "ACTR2", "YWHAZ", "MAP2K4")
MORF_DNMT1	3.69249e-05	0.00281355	0.471929	2.1031	1	113	c("MCM6", "FUS", "MCM3", "SNRNP200", "DNAJC9", "USP1", "NONO", "GOT2", "GNB1", "YARS", "MCM5", "R3HDM1", "TCERG1", "NASP", "SLBP", "ZWINT", "AFG3L2", "ESPL1", "PPM1G", "HNRNPD", "DKC1", "LMNB2", "HCFC1", "SSBP1", "SRPK1", "GARS", "WHSC1", "SPAG5", "CHAF1A", "TXNL4A", "CBFB", "DUT", "POM121", "SMC3", "IARS", "RRM1", "XPO1", "RAD23A", "HNRNPM", "TYMS", "SF3A3", "XRCC5", "TUBA3C", "HNRNPU", "XPO7", …
GO_RESPONSE_TO_CAMP	3.69269e-05	0.00281355	0.471151	2.07175	1	104	c("JUN", "DUSP1", "FOS", "HMGCS2", "VGF", "AGXT", "AKAP9", "JUND", "PER1", "CPS1", "FOSL1", "SRD5A1", "OXT", "RAPGEF3", "RAP1A", "SLC6A3", "APEX1", "NDUFS4", "SREBF1", "BRAF", "DUOX2", "FOSB", "MMP19", "AQP8", "PFKFB1", "LDHA")
GO_CELLULAR_RESPONSE_TO_STARVATION	3.69324e-05	0.00281355	0.47548	2.1157	1	112	c("JUN", "ATF3", "ATF4", "CDKN1A", "PPP1R15A", "MAP1LC3B2", "EHMT2", "WDR24", "ZFYVE1", "SLC38A3", "CTSL2", "PPM1D", "UPP1", "DNAJC15", "PIK3R4", "TBL2", "SRD5A1", "WRN", "WNT2B", "SREBF1", "BHLHA15", "FOXO1", "HFE", "SLC2A1")
MORF_RRM1	3.69495e-05	0.00281355	0.494366	2.15625	1	99	c("MCM6", "MCM3", "SNRNP200", "DNAJC9", "MFAP1", "USP1", "NONO", "GOT2", "GNB1", "YARS", "R3HDM1", "NASP", "SLBP", "FEN1", "ZWINT", "AFG3L2", "ESPL1", "PPM1G", "KIF11", "HNRNPD", "LMNB2", "HCFC1", "RMND5A", "SSBP1", "WHSC1", "SPAG5", "CHAF1A", "TXNL4A", "DUT", "SMC1A", "POM121", "SMC3", "IARS", "RRM1", "XPO1", "HNRNPM", "MSH2", "TYMS", "XRCC5", "TUBA3C", "HNRNPU", "TARS", "BUB3", "CENPF", "RFC4",…
CROONQUIST_NRAS_VS_STROMAL_STIMULATION_DN	3.70062e-05	0.00281355	0.492052	2.13829	1	97	c("JUN", "DUSP1", "IER2", "FOS", "MCM3", "HSPB6", "PPP1R15A", "HIST1H2BJ", "POSTN", "IGFBP3", "MCM7", "PTP4A3", "CCNF", "KIF2C", "FSCN1", "NASP")
HARRIS_HYPOXIA	3.73392e-05	0.00281355	0.513426	2.15682	1	80	c("JUN", "IL8", "FOS", "PTGS2", "CDKN1A", "CA12", "GAPDH", "IGFBP3", "DDIT3", "TGM2", "RP1", "TGFB3", "F3", "APEX1", "HMOX1", "TGFA", "PDGFB", "SLC2A1", "HK2", "LDHA", "SPP1", "IL6", "PRPS1", "ENPEP")
VANHARANTA_UTERINE_FIBROID_DN	3.74756e-05	0.00281355	0.546134	2.22178	1	67	c("JUN", "EGR1", "ATF3", "SOX17", "IER2", "MAFF", "EFHD1", "ADH1B")
JECHLINGER_EPITHELIAL_TO_MESENCHYMAL_TRANSITION_DN	3.75432e-05	0.00281355	0.564845	2.29009	1	66	c("EGR1", "ATF3", "DUSP1", "BTG2", "ZFP36", "FOS", "EGR2", "ACTN4", "CYP2F1", "CHKA", "TGM2", "TGFB3", "ID4", "F3", "KITLG", "BMP4", "FZD8")
PID_FCER1_PATHWAY	3.75841e-05	0.00281355	0.560947	2.24021	1	61	c("JUN", "DUSP1", "FOS", "PLD2", "GAB2", "INPP5D", "PTPN11")
PID_ATF2_PATHWAY	3.76627e-05	0.00281355	0.559586	2.21981	1	59	c("JUN", "ATF3", "DUSP1", "IL8", "FOS", "JUND", "HRK", "DDIT3", "DUSP5")
GRAHAM_CML_QUIESCENT_VS_NORMAL_DIVIDING_UP	3.77095e-05	0.00281355	0.585637	2.29036	1	55	c("JUN", "IL8", "IL1B", "PTGS2", "CYP1B1", "RSRC2", "RGS1", "MAFF", "CXCL2", "SOD2", "CCL19", "INTS6", "CCL8", "CLK4")
BORLAK_LIVER_CANCER_EGF_UP	3.77117e-05	0.00281355	0.583676	2.29098	1	56	c("EGR1", "ATF3", "BTG2", "H19", "FOS", "ELF3", "CIDEA", "BTG3", "S100A11", "CLDN7", "TLR6", "LTB", "LY6D", "ALCAM", "WBP5", "TGFA", "RBP1", "SPP1")
GO_OUTFLOW_TRACT_MORPHOGENESIS	3.77117e-05	0.00281355	0.559426	2.1958	1	56	c("JUN", "SOX17", "DHRS3", "SIX1", "NIPBL", "TWIST1")
BIOCARTA_PPARA_PATHWAY	3.77822e-05	0.00281355	0.567379	2.2338	1	57	c("JUN", "DUSP1", "PTGS2", "EHHADH", "RXRA", "APOA1", "NRIP1")
ZHOU_TNF_SIGNALING_30MIN	3.78022e-05	0.00281355	0.590201	2.28994	1	53	c("EGR1", "DUSP1", "ATF4", "IER2", "PTGS2", "EEF2", "MCM7", "TMF1", "CYR61")
ZHANG_PROLIFERATING_VS_QUIESCENT	3.78939e-05	0.00281355	0.606542	2.33497	1	51	c("JUN", "IL8", "SKI", "ITGA5", "GSTM1", "ITGAV", "CXCL2", "DDIT3")
PID_IL6_7_PATHWAY	3.80206e-05	0.00281355	0.627824	2.37736	1	47	c("JUN", "FOS", "GAB2", "MCL1", "PIAS1", "PIAS3", "PTPN11", "IL6ST")
HAN_JNK_SINGALING_UP	3.80214e-05	0.00281355	0.658553	2.33721	1	35	c("JUN", "DUSP1", "USP18")
PID_FRA_PATHWAY	3.80373e-05	0.00281355	0.659931	2.35738	1	36	c("JUN", "IL8", "ATF4", "DCN", "BGLAP", "FOSL2", "JUND")
DAUER_STAT3_TARGETS_UP	3.80423e-05	0.00281355	0.62669	2.38272	1	48	c("JUN", "ATF3", "ZFP36", "FEM1C", "SLC2A14", "MAFF", "DUSP5", "FOSL1", "SOD2")
CHUANG_OXIDATIVE_STRESS_RESPONSE_UP	3.82834e-05	0.00281355	0.714463	2.38049	1	27	c("JUN", "EGR1", "H19", "CYP1B1", "DDIT3", "HSPA1B", "LRP6", "PSMD3", "HMOX1")
VALK_AML_CLUSTER_1	3.83575e-05	0.00281355	0.721632	2.35648	1	25	c("JUN", "ATF3", "KIF17", "KCNA5", "FHL1", "SOCS2", "PRR16", "LTBP3", "SPAG6")
ONO_AML1_TARGETS_UP	3.84335e-05	0.00281355	0.7413	2.39543	1	24	c("JUN", "FOS", "CCNF")
GO_MICROGLIAL_CELL_ACTIVATION	3.87883e-05	0.00282789	0.866184	2.31674	1	12	c("JUN", "TLR3")
PUJANA_BRCA1_PCC_NETWORK	4.49681e-05	0.00326505	0.231742	1.33911	2	1594	c("TELO2", "SUPV3L1", "ATF4", "NCL", "NOLC1", "PDE12", "MCM6", "CDC23", "CYP2C18", "EIF5B", "FUS", "METTL13", "EXO1", "MCM3", "IGSF9B", "DBF4", "SART3", "RIMS1", "SNRNP200", "DNAJC9", "DNAJB4", "GSTTP1", "MFAP1", "SULT4A1", "WDR43", "DAP3", "USP1", "RBCK1", "CD1C", "SF3B4", "EIF3B", "RASSF1", "HSPD1", "SORT1", "ANKRD26", "NONO", "GAPDH", "DOLPP1", "STK24", "EEF2", "RIF1", "RFTN1", "ZNF207", "SMC4…
GO_MACROMOLECULAR_COMPLEX_BINDING	4.58421e-05	0.00331498	0.236565	1.3559	2	1367	c("JUN", "TELO2", "FAM123B", "NKX6-1", "FOS", "SIX1", "GNAT2", "DCN", "GNAT3", "EXO1", "SIX2", "NIPBL", "VCX", "WHAMM", "PTEN", "CDKN1A", "UPF1", "WDR43", "CAV3", "NCOA6", "REEP4", "PATZ1", "NOC3L", "FOSL2", "SUV39H1", "SP3", "MADCAM1", "NONO", "ELP3", "ITGB1BP2", "GAPDH", "RXRA", "EEF2", "GNB1", "ZNF207", "ATP1B1", "PHF12", "KIF17", "EGR2", "ACTN4", "MYL4", "DNAJC2", "REL", "CLSPN", "RECQL5", "M…
KOINUMA_TARGETS_OF_SMAD2_OR_SMAD3	4.85092e-05	0.00349364	0.262159	1.45295	2	791	c("ATF3", "BTG2", "ANXA3", "SNX7", "DHRS3", "RGS12", "CYP26B1", "UBC", "CDKN1A", "SLC25A24", "ENAH", "RMI1", "FOSL2", "BTBD10", "SEPT9", "WWC1", "MCL1", "ARHGEF5", "C16orf62", "PPP3CA", "DNAJC2", "YARS", "ITGA2", "PFN1", "SLC35F2", "TES", "KIAA1609", "H2AFV", "SPAG9", "SESTD1", "YOD1", "BRD2", "KCTD1", "CDCA4", "ITGAV", "ZNF703", "C19orf21", "IRF2BP2", "ORMDL3", "UHRF1", "EIF4H", "NUDCD3", "CHMP4…
GO_DOUBLE_STRANDED_DNA_BINDING	4.88886e-05	0.00350677	0.264266	1.45691	2	735	c("JUN", "EGR1", "ATF3", "ATF4", "NKX6-1", "FOS", "SIX1", "PRDM1", "MKL1", "SIX2", "ZNF561", "NR1H4", "RBCK1", "PATZ1", "HSPD1", "FOSL2", "SUV39H1", "SP3", "SMAD5", "NONO", "RXRA", "ZNF552", "CRY1", "PHF12", "SUV39H2", "EGR2", "ACTN4", "REL", "ZNF85", "JUND", "MBD1", "PER1", "MXD1", "ZNF792", "ZNF746", "NFE2L3", "E2F7", "ELF4", "EBF2", "NRIP1", "ESRRB", "ELF3", "UHRF1", "GMEB2", "MYB", "TLX1", "F…
GO_NEGATIVE_REGULATION_OF_PROTEIN_MODIFICATION_PROCESS	4.95958e-05	0.00354321	0.276816	1.50151	2	592	c("JUN", "ATF3", "DUSP1", "IL1B", "ZBED3", "CDC23", "DCN", "GPATCH2", "UBC", "PSMD2", "N4BP1", "YWHAG", "PTEN", "CDKN1A", "CAV3", "DUSP2", "FLRT1", "EPHA1", "NTF3", "LRRC4B", "SKI", "CRY1", "PPP1R15A", "CSRNP3", "DMD", "BAG5", "PIAS3", "OTUB1", "TRIM39", "CAMK2N1", "FKBP15", "ZFYVE28", "PER1", "TINF2", "C1QL4", "TWIST1", "FBXO31", "ELFN1", "HYAL2", "IGFBP3", "ZFYVE1", "TRIB2", "SUFU", "PPP2CA", "…
GO_POSITIVE_REGULATION_OF_LOCOMOTION	5.1103e-05	0.00362273	0.302648	1.59076	2	417	c("JUN", "IL8", "IL1B", "ANXA3", "P2RY2", "PTGS2", "RNASE10", "P2RY6", "EPHA1", "RHOB", "RDX", "MADCAM1", "ELP3", "NTF3", "RAB25", "PRKD1", "ACTN4", "F10", "ITGA2", "PFN1", "POSTN", "ITGA5", "TWIST1", "SPAG9", "FBXO31", "ITGAV", "MYOC", "ZNF703", "AAMP", "NOTCH1", "CXCL2", "MYO1C", "ADAM9", "NTN1", "PGAM4", "C1QBP", "GLI1", "CLDN7", "CCL19", "F3", "CYR61", "ZNF304", "GCNT2", "CBLL1", "AMOTL1", "E…
MODULE_118	5.11762e-05	0.00362273	0.309675	1.6228	2	403	c("MCM6", "ACR", "FOS", "SV2A", "MCM3", "SCHIP1", "CDKN1A", "AGXT", "SLC16A3", "CYP1B1", "PLIN2", "SLMO1", "RECQL5", "PER1", "CHST3", "EMP3", "GSTM1", "RGS1", "MAFF", "ECE2", "PLAT", "CD151", "MYB", "IL7R", "ITGB2", "LOXL2", "PTP4A3", "NDC80", "ADAM9", "CCNF", "TNFRSF10B", "TGM2", "IFIT1", "DPH2", "MLC1", "S100A11", "SIX6", "LGR5", "RRP7A", "EIF4EBP1", "FEN1", "ZWINT", "LRIT1", "CYR61", "SLC7A11"…
HSIAO_HOUSEKEEPING_GENES	5.13198e-05	0.00362273	0.308821	1.61205	2	386	c("DUSP1", "BTG2", "ZFP36", "ATF4", "NCL", "HLA-DQB1", "FUS", "ATP5B", "UBC", "PSMD2", "RBPMS", "IFITM1", "HSPD1", "JOSD1", "NONO", "GAPDH", "EEF2", "RFTN1", "GNB1", "TXNIP", "JUND", "PFN1", "ATP5A1", "BRD2", "SON", "CASC3", "HYAL2", "AAMP", "CD151", "EIF4H", "FAM193A", "TRAF4", "EIF4A3", "PGAM1", "C1QBP", "BCAP31", "PSMB6", "PABPC1", "RPS15", "FBL", "SLC25A6", "YWHAZ", "SARS", "BCLAF1", "GPS1", …
GO_CORE_PROMOTER_PROXIMAL_REGION_DNA_BINDING	5.16449e-05	0.00363127	0.309348	1.60168	2	355	c("JUN", "ATF3", "ATF4", "NKX6-1", "FOS", "SIX1", "PRDM1", "SIX2", "PATZ1", "FOSL2", "SP3", "EGR2", "ZNF85", "JUND", "PER1", "MXD1", "ZNF746", "NFE2L3", "ELF4", "EBF2", "ELF3", "UHRF1", "GMEB2", "MYB", "TLX1", "FOXJ2", "ZNF92", "FIGLA", "AEBP2", "DDIT3", "POU2F2", "FOSL1", "PAX5", "GLI1", "HINFP", "ZNF114", "NR3C1", "TBP", "PITX3", "NR1D1", "NKX6-2", "MBD3", "CUX2", "T", "HNRNPC", "FEZF1", "NR5A2…
GSE17721_LPS_VS_PAM3CSK4_2H_BMDC_UP	5.37692e-05	0.00369535	0.382411	1.8457	2	193	c("JUN", "DUSP1", "ZFP36", "USP47", "FOS", "RSBN1", "C9orf89", "AHCTF1", "ATAD1", "OBFC2A", "CCRN4L", "TINF2", "RGS1", "GPR37", "IL6ST", "PTGER2", "ADAM9", "KLF6", "TJP1", "NEURL4", "TSTD1", "LARP1", "RXFP2", "GUCY1A3", "REXO4", "LDLR", "ARHGEF3", "BAK1", "EMP1", "AFTPH", "FAM43A", "EPS15L1", "ENO2", "PLAU", "PRPF40A", "KRT86", "HK2", "STX12", "LIF", "AP4B1", "IL6", "UBE3A", "ADPGK", "APBB1", "TU…
GSE34179_THPOK_KO_VS_WT_VA14I_NKTCELL_DN	5.37692e-05	0.00369535	0.37951	1.83169	2	193	c("EGR1", "FOS", "GBGT1", "EXO1", "CA12", "SULT4A1", "EIF3B", "WWC1", "SUV39H2", "SLC3A2", "EGR2", "CCT2", "PRKCSH", "APEX2", "EGR3", "EFHD1", "UHRF1", "TRIM45", "GOLGA3", "LAD1", "IL21", "DUSP5", "TCERG1", "FSCN1", "CCR8", "ZNF354A", "PPAN", "C11orf9", "KY", "LAMC1", "ZNF473", "FAM167A", "ZKSCAN4", "C6orf118", "IL2RA", "MTHFD2", "TNFSF11", "BCL11A", "HK2", "BCAT1", "LIF", "CXCL3", "C17orf42", "P…
GSE16385_ROSIGLITAZONE_IFNG_TNF_VS_IL4_STIM_MACROPHAGE_UP	5.3775e-05	0.00369535	0.375229	1.81532	2	197	c("EGR1", "DUSP1", "ZFP36", "IER2", "FOS", "LNX1", "DUSP2", "S100A16", "HSPD1", "PPP1R15A", "SUV39H2", "EGR2", "OBFC2A", "PLIN2", "FILIP1L", "RAB19", "PER1", "CYTIP", "MAFF", "MYB", "PTGER2", "RPF2", "STK17B", "CBX8", "DUSP5", "NOS1", "DNAJA1", "ADAMTS15", "PNPLA1", "TTC19", "LGR5", "GRAMD3", "NUFIP1", "IRAK3", "SPNS2", "B3GAT2", "LRRN1", "SEC63", "G6PC2", "ITPKB", "DNAJC16", "CHL1", "TRIM15", "L…
GSE46606_UNSTIM_VS_CD40L_IL2_IL5_3DAY_STIMULATED_IRF4MID_SORTED_BCELL_DN	5.3775e-05	0.00369535	0.373915	1.80896	2	197	c("JUN", "FAM105B", "PTGS2", "TNFSF9", "CDKN1A", "SH3BP4", "ILDR1", "RHOB", "ZFYVE26", "CEACAM21", "CNO", "OPTN", "AZI2", "SLC3A2", "REL", "JUND", "DENND5A", "OAS1", "MXD1", "AEBP2", "TIPARP", "RIPK2", "LAD1", "DDX1", "GTF2A1", "TMEM2", "TGFB3", "MAP3K5", "AZIN1", "HNRNPC", "ARHGEF3", "ALCAM", "XIAP", "AFTPH", "NFKBIB", "TMOD3", "IL2RA", "ATP6V1C1", "CCL5", "CASP3", "PSMD11", "PLA1A", "DNAJC7", "…
GSE7831_UNSTIM_VS_INFLUENZA_STIM_PDC_4H_UP	5.37943e-05	0.00369535	0.375727	1.81637	2	196	c("JUN", "BTG2", "ANXA3", "IHH", "PLD2", "GNB1", "SNX21", "ADIG", "OAS1", "TES", "CHKA", "SH3D19", "ITGAV", "AEBP2", "EPHX2", "TXNRD1", "MDM1", "TGM2", "TCERG1", "RBM22", "GSR", "ELOVL3", "MAN1A1", "LTB", "GCNT2", "CFHR2", "COTL1", "LASP1", "CDC25C", "KIF11", "C9", "ITCH", "SPI1", "CD81", "CYP7B1", "HK2", "MFAP5", "PRDX1", "VASP", "LCP1", "B4GALNT1", "CBFB", "MAPRE3", "JARID2", "COPA", "CYB5R3", …
GSE34156_NOD2_LIGAND_VS_TLR1_TLR2_LIGAND_6H_TREATED_MONOCYTE_UP	5.38039e-05	0.00369535	0.378933	1.83419	2	198	c("JUN", "DUSP1", "ZFP36", "HMGCS2", "USP18", "STXBP1", "SLC25A44", "N4BP1", "RBCK1", "PTPN14", "TXNIP", "PFN1", "RNPEPL1", "TWIST1", "GNB4", "TNFRSF4", "IFI35", "C8orf33", "DDX24", "ANKRD17", "ADAR", "MOV10", "TCIRG1", "ISOC1", "LY6D", "TSC22D3", "CCNL2", "SOCS2", "NAMPT", "BMP10", "TRAF3IP2", "IL11", "ANKFY1", "NDST2")
GO_NUCLEAR_SPECK	5.40989e-05	0.00369535	0.396782	1.89031	2	175	c("GPATCH2", "SART3", "MAML1", "CBY1", "RBM15", "NOC3L", "NONO", "PIAS1", "PIAS2", "PIAS3", "POLDIP3", "MBD1", "RBM27", "NRIP1", "PPP1R8", "SON", "CASC3", "ACIN1", "PYHIN1", "TUT1", "YTHDC1", "ZCCHC12", "EIF4A3", "DUSP11", "ODZ1", "RING1", "ZNF830", "RNF34", "KIAA1429", "ALKBH5", "BCLAF1", "TOE1", "DDX42", "CBLL1", "AKAP8L", "ATPAF2", "CCNL2", "APEX1", "SF3B1", "C1orf124", "RNPS1", "PRPF40A", "SC…
GSE40666_STAT1_KO_VS_STAT4_KO_CD8_TCELL_WITH_IFNA_STIM_90MIN_DN	5.42182e-05	0.00369535	0.398873	1.89438	2	171	c("JUN", "EGR1", "BTG2", "IL8", "OSM", "DUSP2", "ENAH", "HMHB1", "CACNA1B", "PPP1R15A", "EGR2", "PCP2", "SNORA68", "PPP1R8", "KPNB1", "ADCY5", "ACACB", "EGR3", "POLN", "KBTBD8", "CXCL2", "TIPARP", "NTN3", "UBE2H", "F3", "WDR16", "C4BPA", "NKX1-1", "LRP6", "PCDHGB8P", "TRIM15", "PLAU", "CHRNB2", "FOSB", "LOC100133669", "GRASP", "SOX21")
GROSS_HYPOXIA_VIA_ELK3_DN	5.44297e-05	0.00369561	0.416706	1.94843	2	153	c("EGR1", "ATF3", "ZFP36", "USP47", "ACAP2", "ATF4", "FOS", "PTGS2", "DUSP2", "ACBD3", "PPP1R15A", "CCRN4L", "PDLIM5", "TRAF6", "CXCL2", "RAD54B", "KLF6", "UPP1", "CYR61", "SLC7A11", "SMOX", "CDC42EP3", "AFF1", "TIAM2", "ERO1L", "SIAH2", "CHIC2", "MTHFD2", "SLC2A1", "PTGER4", "EPRS", "GADD45A", "DUSP4", "IL6", "ANKRD1", "RIOK1", "RND1", "SKIL")
GO_NEGATIVE_REGULATION_OF_CHROMOSOME_ORGANIZATION	5.57973e-05	0.00377406	0.482358	2.07669	2	92	c("ZNF207", "SKI", "OTUB1", "TINF2", "TWIST1", "MAD1L1", "BCOR", "SMG6", "ATAD2", "TNKS", "PAX5", "ESPL1", "ATAD2B", "SIN3A", "ERCC1", "TPR", "FOXP3", "HNRNPC", "TNKS2", "SPI1", "ATRX", "SUPT6H", "TRIP12", "ZNF451", "MTF2", "JARID2", "SRC", "SMARCB1", "SETMAR", "XRCC5", "HNRNPU", "SNCA", "CTBP1", "NAT10", "UBR5", "BUB3", "CENPF", "UCN", "APOBEC1", "TERF2IP", "PINX1", "DNMT1", "TERF2", "BUB1", "PA…
PID_TCR_CALCIUM_PATHWAY	5.74867e-05	0.0038736	0.687426	2.33021	2	29	c("JUN", "FOS", "PTGS2", "PPP3CA", "FOSL1", "PPP3R1")
YIH_RESPONSE_TO_ARSENITE_C4	5.77489e-05	0.00387659	0.779187	2.33879	2	18	c("JUN", "IL8", "MYCN")
ENK_UV_RESPONSE_EPIDERMIS_DN	6.71073e-05	0.00447316	0.281706	1.50652	3	501	c("EGR1", "ATF3", "ACSBG1", "HS3ST1", "CYP2C18", "DBF4", "PTGS2", "SART3", "STXBP1", "DNAJB4", "RLF", "DUSP2", "PIGA", "GAB2", "RHOB", "HSPB8", "ZNF207", "CRY1", "TP53BP2", "EGR2", "PPP3CA", "PLIN2", "FILIP1L", "ITGA2", "UNC119", "MED17", "TRAF6", "DCP1A", "MXD1", "POSTN", "ELF4", "SPAG9", "SPTAN1", "ITGAV", "EGR3", "PHLDA1", "RPS6KA3", "IGFBP3", "CXCL2", "PPP2CA", "APOOL", "EPHX2", "CH25H", "HER…
GO_RESPONSE_TO_BACTERIUM	6.71389e-05	0.00447316	0.282301	1.50828	3	495	c("JUN", "IL8", "IL1B", "ANXA3", "NCL", "P2RY2", "DEFB126", "DEFB110", "FOS", "HMGCS2", "DCN", "VGF", "PTGS2", "UPF1", "NR1H4", "DEFA6", "FUCA2", "DEFB132", "DEFA3", "OPTN", "HIST1H2BJ", "TLR2", "CCRN4L", "JUND", "TRAF6", "RAB1A", "GCH1", "ADAMTS5", "LILRB2", "ALPL", "CPS1", "RPS6KA3", "NOTCH1", "PTGER2", "DEFA5", "CXCL2", "TNFRSF4", "DEFB105B", "STATH", "STAB2", "ADAM9", "PPM1D", "RIPK2", "TNFRS…
GO_REGULATION_OF_DNA_METABOLIC_PROCESS	6.93914e-05	0.00460599	0.318129	1.63274	3	327	c("JUN", "DUSP1", "IL8", "ANXA3", "SMG5", "CDKN1A", "APLF", "USP1", "RIF1", "DNAJC2", "OTUB1", "CCT2", "MBD1", "PFN1", "E2F7", "CCT7", "DNA2", "TINF2", "RNF8", "TWIST1", "EHMT2", "CIDEA", "IL7R", "PPP2CA", "RFC3", "ANKRD17", "AIFM1", "C12orf5", "CBX8", "FAM178A", "SMG6", "ANKRD32", "TNKS", "GLI1", "DACH1", "SHC1", "S100A11", "TTF1", "ZNF830", "TGFB3", "TSPYL2", "INO80", "MBD3", "MSH6", "ERCC1", "…
GSE37533_UNTREATED_VS_PIOGLIZATONE_TREATED_CD4_TCELL_PPARG1_AND_FOXP3_TRASDUCED_UP	7.16422e-05	0.00473771	0.378593	1.82858	3	194	c("JUN", "IL8", "IL1B", "RIT1", "CHST2", "FOSL2", "SORT1", "SLC16A3", "ZNF207", "GPR68", "MAFF", "TNFRSF4", "BTG3", "LRP12", "FSCN1", "C1QBP", "C1orf109", "UPP1", "CMAS", "G6PD", "PTPN12", "NDUFS6", "GSR", "F3", "CCDC86", "SS18", "ALCAM", "EMP1", "MSC", "CYC1", "CD81", "NDRG2", "FDX1", "MDM4", "SCYL2", "SPP1", "BCAT1", "CXCL3", "IL6", "FKBP5", "GSN", "PSMD11", "ATP6V1H", "PDSS1", "KMO", "ALAS1", …
GO_POSITIVE_REGULATION_OF_VIRAL_PROCESS	7.44685e-05	0.00488484	0.483242	2.07635	3	91	c("JUN", "PFN1", "WHSC2", "RSF1", "CTDP1", "VPS37B", "SNW1", "CHMP4B", "NOTCH1", "IFIT1", "ADAR", "PABPC1", "STAU1", "POLR2J", "LARP1", "NR5A2", "POLR2B", "DDB1", "POLR2F", "TRIM11", "STOM", "VAPB", "CHMP2B", "SRPK1", "CCL5", "POLR2C", "POLR2D", "CHD1", "SUPT4H1", "SMARCB1", "RAD23A", "GTF2F1", "SP1", "POLR2H")
chr20p13	7.44823e-05	0.00488484	0.517568	2.13498	3	72	c("DEFB126", "LOC728018", "SRXN1", "SIRPB1", "RBCK1", "C20orf29", "ATRN", "IDH3B", "DDRGK1", "SLC23A2", "DEFB129", "C20orf46", "SIRPG", "CENPB", "SMOX", "DEFB127", "OXT", "SNRPB", "NSFL1C", "ZNF343", "SLC24A3", "MRPS26", "PSMF1")
HESS_TARGETS_OF_HOXA9_AND_MEIS1_DN	7.4691e-05	0.00488484	0.514553	2.14212	3	76	c("EGR1", "DUSP1", "BTG2", "IL1B", "ZFP36", "FOS", "MCL1", "EGR2", "TLR2", "PHLDA1", "CXCL2", "UPP1", "TRPV2")
MORF_ESPL1	7.51682e-05	0.00489805	0.533283	2.12973	3	61	c("MCM6", "FUS", "MCM3", "DNAJC9", "MFAP1", "GOT2", "GNB1", "YARS", "FEN1", "ZWINT", "AFG3L2", "ESPL1", "PPM1G", "KIF11", "HNRNPD", "CSNK2B", "LMNB2", "HCFC1", "SSBP1", "WHSC1", "PRPS2", "RRM1", "RAD23A", "TYMS", "GLO1", "BUB3", "RFC4")
PID_AR_TF_PATHWAY	7.56544e-05	0.00491106	0.559854	2.16415	3	52	c("JUN", "EGR1", "RXRA", "REL", "EHMT2", "DNAJA1", "NR3C1", "MAP2K4")
SMIRNOV_RESPONSE_TO_IR_2HR_UP	7.59201e-05	0.00491106	0.561069	2.15155	3	50	c("JUN", "ATF3", "TNFSF9", "CDKN1A", "PPP1R15A", "PPM1D", "TNFRSF10B", "C12orf5", "FOSL1", "SLC7A11", "RAB11FIP1", "IER5", "PTGER4", "GADD45A", "ELK4", "PSMD11", "SLC30A1")
GO_REGULATION_OF_MONOCYTE_DIFFERENTIATION	7.73649e-05	0.0049864	0.831822	2.32972	3	14	c("JUN", "INPP5D", "GPR68", "ACIN1")
STANHILL_HRAS_TRANSFROMATION_UP	7.81158e-05	0.00501662	0.907319	2.1414	3	8	c("JUN", "DUSP1", "FOS")
GO_NUCLEAR_CHROMOSOME	8.39447e-05	0.00537156	0.282376	1.50798	4	493	c("JUN", "MCM6", "RGS12", "MCM3", "H2AFB1", "UPF1", "NR1H4", "SUV39H1", "H2BFM", "RXRA", "PHF12", "HIST1H2BJ", "OBFC2A", "SMCHD1", "JUND", "MBD1", "MXD1", "DNA2", "SYCE2", "H2AFV", "TINF2", "ALKBH1", "UBE2I", "NRIP1", "EHMT2", "CDCA5", "RRS1", "UHRF1", "MCM5", "HIST1H3E", "ACTR8", "HIST1H2AK", "MCM7", "POGZ", "NDC80", "SYCE1", "AURKC", "CBX8", "TNKS", "TP63", "NCAPD3", "NASP", "RING1", "TBP", "FO…
GO_NUCLEAR_CHROMATIN	8.74921e-05	0.00556899	0.325155	1.64335	4	283	c("JUN", "H2AFB1", "NR1H4", "H2BFM", "RXRA", "PHF12", "HIST1H2BJ", "JUND", "MBD1", "MXD1", "H2AFV", "ALKBH1", "NRIP1", "EHMT2", "CDCA5", "UHRF1", "HIST1H3E", "ACTR8", "HIST1H2AK", "POGZ", "CBX8", "TP63", "NCAPD3", "NASP", "RING1", "TBP", "FOXD3", "H1FNT", "INO80C", "NUFIP1", "NR1D1", "SAP130", "INO80", "MBD3", "T", "HEY2", "MSH6", "SIN3A", "HNRNPC", "HIST1H3H", "UCHL5", "DVL3", "H2AFJ", "SMAD4", …
GO_REGULATION_OF_PROTEIN_MODIFICATION_BY_SMALL_PROTEIN_CONJUGATION_OR_REMOVAL	8.76562e-05	0.00556899	0.333513	1.67928	4	274	c("EGR1", "DUSP1", "FAM123B", "CDC23", "NDNL2", "SART3", "UBC", "PSMD2", "N4BP1", "PTEN", "CAV3", "RASSF1", "CRY1", "PIAS1", "BAG5", "PSMA8", "GEN1", "PIAS3", "OTUB1", "TRIM39", "PTTG1IP", "TRAF6", "RAB1A", "RNF40", "RWDD3", "SUFU", "RIPK2", "ABL1", "HSPA1B", "DNAJA1", "RNF111", "PSMB6", "MALT1", "UBE2D1", "USP4", "TSPO", "OGT", "TPR", "CUL1", "XIAP", "PSMD3", "PSMD5", "SIAH2", "TICAM1", "ITCH", …
KOBAYASHI_EGFR_SIGNALING_24HR_DN	8.83345e-05	0.00559211	0.35065	1.74143	4	242	c("NOLC1", "MCM6", "EXO1", "MCM3", "DBF4", "DNAJC9", "TCN1", "USP1", "RMI1", "NOC3L", "SMC4", "CDCA4", "MAFF", "PHLDA1", "MCM5", "MCM7", "RFC3", "NDC80", "RAD54B", "CCNF", "DUSP5", "FOSL1", "ATAD2", "KIF2C", "VRK1", "NCAPD3", "UPP1", "RANGAP1", "FEN1", "ZWINT", "ESPL1", "MSH6", "UNG", "KIF11", "NT5E", "CENPM", "IL11", "PRC1", "TGFA", "LMNB2", "CDCA8", "ENO2", "MCM4", "CDCA3", "CENPN", "DUSP4", "N…
GSE34156_UNTREATED_VS_24H_NOD2_LIGAND_TREATED_MONOCYTE_UP	9.03e-05	0.00569626	0.391113	1.86562	4	177	c("JUN", "SOX17", "KIAA1239", "GFPT1", "GPRIN3", "LOC554206", "DLAT", "HCFC2", "ANK1", "DSCAML1", "LOC619207", "DTNB", "RBM27", "TTTY10", "FBXO45", "C8orf33", "LOC389043", "FAP", "SLC28A2", "STK17B", "SMG6", "IQCC", "PITPNM2", "C1orf109", "ALMS1P", "FEN1", "MRPL12", "MLL2", "SLC7A1", "DLG5", "SLMO2", "FAM3D", "FAM43A", "NCR3", "MED19", "N4BP3", "CARD11", "NDRG2", "HTR6", "RNF6", "PHF17", "C1orf96…
GSE37301_PRO_BCELL_VS_GRANULOCYTE_MONOCYTE_PROGENITOR_UP	9.13609e-05	0.00573759	0.423983	1.94933	4	137	c("JUN", "DUSP1", "ZFP36", "ATF4", "FOS", "HMGCS2", "SETD6", "FAM160A1", "RHOB", "ATP1B1", "PPP1R15A", "MXD1", "TSGA13", "TINF2", "PHLDA1", "TRIB2", "FAM107A", "SIPA1L2", "DUSP5")
GALINDO_IMMUNE_RESPONSE_TO_ENTEROTOXIN	9.31515e-05	0.00573759	0.49603	2.09759	4	83	c("DUSP1", "IL1B", "PTGS2", "UBC", "TNFSF9", "DUSP2", "RHOB", "GAPDH", "EGR2", "CCRN4L", "TXNIP", "ITGA5", "PHLDA1", "CXCL2", "FOSL1", "TNFAIP2", "SQSTM1", "PDGFB", "HERPUD1", "IRG1", "GADD45A", "SPP1", "CCL5", "WDR92", "PDLIM7", "TAPBP", "MARCKSL1", "CSF2RB", "UBB", "ETS2", "EHD1", "MT2A", "NFKB2")
PID_SMAD2_3NUCLEAR_PATHWAY	9.31515e-05	0.00573759	0.49361	2.07905	4	81	c("JUN", "ATF3", "FOS", "CDKN1A", "SP3", "VDR", "SKI", "PIAS3", "DCP1A")
PID_REG_GR_PATHWAY	9.31966e-05	0.00573759	0.489539	2.06608	4	82	c("JUN", "EGR1", "IL8", "FOS", "CDKN1A", "BGLAP")
MUNSHI_MULTIPLE_MYELOMA_UP	9.32888e-05	0.00573759	0.495158	2.07598	4	79	c("JUN", "FOS", "UBC", "IFITM1", "GAPDH", "MCL1", "JUND", "RING1", "TGFB3", "CFLAR", "USP22", "TRIM32", "ZNF91", "CALM2", "CDV3", "FLT3LG", "TMC6")
KEGG_LEISHMANIA_INFECTION	9.3341e-05	0.00573759	0.510546	2.09483	4	70	c("JUN", "IL1B", "HLA-DQB1", "FOS", "PTGS2", "MAPK13", "TLR2", "TRAF6", "ITGB2", "IRAK4", "TGFB3")
PID_MET_PATHWAY	9.34073e-05	0.00573759	0.503948	2.10748	4	78	c("JUN", "EGR1", "GAB2", "INPP5D", "CRKL", "PTPN11", "KPNB1", "F2RL2", "ARF6", "SHC1", "EIF4EBP1", "MAP2K4", "RAP1A", "HGS", "AKT1S1", "PLCG1", "MAPK3", "CRK", "HRAS", "CTNNA1", "SRC", "RPTOR", "PAK2")
VERNELL_RETINOBLASTOMA_PATHWAY_UP	9.36996e-05	0.00573759	0.513754	2.09497	4	68	c("EGR1", "ZNF367", "CDKN1A", "RMI1", "HUNK", "CLSPN", "CDCA4", "CDCA5", "MCM7", "RFC3", "CCNE1", "RAB27A", "BTG3", "ATAD2", "VRK1", "SLBP", "FEN1", "E2F2", "CNOT6L", "MCM4", "KLHDC5", "CHAF1A", "TMPO", "HMGB2", "EZH2", "EED")
PID_LYSOPHOSPHOLIPID_PATHWAY	9.38579e-05	0.00573759	0.523624	2.12297	4	66	c("JUN", "IL8", "FOS", "PLD2", "GNB1", "PRKD1", "ADCY5", "GNAQ", "PIK3CB")
BIOCARTA_MET_PATHWAY	9.4974e-05	0.00577035	0.622247	2.23711	4	37	c("JUN", "FOS", "PTEN", "CRKL", "PTPN11")
PID_RHOA_PATHWAY	9.50426e-05	0.00577035	0.581123	2.16936	4	44	c("JUN", "FOS", "PLD2", "MKL1", "PTEN", "RDX", "F2RL2", "CYR61", "MAP2K4")
BIOCARTA_CARDIACEGF_PATHWAY	9.62482e-05	0.0058074	0.777338	2.33324	4	18	c("JUN", "FOS")
SESTO_RESPONSE_TO_UV_C3	9.63057e-05	0.0058074	0.75892	2.3414	4	20	c("ATF3", "DUSP1", "IL8", "IL1B", "PTGS2", "BRD2")
AMIT_EGF_RESPONSE_20_HELA	9.72498e-05	0.00584451	0.854685	2.22734	4	11	c("JUN", "BTG2", "FOS", "PPP1R15A", "TXNIP")
GENTILE_UV_HIGH_DOSE_DN	0.00010442	0.00625433	0.317528	1.61788	5	305	c("ATF3", "DUSP1", "ZFP36", "SLC25A44", "JMJD6", "SCHIP1", "N4BP1", "MFAP1", "MAML1", "USP1", "RHOB", "FOSL2", "NTF3", "MCL1", "CLINT1", "CRKL", "FILIP1L", "JUND", "RAB1A", "ELF4", "NRIP1", "MAFF", "C2CD2", "TRIB2", "DDIT3", "TIPARP", "POGZ", "MORC3", "ARF6", "DUSP11", "DUSP5", "SLC20A2", "NASP", "SLBP", "STXBP3", "NR3C1", "FEN1", "BMPR1A", "CYR61", "EXOSC2", "BNIP2", "COIL", "UNG", "TSC22D3", "S…
CREB_02	0.000105887	0.00632091	0.340198	1.69391	5	248	c("DUSP1", "GTPBP10", "NKX6-1", "PTPN23", "SART3", "OSBP", "SULT4A1", "PDLIM3", "SSTR3", "RNMTL1", "EEF2", "RAB25", "PPP1R15A", "GRM3", "JUND", "DENND5A", "POLDIP3", "RNF166", "ADAP1", "EVX1", "RNF40", "SPAG9", "VPS37B", "MAFF", "PRR3", "CLDN6", "NINJ1", "GNL1", "FAM174A", "ARIH1", "C12orf5", "GTF2A1", "SLC20A2", "GLI1", "RFC1", "LGR5", "CLDN7", "RING1", "FOXD3", "DDX28", "UBE2H", "YWHAZ", "CRH",…
GSE22601_DOUBLE_NEGATIVE_VS_CD4_SINGLE_POSITIVE_THYMOCYTE_UP	0.000107538	0.006398	0.378016	1.82448	5	193	c("BTG2", "ACCS", "UBC", "PTEN", "RHOB", "MEPCE", "SMC4", "PPP3CA", "PLIN2", "FILIP1L", "TXNIP", "TES", "GPR68", "ZNF703", "CDCA5", "HMP19", "TNFRSF4", "MCM7", "PPM1D", "SLC25A45", "KIAA1462", "IFIT1", "CCR8", "RSPH3", "C17orf53", "HMGB3", "RNASEL", "C1orf130", "LTB", "TSC22D3", "RAB11FIP1", "FOXN3", "TMEM57", "GNAS", "S100A10", "PLCG1", "DHRS13", "SRPK1", "TRIM24", "SSR3", "NFX1", "DGKD", "CCL5"…
RUIZ_TNC_TARGETS_DN	0.000109633	0.00650088	0.421033	1.93577	5	137	c("IL8", "MCM6", "EXO1", "MCM3", "POLR1E", "DNAJC9", "SH3BP4", "USP1", "C1orf135", "RFTN1", "DMD", "MCM5", "IL7R", "MCM7", "CCNE1", "RAD54B", "ITGBL1", "FOSL1", "ATAD2", "KIF2C", "PEA15", "RRP7A", "FEN1", "ZWINT", "CCDC86", "DIO2", "CDC42EP3", "SLC7A1", "CALM2", "DKC1", "PLAU", "MCM4", "CD24", "PRPS1", "TMPO", "PDSS1", "POLR3K", "OGFRL1", "FHL2", "GINS3", "HJURP", "TYMS", "NXN", "SLC7A5", "DTL", …
GARGALOVIC_RESPONSE_TO_OXIDIZED_PHOSPHOLIPIDS_BLUE_UP	0.00011012	0.00650806	0.434426	1.97772	5	129	c("ATF3", "IL8", "SRXN1", "BRF2", "JMJD6", "TNFSF9", "RNF24", "VCPIP1", "AMMECR1L", "HSPB8", "SLC3A2", "JUND", "ZNF295", "EID3", "BANP", "MXD1", "RHEBL1", "KBTBD8", "DDIT3", "ZNF468", "FOSL1", "DNAJA1", "RRP7A", "F3", "SESN2", "ZFAND2A", "KCTD5", "CBLL1", "TSC22D3", "AHSA1", "ZNF473", "KITLG", "SPIRE1", "RSL1D1", "TMEM57", "HSPA6", "HERPUD1", "C11orf84", "AKIRIN2", "CREBBP", "MTHFD2L", "CXCL3", "…
GO_REGULATION_OF_VIRAL_TRANSCRIPTION	0.000112752	0.00664156	0.529655	2.11524	5	61	c("JUN", "PFN1", "WHSC2", "RSF1", "CTDP1", "SNW1", "NOTCH1", "POLR2J", "TRIM32", "POLR2B", "POLR2F", "TRIM11", "CCL5", "TRIM62", "POLR2C", "POLR2D", "CHD1", "SUPT4H1", "SMARCB1", "GTF2F1", "TRIM27", "SP1", "POLR2H")
GO_TRANSCRIPTIONAL_REPRESSOR_ACTIVITY_RNA_POLYMERASE_II_ACTIVATING_TRANSCRIPTION_FACTOR_BINDING	0.000113407	0.00665805	0.541144	2.0996	5	53	c("JUN", "MKL1", "NR1H4", "WWP2", "MED6", "HYAL2", "NOTCH1")
GO_HMG_BOX_DOMAIN_BINDING	0.000115498	0.00674819	0.771466	2.31561	5	18	c("JUN", "EGR2")
AMIT_DELAYED_EARLY_GENES	0.000115701	0.00674819	0.780454	2.30445	5	17	c("ATF3", "BTG2", "ZFP36", "FOSL2", "PIAS1", "MAFF", "KLF6", "FOSL1")
GO_NEGATIVE_REGULATION_OF_PROTEIN_AUTOPHOSPHORYLATION	0.0001167	0.00678422	0.848447	2.21108	5	11	c("JUN", "CAV1")
PUJANA_BRCA2_PCC_NETWORK	0.000119415	0.00691947	0.299056	1.56904	6	409	c("MCM6", "CDC23", "RFXAP", "MCM3", "DBF4", "SNRNP200", "DNAJC9", "USP1", "RBCK1", "CD1C", "ZAP70", "GFRA1", "RIF1", "SMC4", "IDH3B", "CLINT1", "ZNF85", "WHSC2", "DNA2", "H2AFV", "UBE2I", "WDR77", "PRR3", "MYB", "MCM5", "MCM7", "RFC3", "NDC80", "CCNF", "CPSF4", "TCERG1", "KIF2C", "NASP", "ZNF354A", "TTF1", "FEN1", "ZWINT", "RECQL", "LIG4", "HIRIP3", "RCBTB2", "ESPL1", "TMF1", "ZNF43", "EXOSC2", "…
LU_EZH2_TARGETS_DN	0.000120496	0.00695945	-0.288343	-1.5513	4	391	c("ZNF483", "GPC4", "DDX51", "C8orf45", "EXOC8", "STAG3L3", "HSD17B7", "LOC441087", "LOC399900", "ZNF549", "STAMBPL1", "ZNF682", "CHRNA5", "MAGT1", "CDKN2AIPNL", "FAM73A", "HNRNPUL1", "XPNPEP3", "KCNH6", "ALPP", "PILRB", "TMEM17", "PDE4C", "DUSP19", "KLHL29", "XRCC2", "MBD4", "SLC35E1", "KIAA1751", "ABCC5", "SHISA2", "PSMD12", "CRCP", "ASB13", "FLJ46309", "IL10", "ZNF614", "TROAP", "FKBP14", "TM7…
MORF_GNB1	0.000122081	0.00700679	0.320568	1.62706	6	294	c("ATF4", "NCL", "MCM6", "FUS", "TEX261", "SNRNP200", "DNAJC9", "USP1", "NONO", "GOT2", "STK24", "GNB1", "IDH3B", "YARS", "CCT7", "H2AFV", "EIF4H", "TXLNA", "R3HDM1", "EDC4", "ACTR2", "SLBP", "AFG3L2", "ESPL1", "PPM1G", "ACP1", "TOMM20", "GNB2", "HNRNPC", "COPE", "CALM2", "SEC63", "PTBP1", "ELOVL5", "HNRNPD", "CSNK2B", "NDUFS4", "DKC1", "RNPS1", "HCFC1", "RMND5A", "SSBP1", "PRPF40A", "TUFM", "GAR…
PUJANA_ATM_PCC_NETWORK	0.000122104	0.00700679	0.232716	1.33463	7	1382	c("TELO2", "ACAP2", "SUPV3L1", "NCL", "NOLC1", "MCM6", "CYP2C18", "EIF5B", "FUS", "SIRPB1", "IGSF9B", "RIMS1", "DNAJC9", "DNAJB4", "PTEN", "WDR43", "DAP3", "USP1", "NCOA6", "ZNF267", "ZFYVE26", "CD1C", "SF3B4", "RASSF1", "CLTB", "SP3", "ANKRD26", "NONO", "GAPDH", "DOLPP1", "RIF1", "RFTN1", "SMC4", "IDH3B", "KIF17", "CLINT1", "INPP5D", "URB2", "PIAS2", "DNAJC2", "REL", "CCBP2", "AJAP1", "SMCHD1", …
MORF_HDAC2	0.000122747	0.00702103	0.331478	1.66798	6	272	c("ACAP2", "MCM6", "FUS", "SART3", "SNRNP200", "DNAJC9", "MFAP1", "USP1", "NONO", "GOT2", "STK24", "GNB1", "YARS", "CCT2", "ABCF1", "WHSC2", "SON", "EIF4H", "TXLNA", "R3HDM1", "PPP2CA", "EDC4", "ANKRD17", "TCERG1", "SLBP", "NUP62", "NUFIP1", "ZWINT", "SGTA", "AFG3L2", "PPM1G", "UNG", "AHSA1", "ZZZ3", "SEC63", "CUL1", "MMS19", "HNRNPD", "DKC1", "CNOT3", "METAP1", "HCFC1", "SSBP1", "TUFM", "GARS", …
CREBP1CJUN_01	0.000123662	0.0070507	0.333249	1.66255	6	253	c("EGR1", "DUSP1", "ZNF367", "VGF", "SULT4A1", "PDLIM3", "RNMTL1", "EEF2", "RAB25", "PPP1R15A", "SUV39H2", "JUND", "DENND5A", "PER1", "ADAP1", "SPAG9", "WISP1", "VPS37B", "MAFF", "CCBL1", "PRR3", "CLDN6", "GNB4", "YME1L1", "GNL1", "TRAF4", "FAM174A", "ARIH1", "CBX8", "GLI1", "RUSC1", "KCNA5", "LGR5", "CLDN7", "FOXD3", "DDX28", "UBE2H", "SYNCRIP", "YWHAZ", "CRH", "DIO2", "MAOA", "STAG1", "ZFAND2B"…
HALLMARK_P53_PATHWAY	0.00012552	0.00710133	0.371731	1.79705	6	196	c("JUN", "ATF3", "BTG2", "GLS2", "FOS", "TNFSF9", "CDKN1A", "VDR", "RXRA", "PPP1R15A", "SLC3A2", "PTPN14", "SERTAD3", "TXNIP", "PRKAB1", "MXD1", "GM2A", "NOTCH1", "NINJ1", "DDIT3", "OSGIN1", "TRAF4", "PPM1D", "TP63", "UPP1", "TSPYL2", "SLC7A11", "IP6K2", "CDKN2AIP", "IKBKAP", "IER5", "H2AFJ", "CDH13", "BAK1", "CTSD", "DGKA", "HMOX1", "RAB40C", "TGFA", "CD81", "S100A10", "STOM", "GADD45A", "RHBDF2…
GSE45365_NK_CELL_VS_BCELL_UP	0.000125899	0.00710133	0.378464	1.8234	6	191	c("EGR1", "ATF3", "DUSP1", "ZFP36", "IER2", "FOS", "C1orf55", "C14orf169", "NSUN2", "OBFC2A", "CTDP1", "EGR3", "PHLDA1", "IL6ST", "CH25H", "SLCO2A1", "FOSL1", "SH3BP2", "DNAJA1", "SLBP", "P2RY10", "GRAMD3", "SLC23A2", "NUFIP1", "FBL", "MAP3K5", "CYR61", "YWHAZ", "LDLR", "SLC7A1", "IER5", "WDR75", "SLC7A6OS", "SIAH2", "GCC1", "FAM43A", "CA13", "CHIC2", "SLC2A1", "UTP20", "FOSB", "CYP7B1", "SLC39A6…
GSE17721_LPS_VS_GARDIQUIMOD_1H_BMDC_UP	0.000126008	0.00710133	0.378625	1.82035	6	188	c("JUN", "ATF3", "TELO2", "IER2", "DUSP2", "FBN2", "RHOB", "EGR2", "NEURL", "YBX2", "DDRGK1", "C2CD2", "COX4NB", "HMP19", "PHLDA1", "CXCL2", "LAD1", "CCR8", "PITPNM2", "NDUFS6", "RRP7A", "F3", "GLDC", "PHAX", "CACNG1", "GATA5", "ACY3", "IRS2", "CHRD", "CKMT1B", "CDV3", "SLC17A2", "VPS45", "ARMC6", "PRPF40A", "RPS6KB1", "TMEM100", "IL6", "CLEC14A", "TIMP1", "SPAG7", "JARID2", "NUDT9", "GIPC3", "AS…
GO_RESPONSE_TO_KETONE	0.000126147	0.00710133	0.380383	1.81981	6	181	c("DUSP1", "IL1B", "FOS", "KLF9", "HMGCS2", "KCNJ11", "ABCB4", "CDKN1A", "P2RY6", "BGLAP", "GNB1", "TXNIP", "POSTN", "CPS1", "ADCY5", "PTGER2", "CCNE1", "NKX3-1", "CLDN4", "KLF6", "AIFM1", "FOSL1", "NASP", "ESR2", "CCL19", "TGFB3", "SRD5A1", "CRH", "SIN3A", "GNRH1", "TSPO", "OXT", "CALM2", "BMP4", "HNRNPD", "SREBF1", "GNAS", "TGFBR3", "PTGS1", "FOXO1", "FOSB", "PTGER4", "DSG1", "RPS6KB1", "IRG1",…
KEGG_B_CELL_RECEPTOR_SIGNALING_PATHWAY	0.000130556	0.00732635	0.48915	2.03239	6	75	c("JUN", "FOS", "IFITM1", "INPP5D", "PPP3CA", "PIK3CB", "PPP3R1", "CD72", "MALT1", "PIK3R5", "NFATC4", "NFKBIB", "CHUK", "PIK3CD", "CD81", "CARD11")
GO_SKELETAL_MUSCLE_CELL_DIFFERENTIATION	0.000132308	0.00740132	0.53982	2.09447	6	53	c("EGR1", "ATF3", "BTG2", "FOS", "EEF2", "EGR2", "MAFF", "NOTCH1", "PAX5", "LEMD2", "HEYL")
MODULE_488	0.000134136	0.00747372	0.674455	2.28624	6	29	c("BTG2", "IL8", "IL1B", "CDKN1A", "SSTR3", "IFITM1", "EMP3", "BTG3", "S100A11")
GRAHAM_CML_QUIESCENT_VS_CML_DIVIDING_UP	0.000134442	0.00747372	0.722186	2.28364	6	22	c("JUN", "IL8", "IL1B", "RGS1", "CXCL2", "SOD2", "CCL19", "EMP1", "CCL8")
GO_REGULATION_OF_MITOTIC_CELL_CYCLE	0.000135336	0.00749999	0.288949	1.53113	7	453	c("DUSP1", "BTG2", "IL1B", "USP47", "SYF2", "CDC23", "UBC", "PSMD2", "PTEN", "CDKN1A", "RDX", "MEPCE", "ZNF207", "OBFC2A", "PSMA8", "GEN1", "CLSPN", "RAB1A", "E2F7", "RNF40", "PTPN11", "FBXO31", "CDCA5", "CHMP4B", "CNOT4", "NKX3-1", "ANKRD17", "MAD1L1", "BTG3", "FAM178A", "ANKRD32", "TNKS", "TP63", "ABL1", "KCNA5", "PSMB6", "ZNF830", "EIF4EBP1", "MIIP", "ZWINT", "NLE1", "UBE2D1", "ESPL1", "INO80"…
GO_POSITIVE_REGULATION_OF_CELLULAR_COMPONENT_ORGANIZATION	0.000139982	0.00773335	0.240889	1.36602	8	1124	c("JUN", "IL1B", "UBE2J2", "SLAIN2", "P2RY2", "ZBED3", "GLS2", "DCN", "LPHN1", "AMIGO3", "PTPN23", "SART3", "RIMS1", "C2", "NIPBL", "LRRC7", "WHAMM", "ABCB4", "YWHAG", "PTEN", "CAV3", "FLRT1", "EPHA1", "NTF3", "LRRC4B", "SEPT9", "ARHGEF5", "ATAD1", "ADCYAP1", "TP53BP2", "PRKD1", "DMD", "ACTN4", "COBL", "SLMO1", "NEURL", "CCT2", "ITGA2", "HRK", "ANK1", "APOA1", "PFN1", "RTF1", "RAB1A", "HSPA1L", "…
GO_AGING	0.000140992	0.00776501	0.334555	1.67323	7	258	c("JUN", "IL1B", "P2RY2", "FOS", "DCN", "PTEN", "CDKN1A", "BGLAP", "MADCAM1", "RXRA", "EEF2", "PPP1R15A", "INPP5D", "JUND", "MBD1", "HYAL2", "DDIT3", "ITGB2", "LOXL2", "CTSL2", "RAD54B", "MORC3", "NOS1", "PAX5", "TP63", "SHC1", "MTNR1A", "SOD2", "ZNF354A", "NDUFS6", "NUP62", "TGFB3", "F3", "MBD3", "C2orf40", "MSH6", "SIN3A", "GNRH1", "AMFR", "ERCC1", "TSPO", "WRN", "SEC63", "ERO1L", "BAK1", "COL3…
MORF_AATF	0.000143446	0.00787559	0.367499	1.78002	7	199	c("NCL", "FUS", "TEX261", "SART3", "SNRNP200", "PSMD2", "DAP3", "USP1", "NONO", "IDH3B", "CCT2", "PRKCSH", "UBE2I", "CASC3", "EIF4H", "MCM5", "TXLNA", "PPP2CA", "PSMB6", "PUF60", "NUP62", "SGTA", "AFG3L2", "ZBED1", "AHSA1", "HNRNPC", "ZZZ3", "CALM2", "CUL1", "MMS19", "DHX38", "PSMD3", "HNRNPD", "DDB1", "EIF2B5", "METAP1", "ALG3", "RNPS1", "CYC1", "SSBP1", "TUFM", "NHP2L1", "EPRS", "ALDH4A1", "OXA…
TURASHVILI_BREAST_DUCTAL_CARCINOMA_VS_DUCTAL_NORMAL_DN	0.000143885	0.00787559	0.376661	1.81471	7	191	c("EGR1", "ATF3", "DUSP1", "FOS", "HMGCS2", "RBPMS", "PDLIM3", "PLEKHH2", "PER1", "LOC649305", "ADAMTS5", "MAFF", "ELF3", "SEC14L1", "RAB27A", "CTSL2", "SLC25A45", "TNFRSF10B", "ULK4", "BCOR", "RNFT1", "PDZK1IP1", "KRT23", "SOD2", "GRAMD3", "ID4", "CMTM8", "NCOA7", "PAPLN", "C2orf40", "COL17A1", "DST", "DLG5", "CHL1", "SERPINA1", "TGFA", "CHIC2", "DSC3", "FOSB", "MEGF6", "NDRG2", "CLDN11", "KLK7"…
SMIRNOV_CIRCULATING_ENDOTHELIOCYTES_IN_CANCER_UP	0.000144904	0.0078953	0.397733	1.86676	7	157	c("EGR1", "IL8", "P2RY2", "HS3ST1", "DHRS3", "CDKN1A", "GAB2", "CYP1B1", "TLR2", "PLIN2", "YARS", "GM2A", "ELF4", "CHKA", "RGS1", "MAFF", "P2RX1", "IGFBP3", "IL21R", "KCNJ15", "SHC1", "HRASLS", "CHN1", "SLC23A2", "IRAK3", "NOD2", "HSPA6", "HMOX1", "SGSH", "CXCR1", "PLAU", "DUSP4", "BCAT1", "TIMP2", "RGS3", "PDLIM7", "SKIL", "EMR2", "PROS1", "FCGR2A", "KDM5B", "MARCKSL1")
GO_POSITIVE_REGULATION_OF_MULTI_ORGANISM_PROCESS	0.000145204	0.0078953	0.397566	1.86042	7	154	c("JUN", "P2RY2", "OSBP", "TRAF6", "PFN1", "WHSC2", "RSF1", "CTDP1", "VPS37B", "SNW1", "CHMP4B", "NOTCH1", "RIPK2", "ANKRD17", "IFIT1", "C1QBP", "ADAR", "PABPC1", "STAU1", "POLR2J", "LARP1", "OXT", "KLK5", "NR5A2", "POLR2B", "DDB1", "TRIM15", "POLR2F", "TRIM11", "POMZP3", "PLAU", "STOM", "VAPB", "CHMP2B", "SRPK1", "IRG1", "KLK7", "TBK1", "CCL5", "MAPK3", "POLR2C", "POLR2D", "CHD1", "SUPT4H1", "SM…
GSE36891_UNSTIM_VS_POLYIC_TLR3_STIM_PERITONEAL_MACROPHAGE_UP	0.000145576	0.0078953	0.409964	1.90196	7	145	c("EGR1", "ATF3", "BTG2", "ZFP36", "IER2", "FOS", "SV2A", "PTGS2", "DNAJB4", "FOSL2", "GDAP1", "PPP1R15A", "EGR2", "REL", "CYTIP", "ELFN1", "MAFF", "EGR3", "PHLDA1", "TRIM45", "APOLD1", "CXCL2", "PELO", "DUSP5", "HSD17B6", "PDZK1IP1", "TNFAIP2", "KDM6B", "RASD1")
PID_P53_DOWNSTREAM_PATHWAY	0.000146247	0.00790756	0.419428	1.92398	7	135	c("JUN", "ATF3", "DUSP1", "BTG2", "PRDM1", "PTEN", "CDKN1A", "VDR", "MCL1", "TP53BP2", "PRKAB1", "IGFBP3", "TNFRSF10B", "C12orf5", "DUSP5", "TP63", "TP53I3", "BCL2L2")
GO_RESPONSE_TO_CALCIUM_ION	0.000147484	0.0079377	0.440795	1.97042	7	115	c("JUN", "DUSP1", "FOS", "FUS", "SLC25A24", "S100A16", "PPP3CA", "TXNIP", "JUND", "SLC25A12", "ADAM9", "RYR3", "SLC25A23", "CALM2", "GIPR", "ITPKB", "HNRNPD", "GPLD1", "SPAG16", "BRAF", "CASR", "TRPC3", "FOSB", "IL6", "CAMK2D", "SLC25A13", "PTK2B", "CALM3", "KCNMB1", "IQGAP1", "CLIC4", "RASA4", "AKR1C3", "KCNH1", "ACER1", "STIM1", "RASGRP2", "CAV1", "CCND1", "FGG")
KEGG_TOLL_LIKE_RECEPTOR_SIGNALING_PATHWAY	0.000147697	0.0079377	0.45102	1.97112	7	100	c("JUN", "IL8", "IL1B", "FOS", "MAPK13", "TLR2", "TRAF6", "IFNA7", "PIK3CB", "IRAK4", "IFNA16", "MAP2K4", "TLR6", "IFNA21", "PIK3R5", "CTSK", "TICAM1", "CHUK", "TLR3", "PIK3CD", "TBK1", "SPP1", "CCL5", "IL6", "MAPK3", "IL12A", "IFNB1", "TICAM2", "IFNA2", "IFNA14", "RAC1", "PIK3R3", "MAP2K7", "CD80")
GNF2_APEX1	0.000148751	0.00794166	0.468843	1.98763	7	84	c("NCL", "NOLC1", "FUS", "USP1", "NONO", "H2AFV", "ATP5A1", "MCM5", "WDR46", "TCERG1", "GRSF1", "FBL", "SYNCRIP", "EIF3L", "NOP14", "HNRNPC", "PTBP1", "DHX15", "CHD1L", "APEX1", "DKC1", "CPSF6", "NOL11", "PES1", "HMGN2", "BTF3", "EED", "MRPL9", "DUT", "MTF2", "PABPN1", "SRP72", "XPO1", "ZNF22", "HNRNPU", "EIF3D")
GGGNRMNNYCAT_UNKNOWN	0.000149042	0.00794166	0.476321	2.00622	7	81	c("JUN", "PDIK1L", "MKL1", "NDUFB1", "WWP2", "PHF12", "RTF1", "WHSC2", "ELF4")
GO_REGULATION_OF_PROTEIN_MODIFICATION_PROCESS	0.000149359	0.00794166	0.224094	1.29742	9	1658	c("JUN", "EGR1", "ATF3", "DUSP1", "IL1B", "TELO2", "FAM123B", "BMP3", "ZBED3", "CDC23", "DCN", "NDNL2", "GPATCH2", "OSM", "SART3", "NIPBL", "UBC", "PSMD2", "N4BP1", "YWHAG", "PTEN", "CDKN1A", "CAV3", "RBPMS", "DUSP2", "FLRT1", "EPHA1", "RASSF1", "ELP3", "NTF3", "LRRC4B", "SNF8", "WWC1", "BIRC7", "SKI", "CRY1", "ARHGEF5", "PPP1R15A", "CSRNP3", "ADCYAP1", "PIAS1", "PRKD1", "DMD", "AKAP9", "BAG5", "…
GO_IMMUNE_SYSTEM_DEVELOPMENT	0.000149556	0.00794166	0.271145	1.46596	8	570	c("JUN", "EGR1", "SIX1", "HOXB7", "EXO1", "IL18R1", "SART3", "JMJD6", "TNFSF9", "POLL", "NCOA6", "GAB2", "RBM15", "TMEM91", "ZAP70", "PATZ1", "HSPD1", "SP3", "SMAD5", "EEF2", "AZI2", "CRKL", "TRAF6", "ARL11", "RNF8", "PTPN11", "MYO1E", "ACIN1", "HYAL2", "RRS1", "RRAS", "IFNA7", "IL7R", "TIPARP", "KLF6", "POU2F2", "MAD1L1", "ABL1", "ITFG2", "ADAR", "G6PD", "STK3", "CDK6", "EIF2AK1", "MALT1", "MFNG…
PID_BCR_5PATHWAY	0.000150322	0.00795858	0.514353	2.07909	7	65	c("JUN", "FOS", "PTEN", "INPP5D", "PPP3CA", "TRAF6", "POU2F2", "SHC1", "CD72", "MALT1")
ZWANG_CLASS_1_TRANSIENTLY_INDUCED_BY_EGF	0.00015108	0.00797497	0.278784	1.48967	8	496	c("JUN", "ZFP36", "IER2", "SCHIP1", "C1orf55", "FAM160A1", "S100A16", "RHOB", "NOC3L", "AHCTF1", "ACOX3", "RAB6C", "HUNK", "EGR2", "OBFC2A", "TLR2", "CCRN4L", "TBPL2", "FILIP1L", "TRIM39", "JUND", "PDLIM5", "TRAF6", "MARS2", "CACNG2", "FBXO31", "NRIP1", "IRF2BP2", "SNORD38B", "MYO1E", "IL1R1", "RPS6KA3", "IL6ST", "PTGER2", "PRSS22", "KLF6", "ATP2C2", "IRX5", "STK17B", "SIPA1L2", "BCOR", "KCNJ15",…
XU_HGF_SIGNALING_NOT_VIA_AKT1_6HR	0.000152958	0.0080502	0.692658	2.2866	7	26	c("JUN", "IL6ST", "PRSS22", "TNFRSF10B", "UPP1", "ERCC1", "RPS20", "PLAU")
JEON_SMAD6_TARGETS_UP	0.000153734	0.00806717	0.706398	2.28264	7	24	c("JUN", "IL8", "RFTN1", "FILIP1L")
SCGGAAGY_ELK1_02	0.000155263	0.00809346	0.240505	1.36486	9	1138	c("EGR1", "C10orf2", "PDE12", "IER2", "SLC7A10", "ANKMY2", "GPATCH2", "ARFIP2", "PTPN23", "NIPBL", "C22orf23", "POLL", "BTBD1", "GRWD1", "RBCK1", "SF3B4", "RNF121", "TGS1", "VCPIP1", "GAPDH", "NSUN2", "ASB8", "SNF8", "FAM104A", "ZNF48", "C11orf61", "MCL1", "NEDD1", "C3orf19", "ATAD1", "CLINT1", "EGR2", "AGPAT2", "GEN1", "OTUB1", "TRIM39", "YARS", "PDLIM5", "DCP1A", "KLHL18", "ZSCAN29", "PER1", "P…
WANG_LMO4_TARGETS_DN	0.000155338	0.00809346	0.303538	1.5654	8	341	c("JUN", "USP47", "USP28", "EIF5B", "GPATCH2", "DTNA", "USP37", "RBM15", "FAM134B", "RDX", "TGS1", "HSPB8", "ACBD3", "OPTN", "HEATR6", "ATAD1", "SLC3A2", "DMD", "AKAP9", "MBD1", "CCT7", "C15orf29", "MED6", "CASC3", "WDR6", "PPM1D", "C12orf5", "SIPA1L2", "FAM178A", "RNFT1", "NOL7", "PIK3CB", "ACTR2", "MYH14", "WDR31", "DAGLB", "RBM22", "FLJ45983", "RNASEL", "LARS", "ZFAND2A", "KIAA1429", "MAD2L1BP…
GO_POSITIVE_REGULATION_OF_PRI_MIRNA_TRANSCRIPTION_FROM_RNA_POLYMERASE_II_PROMOTER	0.0001556	0.00809346	0.837998	2.18385	7	11	c("JUN", "FOS")
LEI_MYB_TARGETS	0.000156329	0.00810767	0.312228	1.59503	8	312	c("IL8", "IL1B", "CLDN3", "ANXA3", "DHRS3", "KLF9", "UBC", "TFF1", "CDKN1A", "CA12", "EIF3B", "IFITM1", "HSPD1", "SLC16A3", "MRPL49", "CYP1B1", "ACBD3", "MCL1", "OTUB1", "CEACAM6", "PTTG1IP", "ATP2A3", "GM2A", "BRD2", "NINJ1", "MCM7", "FAP", "ARF6", "TXNRD1", "TGM2", "PEA15", "ACTR2", "DNAJA1", "AGR2", "CLDN7", "PUF60", "FEN1", "CFLAR", "MAOA", "POR", "COL17A1", "ERCC1", "PCBP1", "TSC22D3", "LASP…
GSE17721_4_VS_24H_CPG_BMDC_DN	0.000161195	0.00825076	0.371954	1.79652	8	194	c("JUN", "DUSP1", "PDIK1L", "FOS", "CDC23", "MFAP1", "PSEN2", "MEPCE", "INPP5D", "EGR2", "PTPN14", "PLIN2", "DDRGK1", "NRIP1", "SON", "SLC1A5", "AMACR", "OSGIN1", "ADAM9", "PGAM1", "RFC1", "ZNF830", "NUFIP1", "RECQL", "SARS", "POR", "DDX6", "STAG1", "OR6A2", "ENPP2", "AARS", "ROR1", "POLR2B", "C6orf136", "MOAP1", "HGS", "FBXO38", "RNPS1", "DHRS7B")
GSE19401_NAIVE_VS_IMMUNIZED_MOUSE_PLN_FOLLICULAR_DC_UP	0.000161308	0.00825076	0.369418	1.78299	8	193	c("ATF3", "DUSP1", "BTG2", "IL8", "IL1B", "ZFP36", "FUS", "PRDM1", "CDKN1A", "DUSP2", "P2RY6", "RHOB", "SLC16A3", "PPP1R15A", "TP53BP2", "ZNF263", "EMP3", "RGS1", "EIF4H", "CXCL2", "TIPARP", "TXNRD1", "EIF4A3", "DUSP5", "PPP3R1", "UPP1", "KRT10", "YWHAZ", "ASGR2", "ICOSLG", "TSC22D3", "FLOT1", "DHX15", "EMP1", "TICAM1", "HMOX1", "MSC", "BIN1", "PLCG1", "CD163", "DUSP4", "ELK4", "BCAT1", "FADS2", …
GSE21927_GMCSF_IL6_VS_GMCSF_GCSF_TREATED_BONE_MARROW_DN	0.000161308	0.00825076	0.368581	1.77895	8	193	c("ATF4", "CDC23", "USP18", "TEX261", "DBF4", "SLC25A44", "IFITM1", "NOC3L", "JOSD1", "GOT2", "ZNF207", "SMC4", "URB2", "ABCF1", "KIF18A", "DDRGK1", "APOOL", "FOSL1", "ATAD2", "NCAPD3", "RUSC1", "NASP", "GRSF1", "NDUFS6", "RANGAP1", "PPAN", "HMGB3", "WBSCR16", "HIRIP3", "AFG3L2", "METAP2", "PPPDE1", "TOE1", "LAPTM4B", "DHRS11", "TMEM11", "C7orf49", "CYC1", "HCFC1", "MLH1", "NOL11", "MRPS14", "PRP…
GSE3982_EFF_MEMORY_CD4_TCELL_VS_NKCELL_DN	0.000161308	0.00825076	0.370043	1.786	8	193	c("JUN", "TEX261", "RFTN1", "ATP5SL", "ADAMTS5", "CBS", "LILRA1", "MYO1E", "FAM193A", "MAB21L2", "ODZ3", "FEN1", "TPI1", "UBIAD1", "NUMA1", "REXO4", "USP22", "LAPTM4B", "TRIM32", "ZNF200", "SGPP1", "ELMO2", "KLRF1", "HMOX1", "NCR3", "JAKMIP2", "ITCH", "SERPINA1", "BCAS4", "ARMC4", "RBP1", "TRIO", "MICALL1", "SUOX", "TBC1D10B", "C6orf124", "RHBDF2", "H1F0", "TULP4", "ARAP1", "RUNX1T1", "SOHLH2", "…
GSE17721_POLYIC_VS_GARDIQUIMOD_1H_BMDC_DN	0.000161516	0.00825076	0.373452	1.80104	8	192	c("JUN", "TFF1", "RHOB", "SEPT9", "DLAT", "PIAS2", "REL", "TRAF6", "GABRD", "MAFF", "CEP68", "CTSL2", "FAM174A", "RPF2", "STK17B", "NOP10", "VRK2", "F3", "RCBTB2", "SLCO1C1", "LDLR", "RBM7", "LRP6", "C19orf52", "ARHGEF3", "IER5", "PLEKHF2", "NAMPT", "DEF8", "CTSD", "DLST", "CHIC2", "PTGER4", "MRPS2", "SVIL", "GADD45A", "RBP3", "FOXJ3", "HIP1", "TFPI", "ANP32B", "BMI1", "IL12A", "AVL9", "MATK", "S…
GSE17974_1H_VS_72H_UNTREATED_IN_VITRO_CD4_TCELL_UP	0.000161871	0.00825076	0.372204	1.79324	8	191	c("ZFP36", "NDNL2", "TEX261", "ZNF165", "JOSD1", "CNO", "CRY1", "QTRTD1", "ARID4B", "PLEKHH2", "REL", "RPP38", "POSTN", "VPS37B", "FAM53C", "NOTCH1", "ELF2", "IL7R", "DUSP11", "IQSEC1", "PUS3", "CCNY", "FCN1", "TMEM2", "TTC19", "RING1", "DNAJB12", "TSPYL2", "CCDC86", "SYNCRIP", "WDR47", "DHX8", "MYNN", "IP6K2", "TBC1D23", "IRS2", "NOL6", "IER5", "MOAP1", "CUL3", "RAB30", "TRMT12", "C7orf23", "RMN…
GO_REGULATION_OF_CELL_DEATH	0.000166887	0.00848213	0.229943	1.32191	10	1443	c("JUN", "EGR1", "ATF3", "DUSP1", "BTG2", "IL1B", "USP47", "SUPV3L1", "ATF4", "NCL", "BMP3", "GLS2", "IHH", "SIX1", "OSM", "MKL1", "PTGS2", "STXBP1", "UBC", "YWHAG", "PTEN", "CDKN1A", "NR1H4", "SLC25A24", "PSEN2", "C1orf187", "RBCK1", "RHOB", "HSPD1", "PM20D1", "FAM134B", "SORT1", "NONO", "NGEF", "BTBD10", "NTF3", "VDR", "RXRA", "CYP1B1", "MCL1", "BIRC7", "SKI", "PPP1R15A", "CSRNP3", "ADCYAP1", "…
MODULE_94	0.000171798	0.00870686	0.298036	1.54873	9	369	c("JUN", "ATF3", "RIMS3", "PLCH2", "HOXB7", "TCN1", "AP3S2", "TFF1", "AGXT", "PSEN2", "DUSP2", "CD1C", "VDR", "ARHGEF5", "HIST1H2BJ", "URB2", "EGR2", "MYL4", "ITGA2", "PEX14", "RNF40", "ABCF3", "DLC1", "CCBL1", "ACACB", "EGR3", "IL1R1", "IGFBP3", "DEFA5", "EPHX2", "CH25H", "CCNE1", "GNL1", "NKX3-1", "TNNT3", "TRPC4AP", "GLI1", "SIX6", "SERPINI1", "C4BPB", "WFDC2", "HMGB3", "GAGE4", "GCLM", "KCNJ1…
ONO_FOXP3_TARGETS_UP	0.000172894	0.00873754	0.712904	2.27884	8	23	c("JUN", "FOS")
GO_PROTEIN_MODIFICATION_BY_SMALL_PROTEIN_CONJUGATION_OR_REMOVAL	0.000176951	0.00889858	0.252309	1.40303	10	828	c("UBE2J2", "USP47", "CDC23", "USP28", "FEM1C", "USP18", "NDNL2", "FAM105B", "UBC", "PSMD2", "LNX1", "USP1", "USP37", "BTBD1", "TRIM68", "RBCK1", "RNF24", "SP3", "JOSD1", "RNF121", "VCPIP1", "ASB8", "WWP2", "BIRC7", "PIAS1", "ASB7", "EGR2", "PSMA8", "PIAS2", "PIAS3", "OTUB1", "TRIM39", "NEURL", "MED17", "TRAF6", "DTX3", "EID3", "KLHL18", "RNF166", "HECTD2", "RNF8", "UBE2I", "RNF40", "DDRGK1", "FB…
JAK2_DN.V1_DN	0.000177081	0.00889858	-0.366845	-1.74137	7	142	c("KIF13A", "C15orf5", "NEUROD2", "SLC15A2", "RAX", "NSMCE2", "SCG5", "SLC35E1", "TCL1B", "DIP2A", "C9orf38", "GPR1", "MBTD1", "EMID2", "DBH", "SLC27A3", "UCP1", "DMTF1", "PHC3", "ZNF44", "MYBL1", "DPY19L2P2", "SIGLEC15", "MYO15B", "CTTNBP2NL", "GOLGA8A", "TRIM52", "LOC647357", "DSCAM", "VEZT", "GTF2H2D", "DAPP1", "ZNF160", "FLCN", "PEX3", "GRIK1", "KIAA0492", "GABBR1", "MAGIX", "OXNAD1", "GOLGA8…
GO_RESPONSE_TO_EXTERNAL_STIMULUS	0.000177828	0.00891048	0.221979	1.2892	11	1768	c("JUN", "ATF3", "BTG2", "IL8", "IL1B", "ZFP36", "ANXA3", "ATF4", "NCL", "P2RY2", "DEFB126", "DEFB110", "FOS", "GNAT2", "HMGCS2", "DCN", "VGF", "PTGS2", "C2", "PTEN", "CDKN1A", "UPF1", "TCAP", "NR1H4", "DEFA6", "C1orf187", "CAV3", "CCDC36", "CCRL1", "ENAH", "FUCA2", "SSTR3", "IFITM1", "BGLAP", "RMI1", "NTF3", "VDR", "DEFB132", "RXRA", "EEF2", "DEFA3", "GNB1", "OPTN", "C19orf66", "EPX", "CRY1", "A…
GO_REGULATION_OF_PROTEIN_STABILITY	0.00017832	0.00891048	0.351955	1.72114	9	214	c("TELO2", "SOX17", "ZBED3", "USP28", "STXBP1", "PTEN", "CDKN1A", "RASSF1", "HSPD1", "GAPDH", "ZNF207", "ATP1B1", "PRKD1", "CCT2", "APOA1", "PFN1", "CCT7", "NOMO2", "MORC3", "GNAQ", "HSPA1B", "STK3", "GIPC1", "ASGR2", "USP4", "TPR", "CDKN2AIP", "MT3", "LRRC46", "QRSL1", "SEL1L", "CREBL2", "DVL3", "FKBPL", "ATP1B2", "HPS4", "SREBF1", "DSC3", "SMAD3", "CD81", "HCFC1", "FBXO7", "DSG1", "TRIM24", "MD…
GSE25085_FETAL_LIVER_VS_FETAL_BM_SP4_THYMIC_IMPLANT_DN	0.000179106	0.00891215	0.371566	1.79464	9	194	c("EGR1", "ATF4", "OSM", "BRWD1", "AZI2", "EGR2", "F10", "PTTG1IP", "CNDP2", "GCH1", "DTNB", "CYTIP", "GSTM1", "PHLDA1", "IL6ST", "PTGER2", "IL7R", "LONRF3", "BTG3", "NLRC5", "ODZ3", "SLC6A12", "MOV10", "NR3C1", "NUFIP1", "PRIC285", "RNASEL", "RCBTB2", "ETHE1", "KDM6B", "HIPK2", "SMOX", "FABP4", "GCNT2", "TSPO", "MFAP3L", "C3orf58", "CCNL2", "PARP14", "FAM43A", "FBXL5", "C7orf23", "SVIL", "C1R", …
LTE2_UP.V1_DN	0.000179462	0.00891215	0.371374	1.79102	9	192	c("ATF3", "ANXA3", "USP18", "DTNA", "CA12", "DUSP2", "PDLIM3", "IFITM1", "GFRA1", "RIF1", "OAS1", "ELF4", "NRIP1", "PTER", "DLC1", "EGR3", "RPS6KA3", "NOTCH1", "IFI35", "BTG3", "ODZ3", "IFIT1", "IGSF1", "CHN1", "MOCOS", "ARHGAP12", "SLC7A11", "ZNF43", "DDX58", "CBLL1", "TSPO", "HIST1H3H", "C16orf45", "SLC1A1", "RRN3", "CALB2", "SVIL", "CBFA2T3", "SLC24A3", "GADD45A", "AMMECR1", "GTF2I", "RNF6", "…
GSE22886_UNSTIM_VS_IL2_STIM_NKCELL_DN	0.000179856	0.00891215	0.368051	1.77323	9	191	c("MCM6", "EXO1", "DNAJC9", "GRWD1", "HSPD1", "SUV39H1", "C1orf135", "CCT2", "CCT7", "CDCA4", "SLC1A5", "RRS1", "MCM7", "TXNRD1", "STK17B", "NASP", "NOP10", "TUBA1C", "CDK6", "FEN1", "BYSL", "ESPL1", "SYNCRIP", "SARS", "EXOSC2", "IPO7", "LTB", "LDLR", "SLC7A1", "ABCF2", "HNRNPC", "PPRC1", "NOL6", "SNRPB", "NUP93", "CSNK2B", "PRC1", "DKC1", "FLT3LG", "LMNB2", "MCM4", "MLH1", "NHP2L1", "EPRS", "CDK…
PID_PDGFRB_PATHWAY	0.000183348	0.00905995	0.427329	1.94159	9	127	c("JUN", "FOS", "YWHAG", "PTEN", "ACTN4", "JUND", "PTPN11", "ITGAV", "RPS6KA3", "PPP2CA", "PIK3CB", "ABL1", "ACTR2", "SHC1", "YWHAZ", "MAP2K4", "BLK", "PIK3R5", "RAP1A", "BRAF", "PIK3CD", "PDGFB", "NCKAP1", "PLCG1", "ARAP1", "MAPK3", "CRK", "PPP2R1A", "IQGAP1", "DNM2", "HRAS", "PIN1", "SRC", "WASF2", "ELK1", "RAC1", "PIK3R3", "KSR1", "MAP2K7", "PDGFRB", "LRP1")
KEGG_SPLICEOSOME	0.000184335	0.00907261	0.433017	1.93289	9	114	c("SYF2", "SNRNP200", "SF3B4", "HSPA1L", "SNW1", "ACIN1", "EIF4A3", "TCERG1", "HSPA1B", "PUF60", "RBM22", "ZMAT2", "PRPF38A", "DHX8", "DDX42", "PCBP1", "USP39", "HNRNPC", "SNRPB", "DHX38", "DHX15", "HSPA6", "SF3B1", "PRPF40A", "NHP2L1", "CTNNBL1", "SLU7", "SART1", "TXNL4A", "PRPF19", "U2AF2", "XAB2", "SNRPC", "EFTUD2", "CDC5L", "DDX5", "HNRNPM", "PLRG1", "SF3A3", "HNRNPU", "SNRPA1", "CCDC12", "SN…
WHITEFORD_PEDIATRIC_CANCER_MARKERS	0.000184624	0.00907261	0.436139	1.94361	9	113	c("ZNF367", "DBF4", "SNRNP200", "GAPDH", "SMC4", "TWIST1", "CDCA5", "UHRF1", "MCM5", "MCM7", "RFC3", "ATAD2", "ZNF300", "NASP", "CDK6", "EIF4EBP1", "ZWINT", "HMGB3", "ESPL1", "MYCN", "KIF11", "PRC1", "LMNB2", "CDCA8", "MCM4", "CENPN", "WHSC1", "NCAPH", "CDK4", "BCAT1", "TMPO", "CENPE", "CENPA", "PLK4", "MFN2", "TUBA1A", "HIST1H4C", "TYMS", "CDC25A", "RCC2", "CENPF", "RFC4", "DHFR", "MLF1IP", "KPN…
TENEDINI_MEGAKARYOCYTE_MARKERS	0.000187896	0.00918298	0.515817	2.07847	9	64	c("JUN", "IL8", "IL1B", "FOS", "MCL1", "JUND", "IL1R1", "MYB", "CCNE1", "BCL2L2", "MPL", "BAK1", "IL11", "PDGFB", "ITGA2B", "CBFA2T3", "CCL5", "IL6", "CASP3")
PID_RB_1PATHWAY	0.000187903	0.00918298	0.51178	2.06869	9	65	c("JUN", "CDKN1A", "BGLAP", "SUV39H1", "BRD2", "PPP2CA", "CCNE1", "SFTPD", "ABL1", "TBP", "CDK6", "E2F2")
PID_PDGFRA_PATHWAY	0.00019206	0.00933742	0.716187	2.26467	9	22	c("JUN", "FOS", "CAV3", "CRKL", "ITGAV", "SHC1")
BIOCARTA_ETS_PATHWAY	0.000192496	0.00933742	0.762182	2.28775	9	18	c("JUN", "FOS")
MANALO_HYPOXIA_DN	0.000192638	0.00933742	0.321475	1.62155	10	278	c("TELO2", "NOLC1", "MCM6", "FUS", "EXO1", "MCM3", "DBF4", "DNAJC9", "USP1", "GRWD1", "URB2", "DLAT", "YARS", "RBM28", "DNA2", "WDR77", "EIF2B3", "SLC1A5", "RRS1", "MCM5", "FAM136A", "RFC3", "CCNE1", "CCNF", "VRK1", "C1QBP", "NCAPD3", "NASP", "DHCR24", "FEN1", "ZWINT", "BYSL", "NLE1", "UBIAD1", "MNS1", "EXOSC2", "TOE1", "NUP205", "USP39", "ABCF2", "C17orf80", "UCHL5", "HNRNPD", "UMPS", "PRC1", "D…
GO_NEGATIVE_REGULATION_BY_HOST_OF_VIRAL_TRANSCRIPTION	0.000193941	0.00937506	0.82112	2.19621	9	12	c("JUN", "CCL5")
GSE1460_CD4_THYMOCYTE_VS_NAIVE_CD4_TCELL_ADULT_BLOOD_UP	0.00019738	0.00949108	0.369136	1.78341	10	195	c("JUN", "EGR1", "DHRS3", "RIMS3", "USP18", "MCTP1", "GUCY1B3", "DUSP2", "COPB2", "PPP4R1", "RGS1", "KPNB1", "ZFP112", "R3HDM1", "DNAJA1", "PTPN12", "ODZ1", "NDUFS6", "IARS2", "DCP2", "COTL1", "CHST15", "HIST1H3H", "ROBO1", "ZNF135", "BCL11A", "LDHA", "CPSF6", "DAPK1", "FCGBP", "HDGF", "CASP3", "WDR1", "OPN3", "ABCB1", "CBFB", "KDM5B", "MARCKSL1", "IDH2", "PHF16", "FHL2", "UBA5", "TPM4", "PLSCR1"…
GSE43863_DAY6_EFF_VS_DAY150_MEM_TH1_CD4_TCELL_UP	0.000197409	0.00949108	0.365291	1.76168	10	192	c("EGR1", "IER2", "FOSL2", "FAM134B", "INPP5D", "EGR2", "REL", "KLHL18", "PER1", "SPAG9", "CHKA", "ITGAV", "RGS1", "MYO1E", "EGR3", "IL6ST", "TRIB2", "IL7R", "TIPARP", "MYO1C", "LONRF3", "PEA15", "CD72", "TMEM51", "MALT1", "UBE2D1", "C20orf46", "RASD1", "SARS", "GATA5", "IRS2", "ALCAM", "S1PR3", "PLEKHF2", "KRTCAP3", "WBP5", "DMXL1", "TMC6", "SMAD3", "CD53", "FOSB", "PTGER4", "DUSP4", "DGKD", "SP…
GO_POSITIVE_REGULATION_OF_MULTICELLULAR_ORGANISMAL_PROCESS	0.000198743	0.0095295	0.230999	1.32398	12	1368	c("JUN", "EGR1", "IL8", "IL1B", "ANXA3", "ATF4", "NCL", "P2RY2", "SOX17", "NKX6-1", "FOS", "IHH", "SIX1", "HOXB7", "LPHN1", "AMIGO3", "PRDM1", "CYP26B1", "IL18R1", "PTGS2", "RIMS1", "NIPBL", "LRRC7", "UTS2R", "TNFSF9", "FLRT1", "FBN2", "EPHA1", "RHOB", "ZAP70", "IFITM1", "HSPD1", "SMAD5", "NTF3", "LRRC4B", "VDR", "TMIGD2", "CYP1B1", "EPX", "MAPK13", "RAB25", "ADCYAP1", "INPP5D", "PRKD1", "DMD", "…
GO_RAS_PROTEIN_SIGNAL_TRANSDUCTION	0.000200638	0.00959451	0.406082	1.87787	10	142	c("JUN", "USP28", "RIT1", "CDKN1A", "RHOB", "RASSF1", "GNB1", "PRKD1", "CRKL", "KPNB1", "RRAS", "SGSM3", "NTN1", "SHC1", "DHCR24", "SHOC2", "MYO9B", "CDC42EP3", "ZNF304", "ARHGEF3", "RAPGEF3", "CDH13", "PLCE1", "RAP1A", "CHUK", "ARHGAP1", "NCKAP1", "HACE1", "FGF2", "LAT", "CTNNAL1", "HRAS", "ABI2", "RB1", "WASF2", "GNA12", "RASGRP2", "DOK2", "RTKN", "GRAP2", "KSR1", "RAPGEF6", "SETDB1", "CDK2", "…
KEGG_NEUROTROPHIN_SIGNALING_PATHWAY	0.000201942	0.00962289	0.421947	1.91438	10	126	c("JUN", "ATF4", "YWHAG", "SORT1", "NTF3", "MAPK13", "CRKL", "TRAF6", "PTPN11", "RPS6KA3", "RIPK2", "PIK3CB", "ABL1", "SHC1", "IRAK4", "CAMK2B", "IRAK3", "RPS6KA6", "MAP3K5", "YWHAZ", "IRS2", "CALM2", "PIK3R5", "RAP1A", "NFKBIB", "BRAF", "PIK3CD", "PLCG1", "CAMK2D", "MAPK3", "CRK", "NTF4", "CALM3", "CAMK4", "PRDM4", "FOXO3", "HRAS", "NGF", "BCL2")
GO_FC_EPSILON_RECEPTOR_SIGNALING_PATHWAY	0.000202314	0.00962289	0.428379	1.9337	10	122	c("JUN", "FOS", "UBC", "PSMD2", "GAB2", "PPP3CA", "PSMA8", "TRAF6", "LOC440786", "PIK3CB", "PPP3R1", "SHC1", "PSMB6", "MALT1", "UBE2D1", "MAP2K4", "CALM2", "CUL1", "PSMD3", "PSMD5", "CHUK", "CARD11", "FCER1A", "PLCG1", "PSMF1", "PSME4", "PSMD11", "MAPK3", "CALM3", "LAT", "HRAS", "UBB", "PAK2", "RAC1", "PSMD7", "FBXW11", "PSMC2", "GRAP2", "MAP2K7", "MS4A2", "FER")
PID_CD8_TCR_DOWNSTREAM_PATHWAY	0.000206693	0.00980497	0.505601	2.04371	10	65	c("JUN", "EGR1", "FOS", "PPP3CA", "TNFRSF4", "IFNA7", "FOSL1", "PPP3R1", "IFNA16")
GO_RESPONSE_TO_LIPID	0.000207977	0.00981269	0.249699	1.39406	12	880	c("JUN", "DUSP1", "IL8", "IL1B", "ANXA3", "ACSBG1", "NCL", "P2RY2", "ACR", "FOS", "IHH", "KLF9", "HMGCS2", "DCN", "KCNJ11", "CYP26B1", "PTGS2", "FABP3", "ABCB4", "PTEN", "CDKN1A", "UPF1", "NR1H4", "AGXT", "IL22", "NCOA6", "P2RY6", "SSTR3", "BGLAP", "VDR", "RXRA", "EEF2", "DEFA3", "GNB1", "ZNF366", "GDAP1", "ADCYAP1", "PIAS1", "PIAS2", "TLR2", "CCRN4L", "TXNIP", "JUND", "ITGA2", "MED17", "MBD1", "…
GO_CELLULAR_RESPONSE_TO_CALCIUM_ION	0.000208836	0.00981269	0.546331	2.08635	10	49	c("JUN", "FOS", "FUS", "SLC25A24", "JUND", "RYR3", "SLC25A23", "ITPKB", "GPLD1", "SPAG16", "BRAF", "FOSB", "CAMK2D", "IQGAP1", "CLIC4", "RASA4", "AKR1C3", "KCNH1", "ACER1")
GO_POSITIVE_REGULATION_OF_VIRAL_TRANSCRIPTION	0.000209022	0.00981269	0.587802	2.13775	10	39	c("JUN", "PFN1", "WHSC2", "RSF1", "CTDP1", "SNW1", "NOTCH1", "POLR2J", "POLR2B", "POLR2F", "POLR2C", "POLR2D", "CHD1", "SUPT4H1", "SMARCB1", "GTF2F1", "SP1", "POLR2H")
GO_RNA_POLYMERASE_II_ACTIVATING_TRANSCRIPTION_FACTOR_BINDING	0.00020948	0.00981269	0.62468	2.20246	10	34	c("JUN", "EGR2", "DUSP26", "HIPK2", "T", "HEY2", "SIN3A")
GO_NEURON_PROJECTION_REGENERATION	0.000210032	0.00981269	0.637129	2.21307	10	32	c("JUN", "RXRA", "APOA1", "CHST3", "LAMB2", "APOA5", "TSPO")
MARTENS_TRETINOIN_RESPONSE_DN	0.000210166	0.00981269	0.253395	1.40492	12	796	c("JUN", "IL8", "TELO2", "ATF4", "NOLC1", "C16orf59", "MCM6", "TRIM65", "GLS2", "ADAT2", "C10orf125", "SNORD2", "C19orf48", "NDNL2", "MCM3", "RXFP4", "SETD6", "ZNF426", "MFAP1", "MAML1", "USP1", "CCDC36", "GRWD1", "TMEM138", "RASSF1", "HSPD1", "NONO", "MEPCE", "PHF10", "GPR62", "IDH3B", "SPRYD4", "TIGD5", "OBFC2A", "SLMO1", "SMCHD1", "TXNIP", "MAGEF1", "ZNF434", "NFE2L3", "LRRC14", "SYCE2", "C1QL…
GO_AXON_REGENERATION	0.000211315	0.00981542	0.703517	2.24883	10	23	c("JUN", "RXRA", "APOA1", "CHST3", "LAMB2")
GO_NEGATIVE_REGULATION_OF_VIRAL_TRANSCRIPTION	0.000211384	0.00981542	0.695087	2.2461	10	24	c("JUN", "TRIM32", "TRIM11", "CCL5", "TRIM62")
GO_REGULATION_OF_NEURON_DEATH	0.000211879	0.00981542	0.328896	1.63883	11	250	c("JUN", "BTG2", "ATF4", "SIX1", "STXBP1", "C1orf187", "PM20D1", "FAM134B", "NONO", "BTBD10", "NTF3", "MCL1", "TP53BP2", "GFRAL", "REL", "ZNF746", "ALKBH1", "CHMP4B", "DDIT3", "AIFM1", "C12orf5", "NOS1", "FOXB1", "TP63", "ABL1", "SOD2", "DHCR24", "G6PD", "ESR2", "CDC34", "TGFB3", "LIG4", "MAP3K5", "GCLM", "MAP2K4", "GRIK5", "HIPK2", "SNCB", "AARS", "MT3", "CHL1", "HMOX1", "BRAF", "AKT1S1", "TBK1"…
GSE22589_HEALTHY_VS_SIV_INFECTED_DC_UP	0.000215177	0.00990361	0.364308	1.76116	11	196	c("JUN", "ATF3", "IL1B", "TELO2", "ATF4", "JMJD6", "CCRN4L", "FKBP15", "RABEP1", "EHMT2", "MYO1E", "RAB27A", "HSPA1B", "IGFBPL1", "CRISPLD2", "LOC152217", "MRPL12", "POLR2J", "TCIRG1", "LDLR", "CSRP2BP", "FAM173A", "SLC7A1", "AARS", "XIAP", "SLC7A6OS", "HGFAC", "SREBF1", "LMNB2", "SLC2A1", "POLD1", "CARD11", "TJP3", "GRASP", "CBFA2T3", "DHRS13", "ABI3", "HK2", "LRWD1")
GSE9006_HEALTHY_VS_TYPE_1_DIABETES_PBMC_1MONTH_POST_DX_UP	0.000215177	0.00990361	0.365118	1.76507	11	196	c("JUN", "ATP5B", "PSMD2", "BTBD1", "INPP5D", "TXNIP", "KPNB1", "AAMP", "RNF38", "C8orf33", "STK17B", "MATR3", "ECSIT", "DUSP5", "PDZK1IP1", "ACTR2", "BCAP31", "MRPL12", "GSR", "STAU1", "YWHAZ", "BNIP2", "AZIN1", "BLK", "IER5", "HNRNPD", "CLP1", "TMOD3", "TRIM16", "CSNK1G3", "KPNA5", "RNPS1", "CPSF6", "MDM4", "SART1", "DUSP10", "SLC35A2", "KDELR2", "MRPS10", "XAB2", "COPA", "CXCL5", "EZR", "PAK2"…
GSE17974_2.5H_VS_72H_IL4_AND_ANTI_IL12_ACT_CD4_TCELL_UP	0.00021599	0.00990361	0.368813	1.77187	11	187	c("ZFP36", "IER2", "EIF5B", "TEX261", "SLC25A44", "NIPBL", "WDR43", "FAM104A", "NIPA2", "NAT9", "ProSAPiP1", "ZNF263", "REL", "TRIM39", "HCFC2", "ABCF1", "ZNF434", "MARS2", "ZNF746", "NRIP1", "NOP2", "COX4NB", "GFOD1", "NOTCH1", "IL7R", "ARIH1", "DUSP11", "FAM159A", "POGK", "C1orf109", "ZBTB9", "C9orf78", "TTC19", "NUFIP1", "TSPYL2", "CDC42EP3", "MFAP3", "ZNF2", "GPATCH4", "KTI12", "SLC7A1", "NGR…
GSE29618_BCELL_VS_PDC_UP	0.00021601	0.00990361	0.373053	1.79121	11	186	c("JUN", "EGR1", "DUSP1", "IER2", "CHST2", "ABCB4", "P2RX5", "RHOB", "NOC3L", "SMCHD1", "TXNIP", "SLC35F2", "PAPOLA", "TRIB2", "DDIT3", "PAX5", "CD72", "P2RY10", "TMEM2", "SYNPO", "PTPN12", "ZNF318", "CDC42EP3", "SP140L", "TSC22D3", "IRS2", "CXCR5", "QRSL1", "IER5", "NT5E", "PLEKHF2", "ABLIM1", "RAB30", "FOXO1", "UBXN1", "TRIO", "APOL3", "HK2", "CD24", "DGKD", "FAIM3", "HMGB2", "PTPRC", "SYPL1", …
GO_CHROMATIN	0.000221073	0.0101097	0.288036	1.5171	12	426	c("JUN", "NIPBL", "H2AFB1", "UPF1", "NR1H4", "SUV39H1", "AHCTF1", "H2BFM", "RXRA", "PHF12", "SUV39H2", "HIST1H2BJ", "JUND", "MBD1", "MXD1", "H2AFV", "ALKBH1", "RNF40", "NRIP1", "EHMT2", "CDCA5", "SNW1", "UHRF1", "HIST1H3E", "ACTR8", "HIST1H2AK", "UBR2", "MCM7", "POGZ", "ANKRD17", "CBX8", "FAM178A", "ANKRD32", "TP63", "NCAPD3", "NASP", "RING1", "TBP", "FOXD3", "H1FNT", "BAHCC1", "INO80C", "NUFIP1"…
HENDRICKS_SMARCA4_TARGETS_UP	0.000226257	0.0103155	0.525711	2.05599	11	55	c("JUN", "CDKN1A", "FOSL2", "ACTN4", "ITGA5", "EMP3", "LOXL2")
PEDERSEN_METASTASIS_BY_ERBB2_ISOFORM_1	0.000228102	0.0103155	0.565098	2.10953	11	44	c("EGR1", "ITGA2", "MXD1", "MAFF", "EGR3", "PHLDA1", "GOLT1A", "DUSP5", "FOSL1", "MAP3K5", "SLC7A11", "RASD1", "MAP1B", "DUSP4", "LIF")
GO_MACROPHAGE_ACTIVATION	0.000229687	0.0103155	0.642936	2.21518	11	31	c("JUN", "JMJD6", "ZAP70")
PENG_RAPAMYCIN_RESPONSE_DN	0.00023019	0.0103155	0.333803	1.65561	12	240	c("WDR43", "DAP3", "P2RX5", "EIF3B", "HMHB1", "GOT2", "CYB561", "IDH3B", "SLC3A2", "COPB2", "CCT2", "RAB1A", "PFKM", "PAPOLA", "TOMM40", "GM2A", "EMP3", "SLC1A5", "APOOL", "PGAM1", "C1QBP", "LRRC32", "RNASEH1", "DPH2", "DNAJA1", "DHCR24", "BCAP31", "MRPL12", "BYSL", "STAU1", "POLR2J", "SYNCRIP", "PPPDE1", "AHSA1", "PTBP1", "POLR2B", "TATDN2", "PSMD5", "CSNK2B", "SREBF1", "POLR2F", "CHUK", "ATP6V0…
BIOCARTA_ATM_PATHWAY	0.000231134	0.0103155	0.725664	2.2388	11	20	c("JUN", "CDKN1A")
GO_RESPONSE_TO_ENDOPLASMIC_RETICULUM_STRESS	0.000231214	0.0103155	0.343505	1.69315	12	228	c("JUN", "ATF3", "IL8", "UBE2J2", "ATF4", "GFPT1", "RNF121", "EEF2", "PPP1R15A", "DDRGK1", "YOD1", "DDIT3", "TNFRSF10B", "AIFM1", "PDIA2", "SHC1", "AGR2", "TXNDC11", "TBL2", "MAP3K5", "TSPYL2", "TOR1A", "AMFR", "AARS", "FLOT1", "SEL1L", "SEC63", "TATDN2", "ERO1L", "BAK1", "STT3B", "PPP2R5B", "EIF2B5", "SCAMP5", "BHLHA15", "HERPUD1", "VAPB", "TMX4", "HDGF", "CUL7", "SRPRB", "CREB3L3", "UBQLN1", "P…
GO_REGULATION_OF_PRI_MIRNA_TRANSCRIPTION_FROM_RNA_POLYMERASE_II_PROMOTER	0.000231401	0.0103155	0.762009	2.24998	11	17	c("JUN", "FOS")
GO_EYELID_DEVELOPMENT_IN_CAMERA_TYPE_EYE	0.000232495	0.0103155	0.809512	2.21772	11	13	c("JUN", "TWIST1")
GSE28726_NAIVE_CD4_TCELL_VS_NAIVE_NKTCELL_UP	0.000232837	0.0103155	0.36027	1.74655	12	200	c("ATF3", "NOLC1", "C5orf22", "IL18R1", "WDR43", "SP3", "GAPDH", "URB2", "EGR2", "TOR1B", "SPAG9", "EGR3", "RRS1", "TXLNA", "PPP2CA", "POGZ", "PGAM1", "DUSP5", "NOL7", "FSCN1", "PEA15", "CEP170", "S100A11", "RRP7A", "FEN1", "UBE2D1", "LIG4", "KDM6B", "CFLAR", "SYNCRIP", "IPO7", "WDR47", "PHLPP2", "UTP3", "CALM2", "KIF3A", "ISG20L2", "EMP1", "UMPS", "GABPA", "ENO2", "MTHFD2", "C7orf23", "KIAA0754"…
GSE29618_MONOCYTE_VS_PDC_UP	0.000232837	0.0103155	0.36136	1.74535	12	194	c("EGR1", "IL8", "IER2", "FBN2", "RHOB", "GAPDH", "RXRA", "CYP1B1", "C19orf66", "TLR2", "PCSK5", "TKT", "PILRA", "LILRA1", "ITGB2", "SEC14L1", "UPP1", "S100A11", "SOD2", "CRISPLD2", "IRAK3", "UBE2D1", "NOD2", "RCBTB2", "TNFAIP2", "CDC42EP3", "TSPO", "IRS2", "ZDHHC7", "IFITM2", "CD33", "NAMPT", "GAS7", "HMOX1", "PTGS1", "SERPINA1", "SPI1", "FBXL5", "S100A10", "HEBP1", "APOL3", "CLEC4A", "HK2", "CD…
GSE37532_TREG_VS_TCONV_CD4_TCELL_FROM_LN_UP	0.000233109	0.0103155	0.361984	1.74993	12	196	c("SUPV3L1", "GNAT2", "C19orf48", "METTL13", "EXO1", "POLR1E", "MED22", "GRWD1", "HSPD1", "DNAJC2", "SLC35F2", "MRPL37", "PAPOLA", "WDR77", "EIF2B3", "NOP2", "ECE2", "FIGLA", "WDR46", "TXNRD1", "ECSIT", "GPR89B", "C1QBP", "HTR7", "TSR2", "EXOSC2", "GPATCH4", "USP39", "UNG", "DBN1", "NOP14", "C17orf81", "WDR75", "C6orf136", "SLMO2", "LZIC", "RSL1D1", "SURF6", "CHD1L", "MPHOSPH10", "SLC35B2", "ALG3…
GSE29618_MONOCYTE_VS_MDC_UP	0.000233268	0.0103155	0.361318	1.74564	12	195	c("EGR1", "BTG2", "IL8", "NPL", "SIRPB1", "RIT1", "GAB2", "FBN2", "RXRA", "CYP1B1", "EGR2", "OAS1", "TKT", "PILRA", "BIN2", "PTGER2", "NINJ1", "CXCL2", "PLAGL2", "UPP1", "SOD2", "FCN1", "C21orf7", "CRISPLD2", "IRAK3", "UBE2D1", "ARHGEF10L", "RCBTB2", "CDC42EP3", "LDLR", "CHST15", "IRS2", "PGD", "ZDHHC7", "NAMPT", "CTSD", "HMOX1", "SERPINA1", "FBXL5", "MPO", "LILRA6", "CD163")
GSE42021_TREG_PLN_VS_CD24HI_TREG_THYMUS_UP	0.000233268	0.0103155	0.36027	1.74058	12	195	c("EGR1", "DUSP1", "BTG2", "IL1B", "IER2", "FOS", "PTGS2", "TNFSF9", "CDKN1A", "NCOA6", "DUSP2", "RHOB", "MADCAM1", "PPP1R15A", "EGR2", "PPP3CA", "PIAS2", "MYL4", "TES", "C2CD2", "ELF3", "PHLDA1", "CXCL2", "ARF6", "TXNRD1", "BTG3", "UPP1", "DNAJA1")
GSE22589_HIV_VS_HIV_AND_SIV_INFECTED_DC_UP	0.000233863	0.0103155	0.365432	1.75842	12	189	c("JUN", "EGR1", "IL1B", "USP47", "RSBN1", "OSM", "PRDM1", "PTPN23", "JMJD6", "DUSP2", "PIGA", "TREML1", "TRAF6", "RAB1A", "C11orf86")
GSE9988_LPS_VS_CTRL_TREATED_MONOCYTE_UP	0.000234272	0.0103155	0.373215	1.78552	12	181	c("EGR1", "DUSP1", "BTG2", "IL8", "IL1B", "PTGS2", "DNAJB4", "CDKN1A", "DUSP2", "PIGA", "PPP1R15A", "TP53BP2", "CCRN4L", "REL", "DENND5A", "E2F7", "GCH1", "RGS1", "MAFF", "CXCL2", "RIPK2", "BTG3", "DUSP5", "FOSL1", "SOD2", "UBE2D1", "CFLAR", "FAM190B", "LOC440934", "HNRNPC", "KIAA0247", "RPGR", "CCL18", "PLEKHF2", "PSMD5", "SIAH2")
GO_CIRCADIAN_RHYTHM	0.000237651	0.0104242	0.410903	1.88488	12	135	c("JUN", "ATF4", "KLF9", "BTBD9", "GFPT1", "PTEN", "NONO", "CRY1", "CCRN4L", "JUND", "PER1", "NRIP1", "EGR3", "KCND2", "CLDN4", "MTNR1A", "HTR7", "NR1D1", "ID4", "SYNCRIP", "SRD5A1", "OGT", "TPH1", "RORB", "NAMPT", "HNRNPD", "SREBF1")
PTEN_DN.V2_UP	0.000237912	0.0104242	0.406698	1.86288	12	134	c("JUN", "IL8", "IL1B", "ANXA3", "P2RY2", "DEFB126", "PTGS2", "CEACAM21", "HSPB8", "ARHGEF5", "TRIB2", "IL7R", "LOXL2", "OSGIN1", "PCSK7", "C12orf5", "ULK4", "ZNF668", "TP53I3", "SLITRK3", "LIG4", "VPS13C")
GO_INTRACELLULAR_SIGNAL_TRANSDUCTION	0.000241113	0.0105385	0.225782	1.30216	15	1536	c("JUN", "DUSP1", "BTG2", "IL8", "IL1B", "ATF4", "USP28", "PI4KB", "PLCH2", "LPHN1", "FAM105B", "ARFIP2", "OSM", "MCTP1", "PLD2", "RIT1", "UBC", "PSMD2", "GUCY1B3", "PTEN", "CDKN1A", "PSEN2", "GAB2", "RBCK1", "RHOB", "ZAP70", "CASQ1", "RASSF1", "RDX", "EIF2C3", "ASB8", "STK24", "CYP1B1", "GFRA1", "TREML1", "GNB1", "WWC1", "MCL1", "BIRC7", "MAPK13", "ATP1B1", "RAB25", "ARHGEF5", "RAB6C", "PPP1R15A…
GO_IMMUNE_RESPONSE_REGULATING_CELL_SURFACE_RECEPTOR_SIGNALING_PATHWAY	0.000244512	0.0106608	0.315506	1.59621	13	285	c("JUN", "HLA-DQB1", "FOS", "PLD2", "UBC", "PSMD2", "PTEN", "GAB2", "RBCK1", "ZAP70", "RFTN1", "INPP5D", "PPP3CA", "PSMA8", "TRAF6", "LILRB2", "WAS", "MYO1C", "RIPK2", "CLEC6A", "LOC440786", "PIK3CB", "ABL1", "ACTR2", "PPP3R1", "SHC1", "FCN1", "PSMB6", "MALT1", "UBE2D1", "MAP2K4", "FOXP3", "BLK", "CALM2", "CUL1", "ELMO2", "PSMD3", "PSMD5", "GPLD1", "CHUK", "PIK3CD", "CARD11", "FCER1A", "NCKAP1", …
FEVR_CTNNB1_TARGETS_UP	0.00024593	0.0106964	0.260037	1.42333	14	667	c("JUN", "ATF3", "DUSP1", "BTG2", "CLDN3", "FOS", "EEPD1", "GPR35", "USP18", "STXBP1", "C2", "CHST2", "MFAP1", "CDKN1A", "NR1H4", "TCF23", "CCRL1", "EPHA1", "FOSL2", "FAM134B", "OPTN", "MCL1", "SLC3A2", "PCSK5", "APOA1", "ATP2A3", "OAS1", "PER1", "HSD17B2", "CBS", "ATP5A1", "SYT12", "RNF114", "MAFF", "MUDENG", "HYAL2", "ACACB", "SLC38A3", "RRAS", "DDIT3", "SEC14L1", "OSGIN1", "AGPAT3", "CTSL2", "…
WANG_CISPLATIN_RESPONSE_AND_XPC_DN	0.000248686	0.0107899	0.346343	1.70131	13	221	c("JUN", "EIF5B", "CDKN1A", "MAML1", "AGXT", "DUSP2", "CCRL1", "EHHADH", "CYP1B1", "FILIP1L", "PTPN11", "RABEP1", "EGR3", "IL1R1", "RRAS", "MCM7", "EDC4", "TNFRSF10B", "TXNRD1", "PEA15", "GRSF1", "C21orf7", "ZFX", "ZNF143", "UBE2D1", "UGP2", "TSC22D3", "NOP14", "VEGFC", "KIAA0247", "KIF3A", "CUL3", "CSNK1G3", "PTGS1", "ECM1", "MMP19", "TOM1", "STOM", "GADD45A", "ATP6V1C1", "SLC12A4", "CASP3", "ST…
GO_MONOCYTE_DIFFERENTIATION	0.000250733	0.0107957	0.769145	2.23481	12	16	c("JUN", "SP3")
GSE1112_OT1_VS_HY_CD8AB_THYMOCYTE_RTOC_CULTURE_DN	0.000250923	0.0107957	0.359615	1.73567	13	193	c("MCM6", "CDC23", "EEPD1", "ANKMY2", "NDNL2", "SETD6", "CLTB", "ACOX3", "PHF10", "SEPT9", "CCT7", "TKT", "SPATA5L1", "TTC15", "APEX2", "COX4NB", "SIGLECP3", "MCM5", "PTGER2", "CH25H", "POU2F2", "AIFM1", "SLC47A1", "KIAA1462", "GFM1", "ZBED1", "MAOA", "PCGF1", "ACAD9", "NUP93", "TATDN2", "NAT1", "UMPS", "CNOT6L", "TTLL5", "RIC8A", "HSD11B1", "HDGF", "NUP85", "PRPS1", "TULP4", "PLA1A", "STIM2", "L…
GSE17721_LPS_VS_GARDIQUIMOD_2H_BMDC_UP	0.000250923	0.0107957	0.359362	1.73445	13	193	c("JUN", "DUSP1", "P2RY2", "FOS", "KLF9", "ZNF296", "CDKN1A", "SH3BP4", "REL", "PDLIM5", "DSCAML1", "MXD1", "SPTAN1", "RFFL", "PLAT", "AEBP2", "DUSP26", "STK17B", "CD72", "KRT33A", "UBE2H", "SLC7A11", "MLL2", "FABP4", "RAB38", "GUCY1A3", "AZIN1", "LEPREL2", "IRS2", "IFITM2", "EPHB3", "RNF208", "NFKBIB", "GAS7", "CA13", "RAB30", "CHIC2", "LTBP3", "PRPF40A")
GSE25123_CTRL_VS_ROSIGLITAZONE_STIM_PPARG_KO_MACROPHAGE_UP	0.000251247	0.0107957	0.361371	1.74278	13	192	c("IL1B", "SIRPB1", "OSM", "DUSP2", "CD1C", "PLIN2", "ATP2A3", "MXD1", "ELF4", "CYTIP", "LILRA1", "P2RX1", "PHLDA1", "PTGER2", "CXCL2", "LONRF3", "RAB27A", "RIPK2", "TNFRSF10B", "STK17B", "PGAM1", "UPP1", "CD72", "FCN1", "MALT1", "NOD2", "LYZ", "KDM6B", "ZNF697", "TMCO7", "LOC283867", "LGALS2", "PRAME", "CCL18", "NAMPT", "OLIG1", "JAKMIP2", "SERPINA1", "MTHFD2", "MMP19", "S100A10", "IL27RA", "GRA…
PICCALUGA_ANGIOIMMUNOBLASTIC_LYMPHOMA_DN	0.000257017	0.0110171	0.415643	1.88577	13	126	c("JUN", "ZFP36", "DUSP2", "PIGA", "FOSL2", "MCL1", "RSRC2", "PPP1R15A", "REL", "JUND", "PER1", "MXD1", "SON", "RGS1", "IRF2BP2", "TIPARP", "KLF6", "STK17B", "TSPYL2", "KDM6B", "ZFAND2A", "TSC22D3", "MYNN", "IRS2", "IER5", "MOAP1", "NAMPT", "CNOT6L", "LY9", "FOSB", "PTGER4", "GADD45A", "DUSP4", "TMX4", "DUSP10")
PID_TELOMERASE_PATHWAY	0.000262329	0.0112177	0.49552	2.01588	13	67	c("JUN", "NCL", "SMG5", "FOS", "SP3", "MXD1", "TINF2", "SMG6", "TNKS", "ABL1", "SIN3A", "WRN", "HNRNPC", "DKC1", "SMAD3", "RPS6KB1", "UBE3A", "MAPK3", "ZNFX1")
ATF_01	0.000264718	0.0112927	0.326934	1.62994	14	251	c("ATF3", "DUSP1", "CLDN3", "ZNF367", "FOS", "SULT4A1", "PDLIM3", "JOSD1", "FSTL5", "NEDD1", "PPP1R15A", "GRM3", "ADCYAP1", "EGR2", "TRIM39", "JUND", "ZNF295", "LHX1", "PER1", "RNF166", "EVX1", "SPAG9", "SON", "MAFF", "PRR3", "CLDN6", "AAMP", "GNB4", "EGR3", "NINJ1", "YME1L1", "GNL1", "FAM174A", "CBX8", "GTF2A1", "ITFG2", "LGR5", "CLDN7", "RING1", "FOXD3", "GOLGB1", "CYR61", "AMOTL1", "TSPAN7", "…
MORF_DDB1	0.000266364	0.0113357	0.339584	1.67837	14	233	c("TEX261", "SART3", "SNRNP200", "PSMD2", "DAP3", "NONO", "IDH3B", "ACTN4", "OTUB1", "ABCF1", "RAB1A", "PRKCSH", "TXLNA", "GOLGA3", "CPSF4", "ANKRD17", "PSMB6", "RING1", "PUF60", "NUP62", "SGTA", "TBL2", "PARG", "AFG3L2", "SARS", "SS18", "TPR", "PCGF1", "CALM2", "CUL1", "MMS19", "CDC25C", "DNAJC13", "PSMD3", "ABR", "DDB1", "EIF2B5", "ADAM15", "CSNK1G2", "CNOT3", "METAP1", "ALG3", "EPRS", "ALDH4A1…
GSE42021_CD24HI_TREG_VS_CD24HI_TCONV_THYMUS_DN	0.000268846	0.0113678	0.358937	1.7324	14	193	c("EGR1", "DUSP1", "BTG2", "IL1B", "IER2", "FOS", "KCNJ11", "PTGS2", "TNFSF9", "CDKN1A", "DUSP2", "MADCAM1", "CYB561", "PPP1R15A", "EGR2", "PIAS2", "MYL4", "ANK1", "ZNF703", "PLAT", "PHLDA1", "CXCL2", "CH25H", "YTHDC1", "TXNRD1", "BTG3", "UPP1", "DNAJA1")
BIOCARTA_TPO_PATHWAY	0.000269034	0.0113678	0.689778	2.22894	13	24	c("JUN", "FOS")
SA_B_CELL_RECEPTOR_COMPLEXES	0.000269034	0.0113678	0.688641	2.22527	13	24	c("JUN", "FOS", "RPS6KA3", "SHC1", "BCR")
GSE24634_TREG_VS_TCONV_POST_DAY3_IL4_CONVERSION_UP	0.000270017	0.0113823	0.363371	1.7493	14	190	c("NCL", "NOLC1", "C10orf2", "EXO1", "DBF4", "POLR1E", "WDR43", "HSPD1", "GAPDH", "CCT2", "RBM28", "POLDIP3", "KIF18A", "CCT7", "EIF2B3", "NUDCD3", "FAM136A", "WDR46", "NOL7", "VRK1", "C1QBP", "NCAPD3", "TPI1", "SGTA", "WBSCR16", "BYSL", "EXOSC2", "TOE1", "LTB", "PTBP1", "NUP93", "HAUS5", "ISG20L2", "NCR3", "CDCA8", "FCER1A", "MLH1", "MCPH1", "TSFM", "RBM10", "LIG1", "LIF", "IMP4", "RPUSD2", "TMP…
KRIGE_RESPONSE_TO_TOSEDOSTAT_6HR_UP	0.000271878	0.0114337	0.248416	1.38809	16	891	c("EGR1", "ATF3", "IL8", "ANXA3", "SUPV3L1", "NOLC1", "KLF9", "EIF5B", "C9orf89", "RIT1", "PTPN23", "ARMC8", "GFPT1", "N4BP1", "CDKN1A", "SLC25A24", "LRRC37A2", "TTYH3", "WDR43", "USP37", "ENAH", "RBCK1", "RBM15", "EIF3B", "BGLAP", "NOC3L", "FOSL2", "FAM134B", "SP3", "MCL1", "PPP1R15A", "C16orf62", "AZI2", "SLC3A2", "OBFC2A", "PLIN2", "FILIP1L", "TRIM39", "TXNIP", "ERICH1", "MED17", "TES", "ZSCAN…
ZHANG_TLX_TARGETS_DN	0.000278909	0.0117017	0.456732	1.93629	14	84	c("EXO1", "USP1", "RIF1", "SMC4", "DNAJC2", "DNA2", "RFC1", "NASP", "SKA1", "LYAR", "SASS6", "KIF11", "MASTL", "MCM4", "CENPN", "SPAG5", "LIG1", "NUP85", "FIGNL1", "HMGXB4", "TMPO", "EZH2", "WDHD1", "PLK4", "CHAF1B", "TYMS", "DTL", "CENPF", "RAD54L", "BLM", "POLA1", "DIS3", "SMC2", "ZWILCH", "BUB1", "RBL1", "MCM10", "CHEK1", "TIMELESS", "CENPK", "RAD51AP1", "PRIM1", "ZNF280D", "SHMT1")
GTTTGTT_MIR495	0.000282013	0.0118041	0.32898	1.63775	15	247	c("JUN", "ADAT2", "RSBN1", "ARMC8", "NTM", "RLF", "FBN2", "JOSD1", "ATRN", "VCPIP1", "ASB7", "PPP3CA", "R3HDM2", "YTHDC1", "MDM1", "FAM178A", "PRR7", "ABCA2", "MARK3", "CDK6", "RAI2", "ZFX", "PCDHA8", "TSC22D3", "OGT", "RORB", "DEDD", "SNRPB", "SEL1L", "MYT1L", "CDH13", "S1PR3", "NKRF", "HMGCLL1", "DMRT1", "LHX2", "SEMA6D", "STAG2", "CDYL", "USP32", "BCL11A", "PRKX", "CPSF6", "PCDHA4", "SLC35A2",…
GO_RESPONSE_TO_ABIOTIC_STIMULUS	0.000283997	0.0118261	0.242821	1.36772	17	1010	c("JUN", "EGR1", "DUSP1", "BTG2", "IL1B", "CLDN3", "USP47", "ATF4", "FOS", "GNAT2", "USP28", "HMGCS2", "DCN", "OSM", "VGF", "PTGS2", "NIPBL", "DNAJB4", "UBC", "N4BP1", "PTEN", "CDKN1A", "TCAP", "PSEN2", "CAV3", "USP1", "RHOB", "CASQ1", "BGLAP", "HSPD1", "SUV39H1", "GNB1", "CRY1", "MAPK13", "ATP1B1", "PPP1R15A", "SUV39H2", "DMD", "OBFC2A", "ACTN4", "TXNIP", "JUND", "ITGA2", "UNC119", "DENND5A", "P…
BROWNE_HCMV_INFECTION_2HR_UP	0.00028503	0.0118261	0.582387	2.11806	14	39	c("EGR1", "ATF3", "IL8", "ADH1C", "DHRS3", "FOS", "GCH1", "ADH1B")
GSE29949_MICROGLIA_BRAIN_VS_CD8_POS_DC_SPLEEN_UP	0.000286903	0.0118261	0.356194	1.72194	15	196	c("JUN", "ATF3", "DHRS3", "TEX261", "CDKN1A", "PATZ1", "GAPDH", "RFTN1", "ATP1B1", "ABTB2", "REL", "PFKM", "ALKBH1", "TNFRSF10B", "CEP170", "NR3C1", "ZNF143", "MAP2K4", "ZNF318", "DHX8", "LAPTM4B", "PLS3", "KIAA0247", "IKBKAP", "SLC1A4", "C9orf91", "ARHGAP1", "DMXL1", "FOXO1", "ZNF135", "NPTX1", "SPAG6", "CPSF6", "IL6", "SLC27A2", "APOBEC3B", "CPD", "FXR1", "TM9SF1", "TIMP1", "EED", "IL23A", "OPC…
GSE43955_TH0_VS_TGFB_IL6_TH17_ACT_CD4_TCELL_20H_DN	0.000287099	0.0118261	0.356876	1.72418	15	195	c("JUN", "DUSP1", "SIX1", "PTPN23", "CCRL1", "RHOB", "EEF2", "TXNIP", "ITGA2", "GCH1", "RNF166", "ELF4", "EMP3", "VPS37B", "COQ10A", "CXCL2", "KLF6", "PCSK7", "VRK1", "C1QBP", "SNIP1", "TBP", "INO80C", "GIPC1", "METAP2", "TMEM222", "PRM3", "NR2C2AP", "DBNDD2", "SLC1A1")
GSE14000_UNSTIM_VS_4H_LPS_DC_DN	0.00028777	0.0118261	0.358537	1.72739	15	191	c("ATF3", "BTG2", "IL1B", "WDR63", "KLF9", "USP18", "C9orf89", "DNAJB4", "IFITM1", "C19orf66", "OBFC2A", "OAS1", "PI4K2B", "SRGAP2", "GCH1", "RHEBL1", "PLAT", "NINJ1", "IFI35", "IL7R", "BRIP1", "NLRC5", "DUSP5", "IFIT1", "TXNL4B", "ADAR", "SOD2", "ETV7", "TNFAIP2", "CFLAR", "DDX58", "SLC41A2", "NCOA7", "NAMPT", "PARP14", "C9orf91", "MSC", "DDX60L", "PTGER4", "C11orf20", "FBXO7", "IDO1", "CCL5")
GSE22025_PROGESTERONE_VS_TGFB1_AND_PROGESTERONE_TREATED_CD4_TCELL_UP	0.00028777	0.0118261	0.359504	1.73206	15	191	c("JUN", "ATF3", "IER2", "ZNF165", "RFTN1", "SPARCL1", "REL", "RPP38", "TES", "H2AFV", "SNW1", "BTG3", "CEP170", "S100A11", "STXBP3", "NR3C1", "ZNF143", "CCT6B", "IPO7", "AFF1", "FICD", "ZNF473", "PLS3", "KIAA0247", "NDUFS4", "NINL", "C9orf91", "PPIL2", "FOXO1", "TNFSF11", "ZNF135", "ATRX", "OXA1L", "HMGXB4", "UBE3A", "YY1", "CPD", "ABCB1", "CENPE", "PRPF19", "EED", "RPL23AP53", "IL23A", "WDHD1",…
BIOCARTA_IL6_PATHWAY	0.00028809	0.0118261	0.704226	2.22685	14	22	c("JUN", "FOS", "PTPN11", "IL6ST", "SHC1")
SHEDDEN_LUNG_CANCER_POOR_SURVIVAL_A6	0.00028815	0.0118261	0.286581	1.51583	16	445	c("NOLC1", "MCM6", "SNX7", "EIF5B", "EXO1", "DBF4", "DNAJC9", "WDR43", "SLC16A3", "GAPDH", "PHF10", "MUC16", "RIF1", "HIST1H2BJ", "PLIN2", "KIF18A", "DNA2", "GCH1", "TOMM40", "CBS", "GPR37", "KAZALD1", "MCM5", "R3HDM1", "RFC3", "YME1L1", "CCNE1", "NDC80", "CTSL2", "BRIP1", "RIPK2", "EIF4A3", "TFG", "PRR7", "ATAD2", "KIF2C", "ANKLE2", "NCAPD3", "DNAJA1", "SLBP", "SOD2", "CMAS", "VRK2", "NUP62", "E…
JOHNSTONE_PARVB_TARGETS_3_DN	0.000288522	0.0118261	0.248693	1.38638	17	859	c("JUN", "ACAP2", "ZNF367", "MCM6", "SNX7", "PPM1B", "SIX1", "EIF5B", "RFXAP", "RIT1", "C5orf22", "DBF4", "PTEN", "SLC25A24", "WDR43", "USP1", "ANKRD44", "USP37", "RBM15", "RMI1", "FOSL2", "SMAD5", "RIF1", "SMC4", "MCL1", "ATP1B1", "CSRNP3", "AZI2", "SUV39H2", "SLC3A2", "PPP3CA", "CSPP1", "YARS", "SMCHD1", "C17orf75", "KIF18A", "H2AFV", "BRD2", "PPP1R8", "MUDENG", "RFFL", "GNB4", "UHRF1", "AEBP2"…
GO_REGULATORY_REGION_NUCLEIC_ACID_BINDING	0.00029114	0.0119059	0.251647	1.39476	17	792	c("JUN", "EGR1", "ATF3", "ATF4", "SOX17", "NKX6-1", "FOS", "SIX1", "PRDM1", "MKL1", "SIX2", "ZNF564", "ZNF561", "NR1H4", "PATZ1", "FOSL2", "SUV39H1", "SP3", "SMAD5", "NONO", "VDR", "RXRA", "ZNF552", "CRY1", "PHF12", "ARID4B", "SUV39H2", "ZNF613", "EGR2", "ACTN4", "REL", "ZNF85", "JUND", "PER1", "MXD1", "ZNF792", "ZNF746", "NFE2L3", "E2F7", "ELF4", "TWIST1", "EBF2", "NRIP1", "ESRRB", "ELF3", "UHRF…
GO_HEPATICOBILIARY_SYSTEM_DEVELOPMENT	0.000294123	0.011976	0.410528	1.85757	15	124	c("JUN", "NCL", "SOX17", "HMGCS2", "NIPBL", "SP3", "RXRA", "COBL", "ITGA2", "E2F7", "CPS1", "NOTCH1", "CCNE1", "ARF6", "GLI1", "CPB2", "SRD5A1", "SEC63", "RAPGEF3", "RAP1A", "HNRNPD", "CUL3", "TGFBR3", "SMAD3", "HFE")
GO_IMMUNE_SYSTEM_PROCESS	0.0002942	0.011976	0.218451	1.27303	19	1902	c("JUN", "EGR1", "IL8", "IL1B", "ANXA3", "DEFB126", "HLA-DQB1", "DEFB110", "SLC7A10", "SIX1", "HOXB7", "SIRPB1", "FAM105B", "EXO1", "OSM", "PLD2", "CYP26B1", "IL18R1", "SART3", "C2", "JMJD6", "UBC", "PSMD2", "TNFSF9", "ABCB4", "PTEN", "POLL", "NR1H4", "DEFA6", "IL22", "NCOA6", "CCRL1", "TRIM68", "GAB2", "RBCK1", "CD1C", "RBM15", "TMEM91", "ZAP70", "IFITM1", "PATZ1", "CRISP3", "HSPD1", "SLC16A3", …
GO_TRANSFORMING_GROWTH_FACTOR_BETA_RECEPTOR_SIGNALING_PATHWAY	0.000297083	0.0120658	0.441943	1.9101	15	94	c("JUN", "FOS", "UBC", "SMAD5", "SKI", "APOA1", "DUSP15", "ADAM9", "BMPR1A", "TGFB3", "HIPK2", "GCNT2", "LEFTY1", "MTMR4", "SMAD4", "COL3A1", "TGFBR3", "SMAD3", "PDGFB", "ZYX")
GO_DNA_GEOMETRIC_CHANGE	0.000298524	0.0120967	0.460099	1.929	15	79	c("SUPV3L1", "C10orf2", "MCM6", "MCM3", "UBC", "RECQL5", "DNA2", "MCM5", "MCM7", "RAD54B", "BRIP1", "DDX1", "HMGB3", "RECQL", "INO80", "GTF2H3", "WRN", "TOP2B", "CHD1L", "DDB1", "MCM4", "CHD8", "ERCC3", "ATRX", "HMGB2", "GTF2H4", "CUL4B", "CHD1", "UBB", "CUL4A", "RAD23B", "CHD4", "XRCC5", "DDX11")
REN_BOUND_BY_E2F	0.000301301	0.0121815	0.509098	2.01953	15	59	c("MCM6", "MCM3", "DBF4", "SMC4", "BRD2", "MCM5", "RFC3", "NDC80", "FEN1", "HMGB3", "E2F2", "UNG", "UMPS", "POLD1", "MLH1", "HIST1H3D", "CENPE", "CENPA", "DUT", "SUPT4H1", "RRM1", "RB1", "MSH2", "HLTF", "CDC25A", "CBX5", "BUB3", "RFC4", "RAD54L", "CDK2", "NAP1L4")
MODULE_16	0.000302297	0.0121862	0.275819	1.47436	17	499	c("IL8", "NOLC1", "MCM6", "ACR", "CYP2C18", "SULT4A1", "GYPB", "SLC16A3", "PHF10", "CYP1B1", "INPP5D", "AGPAT2", "PLIN2", "SLMO1", "CCBP2", "NEURL", "KLHL18", "TOMM40", "EMP3", "RAB8A", "SLC1A5", "ECE2", "MYB", "PSD4", "MCM5", "ITGB2", "WAS", "CCNE1", "PTP4A3", "AHSG", "FAM107A", "NDC80", "CCNF", "EDC4", "TNFRSF10B", "IFIT1", "GNAQ", "PLEKHB1", "DPH2", "SLBP", "MLC1", "S100A11", "LGR5", "RRP7A", …
BIOCARTA_TCR_PATHWAY	0.000304136	0.0121862	0.559523	2.08872	15	44	c("JUN", "FOS", "ZAP70", "PPP3CA", "SHC1", "MAP2K4", "CALM2", "NFATC4", "PLCG1", "CD3D", "MAPK3", "CALM3", "LAT", "HRAS", "ELK1", "RAC1")
BREDEMEYER_RAG_SIGNALING_VIA_ATM_NOT_VIA_NFKB_UP	0.000304339	0.0121862	0.544454	2.07005	15	48	c("JUN", "TRIM68", "FAM134B", "KIF17", "IL6ST", "RAB39", "CAMK2B", "ZNF579", "LTB", "NAT1", "MSRB2")
GSE32986_CURDLAN_LOWDOSE_VS_GMCSF_AND_CURDLAN_LOWDOSE_STIM_DC_DN	0.000304692	0.0121862	0.357414	1.72505	16	193	c("EGR1", "IL1B", "KLF9", "C19orf48", "WDR43", "EIF3B", "FOSL2", "NSUN2", "SEPT9", "QTRTD1", "TLR2", "REL", "TOMM40", "RABEP1", "SPATA5L1", "ECE2", "GNB4", "PHLDA1", "TNFRSF4", "BTG3", "VRK1", "TMEM2", "WBSCR16", "F3", "LARP1", "INO80", "LTB", "LYAR", "KTI12", "SLC7A1", "CDV3", "INPP5B", "EMP1", "RRN3", "DGKA", "MRPS2", "EPRS", "IRG1", "NFX1", "SLC12A4", "EXOSC7", "EMILIN2", "CLCN6", "PDLIM7", "I…
GSE1925_CTRL_VS_3H_IFNG_STIM_MACROPHAGE_DN	0.000305086	0.0121862	0.356025	1.717	16	192	c("JUN", "DUSP1", "ANXA3", "DEFB126", "ARFIP2", "TFF1", "SH3BP4", "CD1C", "RNF24", "GOT2", "CHST3", "PLAT", "HIST1H3E", "KCND2", "KCNJ15", "HPR", "TUBA1C", "C4BPB", "NLE1", "ZNF43", "NUDT13", "HYAL4", "RORB", "HBQ1", "CD33", "GARNL3", "TRAF3IP2", "BRAF", "SLC2A1", "DUOX2", "LHX2", "CYP7B1", "EPRS", "MFAP5", "CD24", "TRH", "LIPG", "DGKG", "STX12", "TUFT1", "HIP1", "GLRA3", "YIPF1", "SLC25A3")
GSE22886_NAIVE_TCELL_VS_NEUTROPHIL_UP	0.000305821	0.0121862	0.359307	1.72895	16	189	c("NCL", "MCM3", "DNAJC9", "C14orf169", "MRPL49", "ZNF207", "IDH3B", "CCT2", "TES", "THAP11", "PTPN11", "ATP5A1", "AIFM1", "DDX1", "NOL7", "GRSF1", "C9orf78", "TTC19", "EIF2AK1", "MALT1", "LARS", "SARS", "IARS2", "EIF3L", "UTP3", "RNF220", "ARHGEF3", "SEC63", "MMS19", "MOAP1", "RSL1D1", "DGKA", "DAZAP1", "BCKDHA", "SGSH", "SUPT7L", "GMPS", "C7orf23", "CD81", "ZNF706", "ERCC3", "FBXO7", "TUFM", "S…
GSE14000_TRANSLATED_RNA_VS_MRNA_4H_LPS_DC_UP	0.000306213	0.0121862	0.36499	1.75111	16	185	c("ACAP2", "METTL13", "ZFYVE26", "QTRTD1", "HIST1H2BJ", "RBM28", "CNDP2", "ZSCAN29", "PTPN11", "SCO1", "PPM1D", "DUSP11", "ZC3HC1", "UPRT", "TCERG1", "VRK1", "NASP", "TRNT1", "FEN1", "DNAJB12", "EXOSC10", "AFG3L2", "GCLM", "RSBN1L", "POLR2B", "ELP4", "MOAP1", "LRRC47", "NAT1", "HNRNPD", "DHX29", "EIF2B5", "CCDC93", "UPF3B", "KATNA1", "MED19", "PDHX", "RUFY1", "YARS2", "ERCC3", "HECTD1", "SART1", …
RHEIN_ALL_GLUCOCORTICOID_THERAPY_DN	0.000309566	0.0122921	0.294834	1.52712	17	356	c("JUN", "EGR1", "MCM6", "FOS", "SCHIP1", "GAPDH", "GOT2", "PFKM", "CCT7", "TKT", "EGR3", "MYB", "MCM5", "CEP68", "PXDN", "VRK1", "C1QBP", "NASP", "ATP9A", "BCAP31", "TUBA1C", "TPI1", "ZWINT", "HMGB3", "FBL", "METAP2", "UGP2", "IPO7", "IARS2", "ISOC1", "UNG", "FHL1", "LAPTM4B", "HNRNPC", "PGD", "HIST1H3H", "KIF11", "RSL1D1", "EMP1", "SCP2", "HPS4", "CSNK2B", "APEX1", "PRC1", "GMPS", "MCM4", "FOSB…
GRAESSMANN_APOPTOSIS_BY_DOXORUBICIN_UP	0.000311998	0.0123611	0.237374	1.34471	19	1108	c("EGR1", "ATF3", "BTG2", "ZFP36", "ADAMTS4", "PDE12", "FOS", "PPM1B", "USP18", "LPHN1", "SRXN1", "ZNF296", "SLC25A44", "UFSP1", "DNAJC9", "C22orf23", "ZNF426", "CDKN1A", "CBY1", "P2RY6", "RBM15", "PLEKHG6", "ZAP70", "EIF3B", "PATZ1", "PM20D1", "CLTB", "ACOX3", "MCL1", "NAT9", "PPP1R15A", "SPRYD4", "KIF17", "INPP5D", "EGR2", "OBFC2A", "TLR2", "CCS", "PIAS3", "CCRN4L", "PLIN2", "CRKL", "PDLIM5", "…
KEGG_MAPK_SIGNALING_PATHWAY	0.000316367	0.0125063	0.318237	1.59508	17	262	c("JUN", "DUSP1", "IL1B", "ATF4", "FOS", "PPM1B", "DUSP2", "NTF3", "CACNA1B", "MAPK13", "PPP3CA", "CRKL", "JUND", "TRAF6", "HSPA1L", "CACNG2", "CACNG7", "IL1R1", "RPS6KA3", "RRAS", "DDIT3", "PLA2G2F", "ECSIT", "DUSP5", "FGF22", "HSPA1B", "PPP3R1", "STK3", "CACNA2D4", "TGFB3", "RPS6KA6", "MAP3K5", "MAP2K4", "CACNG1", "PLA2G1B", "PLA2G4E", "RAP1A", "NFATC4", "HSPA6", "CHUK", "BRAF", "PDGFB", "FGF4"…
GO_RESPONSE_TO_INORGANIC_SUBSTANCE	0.000320448	0.0126387	0.277218	1.47584	18	478	c("JUN", "DUSP1", "IL1B", "ATF4", "FOS", "HMGCS2", "FUS", "PTGS2", "TFF1", "GUCY1B3", "PTEN", "SLC25A24", "S100A16", "RHOB", "BGLAP", "RXRA", "STK24", "CYP1B1", "EEF2", "PPP1R15A", "PPP3CA", "CCS", "TXNIP", "JUND", "SLC25A12", "CPS1", "SOD3", "IL1R1", "DDIT3", "LOXL2", "ADAM9", "KLF6", "AIFM1", "EIF4A3", "C12orf5", "CBX8", "FOSL1", "NOS1", "RYR3", "ABL1", "TNFRSF11B", "SHC1", "SOD2", "KCNA5", "ES…
ZWANG_CLASS_3_TRANSIENTLY_INDUCED_BY_EGF	0.000321136	0.0126387	0.342963	1.67503	17	212	c("ATF3", "DUSP1", "IL8", "IL1B", "MIR21", "FOS", "PTGS2", "SH3BP4", "GPR115", "FOSL2", "JOSD1", "WWC1", "MCL1", "PPP1R15A", "MIR24-2", "COBL", "ITGA2", "PER1", "SYT12", "MAFF", "DLC1", "ELF3", "PHLDA1", "CXCL2", "TIPARP", "CLDN4", "TXNRD1", "DUSP5", "SLC20A2", "TP63", "TMEM2", "TJP1", "KDM6B", "RIMKLB", "NCOA7", "AFF1", "OTUD1", "EMP1", "SLC2A1", "FOSB", "MMP19", "ITPRIP", "IL6", "FKBP5", "RPUSD…
GSE3982_MEMORY_CD4_TCELL_VS_TH2_DN	0.000322824	0.0126629	0.35257	1.70657	17	198	c("EGR1", "MCM6", "OSM", "PTGS2", "RHOB", "SLC16A3", "VDR", "FILIP1L", "CCT2", "CCT7", "COX4NB", "PHLDA1", "DCTN6", "NDC80", "NASP", "ATP9A", "PSMB6", "RRP7A", "ARL3", "STK3", "FEN1", "TPI1", "ZWINT", "MRPL12", "WBSCR16", "KCTD5", "ERCC1", "USP22", "RBM7", "FLOT1", "RAB11FIP1", "KIF11", "EMP1", "CSNK2B", "NDUFS4", "PYCR1", "PPCDC", "ENY2", "CDCA8", "MCM4", "GARS", "CPSF6", "NCAPH", "LIF", "HSP90A…
ASTON_MAJOR_DEPRESSIVE_DISORDER_UP	0.000323175	0.0126629	0.551811	2.08953	16	47	c("JUN", "CEP250", "ZNF423", "MTHFD2", "ZNF529", "BCL11A", "PCM1", "RAB2A")
GSE37532_WT_VS_PPARG_KO_VISCERAL_ADIPOSE_TISSUE_TREG_UP	0.000324021	0.0126681	0.357843	1.72269	17	190	c("ZNF367", "SYF2", "TCL6", "CCRL1", "HCFC2", "KIF18A", "H2AFV", "CDCA5", "CCNE1", "NDC80", "CCNF", "KIF2C", "SLBP", "TUBA1C", "RANGAP1", "SKA1", "HMGB3", "SAP130", "ESPL1", "YWHAZ", "E2F2", "WDR47", "PPPDE1", "DCP2", "SGOL2", "MXD3", "CDC25C", "H2AFJ", "HPS4", "SPAG16", "PRC1", "CDCA8", "TRIM24", "CPSF6", "WHSC1", "SPAG5", "SAE1", "HDGF", "ZCCHC10", "PEX5", "TMPO", "HMGB2", "HAUS8", "SPA17", "HM…
GO_CHROMOSOME_CENTROMERIC_REGION	0.000325727	0.0126888	0.380874	1.79816	17	164	c("PSEN2", "WDR43", "SUV39H1", "AHCTF1", "ZNF207", "SUV39H2", "CENPP", "KIF18A", "CDCA5", "DCTN6", "PPP2CA", "NDC80", "AURKC", "MAD1L1", "CENPL", "KIF2C", "TNKS", "CLIP1", "NCAPD3", "RANGAP1", "ZWINT", "SKA1", "CENPB", "KIAA1267", "STAG1", "SIN3A", "TPR", "SGOL2", "CENPM", "NDE1", "NCAPD2", "KIF2B", "CDCA8", "STAG2", "ATRX", "CENPN", "LRWD1", "SPAG5", "NUP85", "PPP2R1A", "CENPE", "SKA2", "CENPA",…
GO_SISTER_CHROMATID_SEGREGATION	0.000326128	0.0126888	0.374942	1.77669	17	169	c("CDC23", "NIPBL", "AHCTF1", "ZNF207", "SMC4", "CENPP", "KIF18A", "KPNB1", "CDCA5", "RRS1", "CHMP4B", "POGZ", "NDC80", "AURKC", "MAD1L1", "CENPL", "KIF2C", "CLIP1", "NCAPD3", "RANGAP1", "ZWINT", "SKA1", "ESPL1", "INO80", "STAG1", "AKAP8L", "SGOL2", "TOP2B", "CUL3", "CENPM", "NDE1", "NCAPD2", "PRC1", "KIF2B", "CDCA8", "STAG2", "CHMP2B", "CENPN", "NCAPH", "SPAG5", "NUP85", "PPP2R1A", "CHMP4A", "CE…
GO_CELLULAR_RESPONSE_TO_DNA_DAMAGE_STIMULUS	0.000327016	0.0126888	0.256473	1.40746	19	688	c("BTG2", "USP47", "SYF2", "EEPD1", "USP28", "NDNL2", "EXO1", "NIPBL", "UBC", "POLL", "CDKN1A", "UPF1", "APLF", "USP1", "NCOA6", "ZFYVE26", "RASSF1", "RMI1", "SUV39H1", "NONO", "C20orf29", "RIF1", "MCL1", "CRY1", "PPP1R15A", "OBFC2A", "GEN1", "OTUB1", "CLSPN", "RECQL5", "EID3", "E2F7", "DNA2", "RNF8", "ALKBH1", "UBE2I", "PTPN11", "FBXO31", "APEX2", "CDCA5", "SNW1", "UHRF1", "POLN", "XRCC1", "ACTR…
COLLIS_PRKDC_SUBSTRATES	0.000327402	0.0126888	0.729978	2.22204	16	19	c("JUN", "SNRNP200", "CTDP1", "ABL1")
HOFFMAN_CLOCK_TARGETS_UP	0.000330649	0.0127683	0.825479	2.15123	16	11	c("JUN", "TNFRSF11B")
MORF_PPP2CA	0.000330888	0.0127683	0.407102	1.84207	17	124	c("NCL", "SNRNP200", "NONO", "ZNF207", "IDH3B", "CCT2", "UBE2I", "SON", "EIF4H", "PPP2CA", "MORC3", "PUF60", "AFG3L2", "HNRNPC", "ZZZ3", "CALM2", "CUL1", "DHX38", "CDV3", "HNRNPD", "METAP1", "RNPS1", "FOXJ3", "DNAJC7", "SLC25A3", "MRPL9", "XPO6", "CNBP", "UBE2L3", "POM121", "NACA", "AP3D1", "PIN1", "XPO1", "CAPZB", "HNRNPM", "RNF4", "HNRNPU", "FBXW11", "XPO7", "UBN1", "PGK1", "DNAJC8", "LYPLA1", …
GO_REGULATION_OF_CELL_CYCLE_PROCESS	0.000333406	0.0128376	0.270648	1.45662	19	539	c("DUSP1", "BTG2", "IL1B", "USP47", "SYF2", "CDC23", "OSM", "UBC", "PSMD2", "PTEN", "CDKN1A", "RASSF1", "RDX", "MEPCE", "ZNF207", "CRY1", "RAB6C", "CSPP1", "PSMA8", "GEN1", "CLSPN", "RAB1A", "E2F7", "FBXO31", "CDCA5", "GIT1", "CHMP4B", "CNOT4", "ZNF16", "CCNF", "FAP", "AURKC", "ANKRD17", "MAD1L1", "MDM1", "FAM178A", "ANKRD32", "TNKS", "TP63", "DACH1", "C16orf53", "KCNA5", "PSMB6", "ZNF830", "MIIP…
WIERENGA_STAT5A_TARGETS_UP	0.000339104	0.0130148	0.343751	1.67792	18	211	c("EGR1", "BTG2", "IL8", "DHRS3", "OSM", "IL18R1", "SCHIP1", "SH3BP4", "SLC2A14", "GYPB", "A4GALT", "MAPK13", "PLIN2", "ITGA2", "CBS", "RGS1", "RHEBL1", "PHLDA1", "PTGER2", "TNFRSF4", "IL7R", "FAM129B", "AMACR", "CH25H", "KLF6", "STK17B", "DUSP5", "TGM2", "SLC9A7", "MIIP", "MAOA", "LTB", "CTSZ", "PLXNA3", "C3orf58", "SOCS2", "SQSTM1", "CTXN1", "EMP1", "HSPA6", "PLAU", "CALB2", "KIAA0226", "CLEC4A…
MORF_ACP1	0.000339923	0.0130148	0.348677	1.69255	18	202	c("ATF4", "NCL", "FUS", "TEX261", "SNRNP200", "NONO", "GNB1", "CCT2", "CCT7", "H2AFV", "UBE2I", "RAB8A", "ATP5A1", "BRD2", "EIF4H", "YME1L1", "YWHAZ", "ACP1", "ATAD2B", "TOMM20", "USP22", "GNB2", "HNRNPC", "COPE", "DHX38", "TATDN2", "DHX15", "RSL1D1", "HNRNPD", "CSNK2B", "NDUFS4", "GNAS", "DKC1", "HGS", "RNPS1", "TUFM", "OXA1L", "FOXJ3", "HDGF", "SART1", "DPF2", "WDR1", "SLC25A3", "ANP32B", "CALM…
GSE31082_DN_VS_CD8_SP_THYMOCYTE_UP	0.000340575	0.0130148	0.35105	1.69834	18	197	c("TELO2", "DHRS3", "RGS12", "EXO1", "SART3", "ATP5B", "PSMD2", "PDF", "ANKRD26", "AHCTF1", "PHF10", "CLSPN", "YARS", "RAB1A", "MCM5", "RNF219", "FBXO45", "ANKRD32", "C1QBP", "P2RY10", "PTAR1", "TSR2", "MSH6", "LYAR", "CSRP2BP", "GTF2H3", "SLC7A1", "RPGR", "NUP93", "HAUS5", "RSL1D1", "COQ7", "DAZAP1", "WBP5", "RNPS1", "DHRS7B", "SVIL", "DHRS13", "TRIM24", "POMT1", "SSR3", "CPSF6", "LIG1", "BCAT1"…
GSE7460_CTRL_VS_TGFB_TREATED_ACT_FOXP3_HET_TCONV_UP	0.000340978	0.0130148	0.35363	1.70545	18	192	c("ATF4", "RSBN1", "PRDM1", "DBF4", "JMJD6", "CA12", "ZAP70", "FOSL2", "PHF10", "SLC3A2", "AGBL4", "PLIN2", "YARS", "KPNB1", "NUDCD3", "TUT1", "F2RL2", "YME1L1", "PGAM1", "TCERG1", "PPP3R1", "AFG3L2", "SYNCRIP", "PRPF38A", "ZBTB7B", "SEC63", "PTBP1", "C15orf42", "CDV3", "SIAH2", "CASKIN2", "SLC2A1", "HCFC1", "TUFM", "SSR3", "HK2", "CPSF6", "BAZ1A", "EMILIN2", "FADS2", "LMLN", "EZH2", "POLR2D", "T…
GSE41176_WT_VS_TAK1_KO_ANTI_IGM_STIM_BCELL_3H_UP	0.0003418	0.0130148	0.356839	1.71707	18	189	c("EGR1", "DUSP1", "BTG2", "ZFP36", "IER2", "FOS", "OSM", "TMEM56", "TBC1D21", "TNFSF9", "DUSP2", "FAM19A1", "PEBP4", "HSPB8", "EPX", "PPP1R15A", "NKAPL", "FILIP1L", "CEND1", "MRPL37", "LMO1", "ZNF703", "SLC25A18", "CXCL2")
GO_FC_RECEPTOR_SIGNALING_PATHWAY	0.000342398	0.0130148	0.364191	1.74235	18	181	c("JUN", "FOS", "PLD2", "UBC", "PSMD2", "GAB2", "PPP3CA", "PSMA8", "TRAF6", "WAS", "MYO1C", "LOC440786", "PIK3CB", "ABL1", "ACTR2", "PPP3R1", "SHC1", "PSMB6", "MALT1", "UBE2D1", "MAP2K4", "CALM2", "CUL1", "ELMO2", "PSMD3", "PSMD5", "CHUK", "CARD11", "FCER1A", "NCKAP1", "PLCG1", "PSMF1", "PSME4", "PSMD11", "MAPK3", "CRK", "CALM3", "LAT", "PPAPDC1A", "FCGR2A", "HSP90AB1", "HRAS", "SRC", "PLA2G6", "…
GSE6259_33D1_POS_VS_DEC205_POS_FLT3L_INDUCED_SPLENIC_DC_UP	0.000343954	0.013046	0.373296	1.76617	18	167	c("EGR1", "IL1B", "OSM", "PTPN23", "PTGS2", "OSBP", "MAML1", "RBPMS", "BTBD1", "RNF24", "IFITM1", "FOSL2", "CLINT1", "EGR2", "F10", "ABTB2", "POLDIP3", "DTNB", "RFFL", "PHLDA1", "NOTCH1", "CXCL2", "FAM129B", "UPP1", "NANOS3", "F3", "KDM6B", "SLC7A11", "HIPK2", "STRN4", "RAB11FIP1", "CD33", "TRAF3IP2")
GO_POSITIVE_REGULATION_OF_LEUKOCYTE_DIFFERENTIATION	0.000348362	0.0131851	0.405854	1.84402	18	127	c("JUN", "IL1B", "FOS", "IHH", "PRDM1", "TNFSF9", "ZAP70", "INPP5D", "TRAF6", "GPR68", "LILRB2", "ACIN1", "EGR3", "MYB", "IL7R", "RIPK2", "CCL19", "OGT", "FOXP3", "KITLG", "IL1RL2", "ITPKB", "GNAS", "FLT3LG", "IL2RA", "TNFSF11", "SART1", "CCL5", "LIF", "IL6", "SASH3", "GLI2", "AP3B1", "IL23A", "IL12A", "AP3D1", "RB1", "VNN1", "RAG1", "CCR1", "NLRP3", "KLF10", "CD80", "LGALS1")
ACTGTAG_MIR139	0.000349908	0.0132155	0.40961	1.83962	18	118	c("JUN", "FOS", "SCHIP1", "YWHAG", "FBN2", "DMD", "RTF1", "DTX3", "VPS37B", "NOTCH1", "AEBP2", "KBTBD8", "PPP2CA", "BTG3", "CCNY", "CTDSPL2", "WDR47", "NME7", "AZIN1", "RSBN1L", "SOCS2", "DHX15", "NPTX1", "ATRX", "AKIRIN2", "HDGF", "PSME4", "SLC25A3", "AP3M1")
GO_TRANSCRIPTION_FACTOR_BINDING	0.000352243	0.0132755	0.274751	1.47141	20	510	c("JUN", "ATF4", "SOX17", "FOS", "FUS", "POLR1E", "SIX2", "PRDM16", "SETD6", "NR1H4", "NCOA6", "VDR", "RXRA", "SNF8", "WWP2", "SKI", "CRY1", "PHF12", "TP53BP2", "PIAS1", "EGR2", "ACTN4", "PIAS2", "JUND", "MED17", "PER1", "HIF1AN", "UBE2I", "TWIST1", "MED6", "KCTD1", "NRIP1", "ZNF703", "ESRRB", "SNW1", "FIGLA", "TRIB2", "SUFU", "DDIT3", "DUSP26", "NKX3-1", "PRAMEF4", "BCOR", "GTF2A1", "TCERG1", "C…
STAT_01	0.000353482	0.0132941	0.328143	1.63032	19	243	c("JUN", "ADAMTS4", "OSM", "PRDM1", "VGF", "MOSPD2", "BTBD1", "SMC4", "GPR153", "GEN1", "SERTAD3", "EHMT2", "MAFF", "RFFL", "SLC1A5", "IL6ST", "ZFP112", "RRAS", "XRCC1", "CNOT4", "ARIH1", "TCERG1", "GMPPB", "NUDCD1", "MED24", "FLJ23865", "BCLAF1", "SNCB", "NME7", "HOXB4", "ENPP2", "C4BPA", "LAPTM4B", "LASP1", "POLR2B", "ARF3", "SOCS2", "PCOLCE", "PSMD3", "TMOD3", "TRIM15", "KIAA1468", "ZNF423", "…
GSE17721_0.5H_VS_4H_POLYIC_BMDC_DN	0.000358629	0.0134421	0.353049	1.70673	19	196	c("ATF3", "SRXN1", "FABP3", "MOSPD2", "GFPT1", "N4BP1", "TNFSF9", "CDKN1A", "ANKRD26", "NIPA2", "PPP1R15A", "ARID4B", "PDLIM5", "PEX26", "PACS1", "GCH1", "MYO1E", "ZDHHC20", "IL6ST", "CROT", "STX18", "SSTR1", "NR3C1", "VRK2", "PRIC285", "GSR", "STAU1", "RNF34", "SMOX", "BNIP2", "ATAD2B", "POLR2B", "NEU3", "GAST", "MYT1", "SQSTM1", "NAMPT", "ABR", "GCC1", "ENDOD1")
GNF2_MCM5	0.000358931	0.0134421	0.511658	2.01443	18	57	c("MCM3", "USP1", "SMC4", "MCM5", "MCM7", "NDC80", "VRK1", "NASP", "SLBP", "NUP62", "FEN1", "ZWINT", "NOP14", "PTBP1", "DHX15", "CENPM", "APEX1", "DKC1", "CDCA8", "MCM4", "CPSF6", "HMGB2", "ANP32B", "EED", "DUT", "SMC1A", "RRM1", "TYMS", "DTL", "HNRNPU", "SNRPG")
GSE40493_BCL6_KO_VS_WT_TREG_UP	0.000360991	0.0134862	0.366917	1.74531	19	173	c("USP47", "RFXAP", "NCOA6", "SORT1", "KCTD21", "AHCTF1", "NSUN2", "URB2", "COPB2", "SERTAD3", "PRKAB1", "CCT7", "PTPN11", "CTDP1", "ANGPTL1", "SUFU", "GOLGA3", "YME1L1", "DDX24", "TFG", "CEP170", "GFM1", "WDR60", "NACC1", "ZWINT", "GIPC1", "NOD2", "TMF1", "ZC3H11A", "GPS1", "PLS3", "UCHL5", "SEL1L", "CUL1", "CGNL1", "SSH3", "DDB1", "TNKS2", "MPHOSPH10", "FGD3", "FBXO38", "GUF1", "RRP1B", "TRIO",…
SARTIPY_NORMAL_AT_INSULIN_RESISTANCE_UP	0.000361622	0.0134862	0.615126	2.15315	18	33	c("EGR1", "IER2", "SRXN1", "EGR2", "CCRN4L", "PHLDA1", "FOSL1", "PPAN", "BYSL", "HMOX1", "SLC2A1")
POS_HISTAMINE_RESPONSE_NETWORK	0.000362782	0.0135011	0.621501	2.15879	18	32	c("JUN", "ENAH", "LMO1", "UPP1", "SLC7A1", "CAMK2N2", "TSPAN7")
GO_NEGATIVE_REGULATION_OF_CELL_DEATH	0.000368578	0.013688	0.246732	1.375	22	854	c("JUN", "DUSP1", "BTG2", "IL1B", "USP47", "SUPV3L1", "ATF4", "NCL", "IHH", "SIX1", "MKL1", "STXBP1", "UBC", "PTEN", "CDKN1A", "NR1H4", "PSEN2", "C1orf187", "RBCK1", "HSPD1", "PM20D1", "FAM134B", "NONO", "BTBD10", "NTF3", "MCL1", "BIRC7", "PPP1R15A", "ADCYAP1", "PRKD1", "BAG5", "GFRAL", "REL", "PTTG1IP", "TRAF6", "SRGAP2", "ITGA5", "ALKBH1", "TWIST1", "WISP1", "ITGAV", "MPV17L", "SON", "GPR37", "…
YEMELYANOV_GR_TARGETS_DN	0.000370356	0.013688	0.826071	2.08987	18	10	c("JUN", "EGR1", "SMAD3")
CREB_01	0.000370743	0.013688	0.318342	1.58976	20	255	c("ATF3", "DUSP1", "ZNF367", "VGF", "SULT4A1", "PDLIM3", "RNMTL1", "EEF2", "RAB25", "PPP1R15A", "SUV39H2", "JUND", "ZNF295", "PER1", "ADAP1", "SPAG9", "WISP1", "VPS37B", "MAFF", "CCBL1", "PRR3", "CLDN6", "GNB4", "GNL1", "TRAF4", "FAM174A", "ARIH1", "CBX8", "GLI1", "RUSC1", "KCNA5", "LGR5", "CLDN7", "FOXD3", "DDX28", "UBE2H", "YWHAZ", "CRH", "DIO2", "RBMS2", "MAOA", "ZFAND2B", "TSPAN7", "ZC3H10", …
WHN_B	0.000370881	0.013688	0.326451	1.62277	20	244	c("JUN", "NOLC1", "SIX1", "DBF4", "ARMC8", "DNAJB4", "NAT8L", "HSPD1", "GPR173", "FSTL5", "ARID4B", "PPP3CA", "BANP", "FIZ1", "TOMM40", "MYO1E", "PRDM12", "EGR3", "HERC1", "FAP", "FAM174A", "IRX5", "ANKRD17", "ARIH1", "MRPL12", "GRIA3", "SNCB", "GABRG2", "TSC22D3", "AZIN1", "ZC3H10", "UCHL5", "PCGF1", "CALM2", "KLHL13", "DLG5", "MTMR4", "TMEM57", "STT3B", "SF3B1", "ZBTB11", "STAG2", "CCPG1", "AKI…
TOYOTA_TARGETS_OF_MIR34B_AND_MIR34C	0.000373832	0.0137621	0.284695	1.49946	21	425	c("CEP72", "RFXAP", "FUS", "MCM3", "TEX261", "POLR1E", "LRRC37A2", "MED22", "ENAH", "REEP4", "BGLAP", "HSPD1", "SUV39H1", "FAM171A1", "RIF1", "WWP2", "NEDD1", "IDH3B", "CSPP1", "GEN1", "CLSPN", "PPP4R1", "ZNF85", "ABCF1", "DNA2", "TOMM40", "HECTD2", "KPNB1", "ZBTB8A", "C2CD2", "MYB", "RFC3", "CCNF", "BRIP1", "FAM35A", "KIF2C", "POGK", "ANKLE2", "IQCC", "ITFG2", "RNASEH1", "PRR22", "FEN1", "NUFIP1…
CTTTGTA_MIR524	0.000374679	0.0137621	0.287866	1.51328	21	418	c("JUN", "PPM1B", "RSBN1", "HOXB7", "PRDM1", "MOSPD2", "ARMC8", "FAM19A1", "PATZ1", "SORT1", "SP3", "BTBD10", "ARID4B", "PPP3CA", "JUND", "RTF1", "PRKAB1", "MXD1", "LRRC59", "SLC25A12", "SMOC2", "SESTD1", "PPP1R8", "SON", "HOXC13", "ORMDL3", "GMEB2", "GNL1", "TRIM23", "PLAGL2", "IRX5", "SIPA1L2", "FOSL1", "FBXO30", "LRRC32", "SP8", "SNIP1", "TJP1", "RNF111", "NACC1", "SLITRK3", "ZFX", "TGFB3", "C…
PID_ERA_GENOMIC_PATHWAY	0.000375792	0.0137621	0.493503	1.98855	19	64	c("JUN", "TFF1", "NRIP1", "PDIA2", "ESR2", "NCOA7", "SMAD4", "CTSD", "CHUK")
GSE22601_DOUBLE_NEGATIVE_VS_IMMATURE_CD4_SP_THYMOCYTE_UP	0.000378263	0.0137621	0.359549	1.72501	20	185	c("SLAIN2", "RNMTL1", "SP3", "ZBTB34", "RXRA", "RIF1", "SMC4", "PPP1R15A", "ZNF85", "RTF1", "SLC35F2", "TKT", "UBE2I", "SESTD1", "SNW1", "SEC14L1", "SLC25A45", "SNORA14B", "ZNF70", "SMU1", "TBCEL", "UPP1", "SOD2", "TAF1L", "VRK2", "SESN2", "ZNF749", "SORBS3", "RNF34", "TCIRG1", "ZNHIT6", "TOMM20", "TOR1A", "TMEM231", "ZNF473", "RSBN1L", "ZNF91", "PTBP1", "TAS2R46", "SPI1", "RRP1B", "ZYX", "TMEM55…
GRUETZMANN_PANCREATIC_CANCER_UP	0.00037886	0.0137621	0.294923	1.52616	21	353	c("ATF3", "MCM6", "MCM3", "PTGS2", "C2", "PRR13", "TFF1", "CD1C", "PPP3CA", "DLAT", "ITGA2", "PFN1", "OAS1", "POSTN", "GM2A", "ELF4", "EMP3", "PPP1R8", "PLAT", "R3HDM1", "ITGB2", "C9orf31", "LOXL2", "ADAM9", "PXDN", "FAP", "LAD1", "TXNRD1", "DUSP5", "PDIA2", "DNAJA1", "SLBP", "SHC1", "S100A11", "PTPN12", "PUF60", "PIK3R4", "NR1D1", "CFLAR", "YWHAZ", "DHX8", "PSG11", "TSPO", "KIAA0247", "IFITM2", …
GSE17974_CTRL_VS_ACT_IL4_AND_ANTI_IL12_48H_CD4_TCELL_UP	0.000379089	0.0137621	0.365358	1.74414	20	178	c("JUN", "DUSP1", "IER2", "NDNL2", "GPATCH2", "ZNF34", "WHAMM", "LRRC37A2", "PCSK5", "FBXL20", "ADAMTS5", "MAFF", "TRIB2", "IL7R", "TIPARP", "MAD1L1", "ITFG2", "C9orf78", "ODZ1", "DSC1", "LYZ", "C16orf7", "ZFAND2A", "RIMKLB", "ENPP2", "IRS2", "OTUD1")
BIOCARTA_FCER1_PATHWAY	0.00038046	0.0137621	0.583413	2.10852	19	38	c("JUN", "FOS", "PPP3CA", "SHC1", "MAP2K4", "CALM2", "NFATC4", "FCER1A", "PLCG1", "MAPK3", "CALM3", "HRAS", "PAK2", "ELK1", "MAP2K7")
GO_MITOTIC_NUCLEAR_DIVISION	0.000380735	0.0137621	0.29843	1.53627	21	336	c("NOLC1", "CDC23", "NIPBL", "PTEN", "USP37", "REEP4", "VCPIP1", "NSUN2", "ZNF207", "SMC4", "BIRC7", "NEDD1", "RECQL5", "RAB1A", "KIF18A", "RNF8", "UBE2I", "CTDP1", "KPNB1", "C19orf21", "CDCA5", "RRS1", "CHMP4B", "ACTR8", "CDK3", "POGZ", "NDC80", "CCNF", "AURKC", "MAD1L1", "ZC3HC1", "KIF2C", "TNKS", "ANKLE2", "VRK1", "CLIP1", "NCAPD3", "ABL1", "NUP62", "ZNF830", "ZWINT", "SKA1", "ESPL1", "INO80",…
BIOCARTA_GPCR_PATHWAY	0.000380873	0.0137621	0.605753	2.13573	19	34	c("JUN", "FOS", "GNB1", "PPP3CA", "RPS6KA3", "GNAQ", "CALM2", "NFATC4", "GNAS", "PLCG1", "PRKAR1A", "MAPK3", "CALM3", "HRAS")
ST_DIFFERENTIATION_PATHWAY_IN_PC12_CELLS	0.000380873	0.0137621	0.552833	2.07328	19	45	c("JUN", "EGR1", "EGR2", "CRKL", "PTPN11", "EGR3", "RPS6KA3", "PIK3C2G", "GNAQ", "SHC1", "MAP2K4", "GAST", "BRAF", "PIK3CD", "MAP1B", "CREBBP")
MORF_RFC4	0.00038195	0.0137621	0.384113	1.78348	20	146	c("MCM6", "MCM3", "SNRNP200", "DNAJC9", "USP1", "NONO", "GOT2", "STK24", "YARS", "ABCF1", "R3HDM1", "RFC3", "NDC80", "NASP", "SLBP", "ZWINT", "AFG3L2", "ESPL1", "PPM1G", "UNG", "SEC63", "MMS19", "DKC1", "METAP1", "ALG3", "SSBP1", "SRPK1", "GARS", "EPRS", "WHSC1", "SPAG5", "CHAF1A", "PRPS2", "DUT", "POM121", "IARS", "RRM1", "XPO1", "RAD23A", "TGDS", "MSH2", "TYMS", "HNRNPU", "CCT4", "XPO7", "TARS"…
REACTOME_CELL_CYCLE_MITOTIC	0.000382802	0.0137621	0.308077	1.56935	21	304	c("CEP72", "MCM6", "CDC23", "MCM3", "DBF4", "PSMD2", "YWHAG", "CDKN1A", "AHCTF1", "NEDD1", "AKAP9", "PSMA8", "CENPP", "KIF18A", "DNA2", "MCM5", "PPP2CA", "MCM7", "RFC3", "CCNE1", "NDC80", "MAD1L1", "CENPL", "LOC645084", "KIF2C", "CLIP1", "SDCCAG8", "PSMB6", "RANGAP1", "CDK6", "FEN1", "ZWINT", "SKA1", "UBE2D1", "CEP250", "NUMA1", "E2F2", "STAG1", "TUBGCP3", "SGOL2", "CUL1", "CDC25C", "LIN52", "PSM…
PDGF_UP.V1_UP	0.000382946	0.0137621	0.394146	1.82062	20	141	c("EGR1", "ATF3", "FOS", "CDKN1A", "JOSD1", "URB2", "CHKA", "P2RX1", "EGR3", "WDR46", "CCNE1", "GNL1", "ADAM9", "DUSP5", "FOSL1", "ARR3", "SERPINI1", "CDK6", "PARG", "EXOSC10", "ZNF304", "ATAD2B", "MPI", "UTP3", "NEU3", "ELP4", "MADD", "GADD45A", "FDX1", "HTR1E", "PANX1", "TRIP12", "CBX2", "SLC30A1", "PAF1", "TFPI2", "EZR", "NUP160", "GLOD4", "ETS2", "SLC7A5", "RNF4", "CDC25A", "KLF10", "SLC39A7"…
MARKS_ACETYLATED_NON_HISTONE_PROTEINS	0.000386728	0.01387	0.766625	2.1881	19	15	c("JUN", "WRN")
GO_CELL_CYCLE_PHASE_TRANSITION	0.000389781	0.0139513	0.330102	1.63365	21	235	c("CEP72", "MCM6", "CDC23", "MCM3", "DBF4", "UBC", "YWHAG", "CDKN1A", "USP37", "OPTN", "NEDD1", "AKAP9", "PPP3CA", "E2F7", "RAB8A", "CTDP1", "CDCA5", "PHLDA1", "CHMP4B", "MCM5", "MCM7", "CDK3", "CCNE1", "PPM1D", "SDCCAG8", "CCNY", "HINFP", "CDK6", "EIF4EBP1", "CDC34", "ID4", "CEP250", "CSRP2BP", "AKAP8L", "CALM2", "CUL1", "CDC25C", "HAUS5", "CUL3", "NDE1", "NINL", "MASTL", "MCM4", "RPS6KB1", "GAD…
GSE23502_WT_VS_HDC_KO_MYELOID_DERIVED_SUPPRESSOR_CELL_BM_DN	0.000394491	0.0140753	0.34989	1.69146	21	196	c("JUN", "DUSP1", "IL1B", "FAM105B", "PRDM1", "PTGS2", "C14orf169", "GAB2", "FUCA2", "FOSL2", "EIF2C3", "NIPA2", "OBFC2A", "CYTIP", "IL6ST", "TIPARP", "TGM2", "ST3GAL1", "PTPN12", "TNFAIP2", "CTSZ", "AZIN1", "FLOT1", "RAP1A", "APEX1", "NINL", "GAS7", "CA13", "RNPS1", "PTGER4", "TRIO", "S100A10", "PRDX1", "CXCL3", "ADPGK", "PRPS1", "CAMK2D", "EMILIN2", "STIM2", "GNL3", "CD5", "FCGR2A", "CHD1", "NO…
MODY_HIPPOCAMPUS_POSTNATAL	0.000394826	0.0140753	0.495746	1.98572	20	62	c("EGR1", "STXBP1", "RHOB", "CLTB", "PPP3CA", "TPI1", "KCNAB1", "NAPA", "ATP6V0C", "ENO2", "BIN1", "NPTX1", "ATP6V1C1", "APBB1", "MAPK3", "PTK2B", "GRIA1", "NRGN", "HRAS", "FBXW7")
PUJANA_XPRSS_INT_NETWORK	0.000398428	0.0141753	0.372529	1.75271	21	160	c("MCM6", "DNAJC9", "USP1", "CD1C", "RIF1", "SMC4", "IDH3B", "DNA2", "H2AFV", "MCM5", "RFC3", "NDC80", "CCNF", "CPSF4", "TCERG1", "NASP", "ZWINT", "RECQL", "ESPL1", "ZNF43", "DCP2", "UNG", "SLC7A1", "SNRPB", "POLR2B", "NCAPD2", "KATNA1", "CNOT3", "METAP1", "MCM4", "WHSC1", "CHAF1A", "PRPS1", "TMPO", "HMGB2", "EZH2", "CENPA", "DUT", "MTF2", "SMC1A", "FUBP1", "SMC3", "RRM1", "RB1", "PLK4", "XPO1", …
KINSEY_TARGETS_OF_EWSR1_FLII_FUSION_UP	0.000401625	0.0142029	0.231163	1.31685	25	1217	c("UBE2J2", "USP47", "ZNF367", "C16orf59", "MCM6", "EIF5B", "C19orf48", "FUS", "EXO1", "MCM3", "DBF4", "DNAJC9", "BRF2", "GFPT1", "USP1", "USP37", "TRHDE", "RMI1", "HSPD1", "NOC3L", "SUV39H1", "C1orf135", "JOSD1", "NONO", "RIF1", "ZNF207", "SMC4", "GDAP1", "SUV39H2", "PRKD1", "SLC3A2", "BAG5", "DLAT", "PIAS2", "GEN1", "CRKL", "CCT2", "GYG2", "MED17", "RAB1A", "SLC35F2", "PI4K2B", "KIF18A", "ZNF74…
GROSS_HYPOXIA_VIA_ELK3_AND_HIF1A_UP	0.000401694	0.0142029	0.393609	1.81399	21	139	c("EGR1", "ATF3", "ZFP36", "ACAP2", "FOS", "JMJD6", "DNAJB4", "CCRN4L", "TRAF6", "MXD1", "PHLDA1", "KLF6", "PGAM1", "ARX", "TPI1", "CLCN5", "AFG3L2", "CYR61", "SMOX", "CDC42EP3", "PPRC1", "SIAH2", "CRTC3", "ENO2", "CHIC2", "SLC2A1", "PTGER4", "HK2", "DUSP4")
WELCSH_BRCA1_TARGETS_DN	0.000402179	0.0142029	0.39693	1.82078	21	135	c("DUSP1", "NOLC1", "EIF3B", "RXRA", "MCL1", "AGPAT2", "BRD2", "SON", "SLC1A5", "EIF4H", "CCNE1", "EDC4", "DHCR24", "BYSL", "APEX1", "LMNB2", "ALG3", "CYC1", "POLD1", "HCFC1", "RRP1B", "SSBP1", "TRAP1", "RASSF7", "SRPK1", "CDK4", "CHAF1A", "DNAJC7", "BOP1", "RAE1", "HK1", "HRAS", "AP3D1", "EZR", "MRPS12", "HIST1H4C", "CHD4", "SF3A3", "SLC7A5", "XRCC5", "SNRPA1", "CCND1", "SLC39A7", "SNRNP70")
BARRIER_CANCER_RELAPSE_NORMAL_SAMPLE_DN	0.000402399	0.0142029	0.62791	2.14579	20	30	c("JUN", "PPP1R15A", "SPTAN1", "GNB1L", "PSD4", "BCR", "TCIRG1")
IKEDA_MIR30_TARGETS_UP	0.000406174	0.0143078	0.413298	1.84182	21	113	c("JUN", "USP47", "DTNA", "MAML1", "ARID4B", "CSNK1G1", "DMD", "PI4K2B", "PAPOLA", "NRIP1", "SON", "CDK6", "YWHAZ", "TBC1D15", "IRS2", "PPFIA1", "CFL2", "IER5")
TGFB_UP.V1_UP	0.000414459	0.0145708	0.35645	1.70913	22	184	c("JUN", "ATF3", "ACSBG1", "RGS12", "MKL1", "CYP26B1", "JMJD6", "SCHIP1", "RHOB", "NTF3", "ABTB2", "ANK1", "CHST3", "ITGA5", "C19orf21", "DLC1", "BCOR", "SLCO2A1", "LRP12", "ANKLE2", "ARHGAP12", "KDM6B", "SMOX", "T", "BHMT", "CDKN2AIP", "IL11", "NFATC4", "C9orf91", "CCDC93", "LARP6", "PIK3CD", "PDGFB")
HOFFMANN_LARGE_TO_SMALL_PRE_BII_LYMPHOCYTE_UP	0.000416765	0.0146229	0.374554	1.75916	22	158	c("HLA-DQB1", "MCM6", "DBF4", "CDKN1A", "SMC4", "ACTN4", "DNA2", "CDCA5", "MCM5", "PPP2CA", "RFC3", "CCNE1", "CENPL", "KIF2C", "NASP", "FEN1", "HMGB3", "COIL", "AZIN1", "AARS", "CALM2", "CDC25C", "ABR", "PRC1", "MTHFD2", "CDCA3", "LDHA", "NCAPH", "TUBB", "LIG1", "TMPO", "GSN", "PHF17", "CASP3", "HMGB2", "CENPE", "ANP32B", "CENPA", "DUT", "WDHD1", "NUCKS1", "RRM1", "PLK4", "CHAF1B", "XPO1", "TUBA1…
AACATTC_MIR4093P	0.0004198	0.0147004	0.390732	1.799	22	138	c("JUN", "NIPBL", "BRF2", "SCHIP1", "CSNK1G1", "TWIST1", "RSF1", "ALPL", "GPR88", "RNF38", "PPP2CA", "WDR6", "MATR3", "FAM178A", "POGK", "MAL2", "C20orf112", "TBC1D15", "AMFR", "OGT", "FICD", "IP6K2", "RSPO3", "ZNF146", "TGFBR3", "SMYD4", "SEMA6D", "FOSB", "CHMP2B", "RPS6KB1", "MEOX2", "EYA4", "ARCN1")
GO_REGULATION_OF_DNA_TEMPLATED_TRANSCRIPTION_INITIATION	0.000421093	0.0147167	0.62253	2.14487	21	31	c("JUN", "TWIST1", "FOSL1", "BCLAF1", "HEY2", "RRN3")
KRISHNAN_FURIN_TARGETS_UP	0.000427899	0.0148638	0.813968	2.12123	21	11	c("JUN", "FOS", "TGM2")
MORF_PRKAG1	0.000427968	0.0148638	0.338358	1.65465	23	214	c("SART3", "SNRNP200", "PSMD2", "DAP3", "NONO", "OTUB1", "RAB1A", "PRKCSH", "RPS6KA3", "TXLNA", "GOLGA3", "CPSF4", "ANKRD17", "RFC1", "PSMB6", "NUP62", "SGTA", "TBL2", "PARG", "AFG3L2", "SARS", "SS18", "TPR", "ZZZ3", "PCGF1", "CALM2", "SEC63", "MMS19", "CDC25C", "PMM2", "PSMD3", "ABR", "DDB1", "EIF2B5", "ADAM15", "CSNK1G2", "CNOT3", "METAP1", "ALG3", "EPRS", "ALDH4A1", "NIPSNAP1", "ARCN1", "DNAJC…
DIAZ_CHRONIC_MEYLOGENOUS_LEUKEMIA_UP	0.000428442	0.0148638	0.226789	1.29911	27	1349	c("IL1B", "NOLC1", "PPM1B", "CDC23", "MCM3", "DBF4", "SART3", "ATP5B", "CHST2", "PRR13", "PSMD2", "GUCY1B3", "MFAP1", "UPF1", "USP1", "BTBD1", "ZNF267", "P2RX5", "SF3B4", "EIF3B", "IFITM1", "RASSF1", "MRPL49", "GOT2", "STK24", "ACBD3", "ZNF207", "SMC4", "CRY1", "IDH3B", "ARID4B", "TP53BP2", "PPP3CA", "COPB2", "MYL4", "PLIN2", "CRKL", "PPP4R1", "YARS", "CCT2", "PDLIM5", "MED17", "PFN1", "MAGEF1", …
TURJANSKI_MAPK8_AND_MAPK9_TARGETS	0.000429637	0.0148638	0.86011	2.02998	21	8	c("JUN", "JUND")
GSE39556_CD8A_DC_VS_NK_CELL_MOUSE_3H_POST_POLYIC_INJ_UP	0.000429853	0.0148638	0.351867	1.6995	23	194	c("EXO1", "DBF4", "GUCY1B3", "SMC4", "KIAA0586", "PFKM", "DNA2", "ICMT", "RFC3", "CCNE1", "NDC80", "CCNF", "KIF2C", "VRK1", "GNAQ", "NCAPD3", "SLBP", "STK3", "ZWINT", "HMGB3", "ESPL1", "TCIRG1", "NUP205", "FHL1", "SLC7A1", "CDC25C", "KIF11", "UMPS", "GMPS", "MTHFD2", "TOM1L2", "ZYX", "KRT86", "NCAPH", "SPAG5", "CHAF1A", "LIG1", "PRPS2", "HMGXB4", "TMPO", "SLC27A2", "APOBEC3B", "LCP1", "STIL", "CE…
REACTOME_IMMUNE_SYSTEM	0.000430313	0.0148638	0.24362	1.36317	26	908	c("JUN", "EGR1", "IL1B", "UBE2J2", "DEFB126", "DEFB110", "FOS", "PPM1B", "CDC23", "USP18", "C2", "PSMD2", "PTEN", "CDKN1A", "DEFA6", "GAB2", "ENAH", "RBCK1", "ZAP70", "IFITM1", "LOC646981", "DEFB132", "ASB8", "DEFA3", "MAPK13", "PIAS1", "ASB7", "PSMA8", "TLR2", "CRKL", "REL", "TXNIP", "TRAF6", "OAS1", "FBXO17", "KIF18A", "PRKCSH", "LILRB2", "ITGAV", "KPNB1", "LILRA1", "IL1R1", "RPS6KA3", "DCTN6",…
ATF_B	0.000432331	0.0149045	0.357024	1.70959	23	182	c("DUSP1", "ZNF367", "FOS", "VGF", "SULT4A1", "PDLIM3", "EEF2", "RAB25", "PPP1R15A", "SUV39H2", "JUND", "PER1", "ADAP1", "SPAG9", "WISP1", "VPS37B", "MAFF", "PRR3", "CLDN6", "GNB4", "GNL1", "TRAF4", "FAM174A", "CBX8", "RUSC1", "LGR5", "RING1", "FOXD3", "UBE2H", "YWHAZ", "CRH", "DIO2", "ZFAND2B", "TSPAN7", "CALM2", "HOXC10", "ELOVL5", "TNFAIP1", "ATP6V0C", "SCAMP5", "ZBTB11", "FOSB", "TRAP1", "LDH…
GO_RESPONSE_TO_MOLECULE_OF_BACTERIAL_ORIGIN	0.000434828	0.0149616	0.301056	1.53993	24	317	c("JUN", "IL8", "IL1B", "NCL", "P2RY2", "FOS", "HMGCS2", "DCN", "PTGS2", "UPF1", "NR1H4", "TLR2", "CCRN4L", "JUND", "TRAF6", "GCH1", "LILRB2", "ALPL", "CPS1", "RPS6KA3", "NOTCH1", "PTGER2", "CXCL2", "TNFRSF4", "ADAM9", "RIPK2", "TNFRSF10B", "NOS1", "ABL1", "TNFRSF11B", "BCR", "PLSCR4", "BYSL", "MALT1", "IRAK3", "NR1D1", "NOD2", "F3", "TLR6", "GNRH1", "TSPO", "OGT", "IL12RB2", "ABR", "TICAM1", "NF…
KAN_RESPONSE_TO_ARSENIC_TRIOXIDE	0.000441412	0.0150102	0.40356	1.82167	23	122	c("JUN", "ATF3", "IL8", "RIT1", "PPP1R15A", "CBS", "PHLDA1", "IL7R", "MCM7", "DDIT3", "SLC7A11", "MT1F", "FABP4", "LDLR", "TSC22D3", "SOCS2", "IL11", "HSPA6", "TRIM16", "HMOX1", "CLEC2B", "ENO2")
AAAGGAT_MIR501	0.000441566	0.0150102	0.402684	1.81334	23	120	c("JUN", "RSBN1", "RDX", "ADCYAP1", "TRIM39", "MYB", "APOLD1", "KCND2", "KIF1C", "DNAJB12", "CTDSPL2", "LARP1", "CUX2", "BCLAF1", "CUL1", "SGPP1", "NFASC", "KCNRG", "CCDC140", "AMMECR1", "CHODL", "PCDH19", "PPP2R5E", "ATP6V1H", "SLC25A3", "SENP3", "SMC1A", "SLC35B3", "HAS2", "RCN1", "PLXNB1", "PHF16", "UBE2Q1", "RGL1", "ACADSB", "PHC1", "NFIL3")
EGUCHI_CELL_CYCLE_RB1_TARGETS	0.00044184	0.0150102	0.682187	2.18065	22	23	c("MCM6", "MCM3", "SMC4", "KIF18A", "MCM5", "MCM7", "NDC80", "FEN1", "CDC25C", "KIF11", "CDCA8", "MCM4", "HMGB2", "CENPE", "KIF20A")
GO_NUCLEAR_EUCHROMATIN	0.00044184	0.0150102	0.682072	2.18028	22	23	c("JUN", "NR1H4", "ALKBH1")
GO_POSITIVE_REGULATION_OF_DNA_TEMPLATED_TRANSCRIPTION_INITIATION	0.000441985	0.0150102	0.672963	2.1746	22	24	c("JUN", "TWIST1", "FOSL1", "BCLAF1")
PID_S1P_S1P2_PATHWAY	0.000441985	0.0150102	0.6748	2.18054	22	24	c("JUN", "FOS")
GO_RESPONSE_TO_DRUG	0.000442147	0.0150102	0.282348	1.48714	25	426	c("JUN", "IL1B", "USP47", "NKX6-1", "FOS", "HMGCS2", "KCNJ11", "PTGS2", "FABP3", "UTS2R", "ABCB4", "PTEN", "CDKN1A", "BGLAP", "EEF2", "RAB6C", "PPP1R15A", "PPP3CA", "AGPAT2", "PLIN2", "TXNIP", "JUND", "ITGA2", "MBD1", "APOA1", "CYP2C9", "CPS1", "XRCC1", "MCM7", "DDIT3", "CCNE1", "NKX3-1", "RAD54B", "CROT", "SLC47A1", "FOSL1", "NOS1", "ABCA2", "TNFRSF11B", "CPB2", "RBM22", "ESR2", "GCLM", "SRD5A1"…
BIOCARTA_IGF1_PATHWAY	0.000443075	0.0150131	0.697101	2.17786	22	21	c("JUN", "FOS", "PTPN11", "SHC1")
GSE42021_TCONV_PLN_VS_CD24LO_TCONV_THYMUS_DN	0.000448125	0.0151553	0.347768	1.68247	24	197	c("JUN", "ATF4", "NOLC1", "ACR", "KLF9", "SRXN1", "AP3S2", "NR1H4", "GAPDH", "SKI", "WHSC2", "PAPOLA", "EMP3", "ACP6", "MAFF", "HYAL2", "TIPARP", "TRAF4", "CTSL2", "TXNRD1", "TRPC4AP", "FAM195B", "TNFAIP2", "UGP2", "COIL", "B3GALT1", "PGD", "CAPN9", "ALCAM", "CTSK", "BMP10", "WBP5", "MIPOL1", "RIC8A", "LTBP3", "ANXA10", "IRG1", "SSR3", "PRDX1", "NCAPH", "SLC30A1", "MTF2", "PABPN1", "SYPL1", "SOAT…
GO_CELL_ACTIVATION	0.000449229	0.0151618	0.266368	1.43826	26	561	c("JUN", "EGR1", "IL8", "ANXA3", "EXO1", "CYP26B1", "IL18R1", "STXBP1", "JMJD6", "TNFSF9", "RHOB", "CD1C", "ZAP70", "PATZ1", "HSPD1", "SP3", "CNO", "TREML1", "GNB1", "AZI2", "PPP3CA", "TRAF6", "RNF8", "ELF4", "PTPN11", "DGKE", "P2RX1", "HYAL2", "CD151", "IL21R", "TXLNA", "APOLD1", "F2RL2", "TNFRSF4", "IFNA7", "IL7R", "ITGB2", "WAS", "ADAM9", "RAB27A", "KLF6", "RIPK2", "POU2F2", "GNAQ", "PIK3CB", …
GSE29618_PRE_VS_DAY7_FLU_VACCINE_MONOCYTE_DN	0.000450021	0.0151618	0.353974	1.6996	24	186	c("EGR1", "BTG2", "IER2", "GLS2", "NDUFB1", "WWP2", "ZNF85", "PDLIM5", "CHST3", "ALKBH1", "ACP6", "ZNF225", "UBR2", "WDR6", "KLF6", "GFM1", "WDR60", "SYNPO", "CLDN17", "GSR", "EXOSC10", "CYP11B1", "MPL", "TMEM184C", "STRN4", "MMS19", "IER5", "TMC5", "PSMD3", "ZNF146", "TNFAIP1", "SLC6A20", "TADA2A", "TRIM15", "PTCD1", "IL27RA", "CD163", "ATP6V1C1", "PPP2R5E", "RAB3GAP2", "ZNF432", "PHF17", "CD3D"…
GSE34156_NOD2_LIGAND_VS_TLR1_TLR2_LIGAND_24H_TREATED_MONOCYTE_UP	0.0004515	0.0151829	0.360048	1.71743	24	177	c("JUN", "SLAIN2", "GNAT3", "GFPT1", "HUNK", "GPRIN3", "DLAT", "SCARNA2", "CEACAM6", "UNC119", "ANK1", "AQP6", "LOC619207", "DTNB", "PRKCSH", "RBM27", "PTPN11", "BRD2", "CYP4F8", "ZNF596", "C8orf33", "FAP", "IQCC", "ALMS1P", "FEN1", "MLL2", "LTB", "LYAR", "SLC7A1", "BLK", "DLG5", "SLMO2", "FAM43A", "C9", "NCR3", "N4BP3", "NDRG2", "RNF6", "PHF17", "C1orf96", "PPM1A", "SENP3", "SKIL", "BVES")
LASTOWSKA_NEUROBLASTOMA_COPY_NUMBER_DN	0.000453912	0.0152352	0.250131	1.38264	27	761	c("JUN", "UBE2J2", "SLAIN2", "RIMS3", "RGS12", "USP28", "FABP3", "DNAJC9", "RPUSD4", "PTEN", "RLF", "NAT8L", "RDX", "EIF2C3", "CNO", "C1orf212", "GNB1", "C11orf61", "GPR153", "C3orf19", "AS3MT", "ATAD1", "AZI2", "KIAA1826", "DLAT", "SPATA6", "MED17", "PEX14", "SLC35F2", "WHSC2", "PI4K2B", "HIF1AN", "TKT", "HECTD2", "RSF1", "MAP7D1", "PPP1R8", "ICMT", "CWF19L2", "C10orf28", "ZBTB8A", "HYAL2", "FGD…
CEBPDELTA_Q6	0.000461697	0.0154673	0.327582	1.61905	25	233	c("JUN", "ATF3", "FOS", "OSM", "DTNA", "PTEN", "AMMECR1L", "ARID4B", "DMD", "ITGA5", "APEX2", "HOXC13", "ABHD11", "CPS1", "C2CD2", "NOTCH1", "BTLA", "MAB21L2", "ITGBL1", "ARIH1", "CLIP1", "ARL3", "CDK6", "SLC7A11", "NEO1", "FABP4", "DDX42", "PCBP1", "CHST15", "SLC44A1", "SLC25A35", "ME3", "ZNF423", "HOXA11", "SEMA6D", "TLX2", "FOSB", "TBC1D10B", "LIPG", "SCYL2", "HDGF", "GABRA3", "FAIM3")
GSE3982_MEMORY_CD4_TCELL_VS_TH1_DN	0.000466301	0.0155707	0.345155	1.67068	25	198	c("ANXA3", "MCM6", "MFAP1", "PSEN2", "P2RX5", "RHOB", "RDX", "SLC16A3", "VDR", "DLAT", "FILIP1L", "CCT2", "NFE2L3", "LRRC59", "COX4NB", "SLC1A5", "CXorf40B", "PHLDA1", "MCM5", "NDC80", "VRK1", "NASP", "DNAJA1", "ATP9A", "TMEM2", "PSMB6", "ARL3", "STK3", "TPI1", "MRPL12", "CFLAR", "LDLR", "ERCC1", "FLOT1", "RAB11FIP1", "KIF11", "NAMPT", "EMP1", "CSNK2B", "PYCR1", "C22orf28", "PPCDC", "ENY2", "CDCA…
GSE36476_CTRL_VS_TSST_ACT_40H_MEMORY_CD4_TCELL_YOUNG_DN	0.000466535	0.0155707	0.347913	1.68087	25	195	c("METTL13", "VDR", "SPATA5L1", "WDR77", "IL1R1", "MCM5", "TXLNA", "MCM7", "CCNE1", "C3orf14", "PGAM1", "KIF2C", "GMPPB", "SLC6A12", "DHCR24", "TUBA1C", "FEN1", "TPI1", "SKA1", "BYSL", "ESPL1", "RAB38", "CDC25C", "KIF11", "IL12RB2", "UMPS", "CENPM", "CSNK2B", "PPCDC", "LMNB2", "CDCA8", "IL2RA", "MCM4", "CDCA3", "CCDC51", "SRPK1", "NCAPH", "PXMP4", "SPAG5", "TUBB", "CHAF1A", "LIG1", "LGMN", "PUS7"…
WATTEL_AUTONOMOUS_THYROID_ADENOMA_DN	0.000472527	0.0157412	0.516556	2.01149	24	54	c("ATF3", "DUSP1", "DUSP2", "PPP1R15A", "OGN", "TRIM45", "CLDN4", "KLF6", "DUSP5", "HMGB3", "CYR61")
GO_POSITIVE_REGULATION_OF_VASCULATURE_DEVELOPMENT	0.000476208	0.0158341	0.395602	1.80767	25	132	c("EGR1", "IL8", "IL1B", "ANXA3", "PTGS2", "UTS2R", "EPHA1", "RHOB", "TMIGD2", "CYP1B1", "PRKD1", "HIF1AN", "ITGA5", "TWIST1", "RRAS", "ITGB2", "F3", "CMA1", "HIPK2", "PTGIS", "ZNF304", "VEGFC", "RLN2", "RAPGEF3", "PPP1R16B", "RAP1A", "HMOX1", "PDGFB", "C6", "ECM1", "PLCG1", "TMEM100", "CCL5", "FGF2", "PTK2B", "HDAC9", "HDAC7", "MTDH", "KDR")
GSE19198_CTRL_VS_IL21_TREATED_TCELL_24H_UP	0.000484235	0.0160411	0.34397	1.66495	26	198	c("ATF3", "ADAMTS4", "NOLC1", "UBC", "SCHIP1", "CDKN1A", "RHOB", "VDR", "SLC3A2", "PLIN2", "ITGA5", "ITGAV", "RGS1", "KPNB1", "MAFF", "RFFL", "ECE2", "CXCL2", "TNFRSF4", "FAM129B", "DDIT3", "ADAM9", "TGM2", "UPP1", "BCR", "SOD2", "TMEM2", "ZWINT", "TNFAIP2", "LARS", "CCDC86", "RBMS2", "SIN3A", "TSC22D3", "C17orf81", "SOCS2", "MOAP1", "INPP5B", "EMP1", "EIF2B5", "CA13", "RNPS1", "GARS", "MAP3K6", …
GSE43863_LY6C_INT_CXCR5POS_VS_LY6C_LOW_CXCR5NEG_EFFECTOR_CD4_TCELL_DN	0.000484235	0.0160411	0.345089	1.67036	26	198	c("EGR1", "ATF3", "IER2", "GUCY1B3", "NGEF", "VSX2", "CACNA1B", "PPP1R15A", "SLC3A2", "EGR2", "SLMO1", "SYCE2", "GM2A", "CHKA", "ITGAV", "CPS1", "MYO1E", "GIT1", "SLC25A18", "TIPARP", "BTG3", "FLVCR2", "SYNPO", "TMEM51", "MALT1", "C20orf46", "F3", "CYP2B6", "NEO1", "SLC7A1", "C14orf149", "BLK", "ALCAM", "EPHB3", "S1PR3", "LNX2", "ATP6V0C", "HGS", "APOC4", "PTGER4", "TRIO", "KRT86", "AVPR1B", "DUS…
HALLMARK_E2F_TARGETS	0.000485716	0.0160602	0.349418	1.68136	26	189	c("NOLC1", "MCM6", "MCM3", "CDKN1A", "USP1", "SUV39H1", "SMC4", "PPP1R8", "MCM5", "MCM7", "RFC3", "CCNE1", "PPM1D", "ATAD2", "KIF2C", "RFC1", "NASP", "SLBP", "HMGB3", "ESPL1", "SYNCRIP", "IPO7", "STAG1", "LYAR", "NUP205", "UNG", "SNRPB", "MXD3", "HNRNPD", "CENPM", "NCAPD2", "CDCA8", "MTHFD2", "MCM4", "CDCA3", "POLD1", "MLH1", "CDK4", "SPAG5", "TUBB", "LIG1", "PRPS1", "TMPO", "HMGB2", "EZH2", "CEN…
GO_REGULATION_OF_MULTI_ORGANISM_PROCESS	0.000489509	0.0161537	0.276948	1.46975	28	460	c("JUN", "IL8", "P2RY2", "PPM1B", "PRDM1", "RNASE10", "OSBP", "CCDC36", "FUCA2", "IFITM1", "PM20D1", "SNF8", "C19orf66", "ATP1B1", "TRAF6", "PFN1", "OAS1", "WHSC2", "PACS1", "CHST3", "RSF1", "CTDP1", "ITGAV", "VPS37B", "SNW1", "ACIN1", "CHMP4B", "NOTCH1", "HIST1H3E", "TNIK", "SEC14L1", "RIPK2", "ANKRD17", "HPR", "IFIT1", "C1QBP", "ADAR", "FCN1", "CLDN7", "PABPC1", "STAU1", "RNASEL", "POLR2J", "LA…
GO_CELLULAR_RESPONSE_TO_ENDOGENOUS_STIMULUS	0.000490359	0.0161537	0.23974	1.34887	30	996	c("JUN", "EGR1", "DUSP1", "IL8", "IL1B", "ACAP2", "P2RY2", "BMP3", "NKX6-1", "FOS", "KLF9", "HMGCS2", "KCNJ11", "PTGS2", "RXFP4", "GFPT1", "UBC", "YWHAG", "NR1H4", "SH3BP4", "NCOA6", "P2RY6", "FLRT1", "SSTR3", "RDX", "SORT1", "SMAD5", "GPR173", "VDR", "RXRA", "EEF2", "DEFA3", "GNB1", "SKI", "PPP1R15A", "ADCYAP1", "PIAS1", "AKAP9", "PIAS2", "NEURL", "JUND", "ITGA2", "LHX1", "MED17", "ASIP", "APOA1…
GO_LIGASE_ACTIVITY	0.000495591	0.0162959	0.28621	1.49727	28	396	c("FAAH2", "ACSBG1", "LNX1", "TRIM68", "RBCK1", "WWP2", "BIRC7", "PIAS1", "EGR2", "ACSM5", "PIAS2", "PIAS3", "TRIM39", "YARS", "NEURL", "C19orf20", "TRAF6", "DTX3", "MARS2", "HECTD2", "RNF8", "UBE2I", "RNF40", "RNF114", "CPS1", "RFFL", "ACACB", "UHRF1", "XRCC1", "CNOT4", "RNF38", "UBR2", "HERC1", "TRIM23", "ARIH1", "RNF111", "RING1", "LIG4", "LARS", "GCLM", "RNF34", "SARS", "RIMKLB", "IARS2", "SH…
MORF_XRCC5	0.000497893	0.0163414	0.329024	1.62098	27	227	c("NCL", "MCM6", "FUS", "SNRNP200", "DNAJC9", "DAP3", "USP1", "NONO", "STK24", "GNB1", "IDH3B", "YARS", "CCT2", "CCT7", "H2AFV", "UBE2I", "TXLNA", "R3HDM1", "TCERG1", "ACTR2", "SLBP", "AFG3L2", "PPM1G", "ACP1", "TOMM20", "AHSA1", "HNRNPC", "CALM2", "PTBP1", "HNRNPD", "NDUFS4", "DKC1", "RNPS1", "HCFC1", "SSBP1", "PRPF40A", "TUFM", "EPRS", "WHSC1", "CHAF1A", "PRPS2", "WDR1", "SLC25A3", "TXNL4A", "C…
BIOCARTA_CCR5_PATHWAY	0.000501369	0.0163822	0.737855	2.17866	25	17	c("JUN", "FOS", "GNAQ", "CALM2", "PLCG1", "PTK2B", "CALM3")
GO_NUCLEAR_TRANSPORT	0.000501713	0.0163822	0.29549	1.52162	28	337	c("JUN", "SMG5", "RIT1", "SIX2", "UPF1", "TGS1", "RAB25", "RAB6C", "EGR2", "PPP3CA", "RAB19", "TXNIP", "PTTG1IP", "POLDIP3", "RAB1A", "RAB8A", "KPNB1", "CASC3", "RRS1", "RRAS", "IPO13", "LSG1", "RAB27A", "EIF4A3", "SMG6", "SLBP", "ADAR", "RAB39", "NUP62", "RBM22", "GEMIN5", "RPS15", "MALT1", "TGFB3", "NUP62CL", "POM121C", "ZC3H11A", "RASD1", "IPO7", "ALKBH5", "PHAX", "RAB38", "NUP205", "TPR", "WR…
GSE369_PRE_VS_POST_IL6_INJECTION_SOCS3_KO_LIVER_UP	0.0005019	0.0163822	0.345308	1.67057	27	197	c("JUN", "ATF4", "SYF2", "FEM1C", "CDKN1A", "ZNF267", "CD1C", "MCL1", "PLIN2", "RAB1A", "TES", "PAPOLA", "CYTIP", "MAFF", "DDIT3", "KLF6", "ARF6", "PGAM1", "CPB2", "P2RY10", "NR3C1", "SHOC2", "CFLAR", "BNIP2", "CFHR2", "TSC22D3", "PPFIA1", "MOAP1", "EMP1", "RRN3", "SERPINA1", "ENO2", "MTHFD2", "TNFSF11", "CD53", "S100A10", "CHMP2B", "GARS", "HK2", "LDHA", "DUSP4", "SPP1", "DUSP10", "ZBTB43", "CTN…
GO_POSITIVE_REGULATION_OF_DNA_METABOLIC_PROCESS	0.00050568	0.0164753	0.357984	1.70759	27	177	c("JUN", "ANXA3", "APLF", "RIF1", "CCT2", "PFN1", "E2F7", "CCT7", "DNA2", "TINF2", "RNF8", "RFC3", "C12orf5", "CBX8", "FAM178A", "ANKRD32", "TNKS", "GLI1", "SHC1", "TGFB3", "INO80", "MSH6", "ERCC1", "UNG", "PLA2G1B", "KITLG", "BMP4", "TNFAIP1", "APEX1", "TNKS2", "DKC1", "NEK7", "PDGFB", "ATRX", "WHSC1", "IL6", "APBB1", "MAPK3", "GLI2", "PTK2B", "GNL3")
PID_HNF3A_PATHWAY	0.00051323	0.016619	0.549904	2.05282	26	44	c("JUN", "FOS", "CYP2C18", "TFF1", "NRIP1", "NKX3-1", "SFTPD", "C4BPB")
GO_PROTEIN_STABILIZATION	0.000513375	0.016619	0.397085	1.80417	27	127	c("TELO2", "SOX17", "ZBED3", "STXBP1", "PTEN", "CDKN1A", "RASSF1", "HSPD1", "GAPDH", "ZNF207", "ATP1B1", "CCT2", "APOA1", "PFN1", "CCT7", "MORC3", "GNAQ", "HSPA1B", "STK3", "MT3", "SEL1L", "CREBL2", "DVL3", "FKBPL", "ATP1B2", "HPS4", "DSC3", "SMAD3", "HCFC1", "DSG1", "MDM4", "STX12", "DNLZ", "TMEM88", "PEX19", "USP33", "HSP90AB1", "PIN1", "FLNA", "FBXW7", "CCT4", "IFI30", "HSP90AA1", "USP2", "WFS…
PID_P38_ALPHA_BETA_DOWNSTREAM_PATHWAY	0.00051362	0.016619	0.573602	2.07306	26	38	c("JUN", "PTGS2", "DDIT3", "EIF4EBP1")
MODULE_17	0.000516627	0.016619	0.291849	1.51025	29	353	c("NOLC1", "MCM6", "DHRS3", "MCM3", "GFPT1", "TCAP", "DAP3", "RBCK1", "ACBD3", "ZBTB5", "HIST1H2BJ", "ABCF1", "CYP2F1", "TOMM40", "EMP3", "SNW1", "SLC1A5", "MYB", "TRIB2", "MCM7", "DDIT3", "PTP4A3", "TNFRSF10B", "DDX1", "TGM2", "KIF2C", "VRK1", "TRPC4AP", "DPH2", "S100A11", "PTPN12", "NDUFS6", "RANGAP1", "EIF4EBP1", "FEN1", "ZWINT", "CDC34", "MRPL12", "BYSL", "IPO7", "IARS2", "LDLR", "NUP205", "N…
BIOCARTA_GLEEVEC_PATHWAY	0.000518682	0.016619	0.678299	2.16822	26	23	c("JUN", "FOS", "CRKL", "BCR", "MAP2K4")
GO_R_SMAD_BINDING	0.000518682	0.016619	0.679159	2.17097	26	23	c("JUN", "FOS")
GSE5589_IL6_KO_VS_IL10_KO_LPS_STIM_MACROPHAGE_45MIN_DN	0.000519406	0.016619	0.348493	1.6832	28	194	c("JUN", "DUSP1", "ATF4", "USP18", "N4BP1", "C1orf55", "SEPT9", "NIPA2", "HSPA1L", "ALKBH1", "DDRGK1", "RGS1", "LOC646851", "STAB2", "ARIH1", "NT5M", "HSPA1B", "ARHGAP12", "C11orf9", "LARS", "LEO1", "SLC7A1", "SEL1L", "DHRS11", "SPIRE1", "SOCS2", "RSL1D1", "TOM1L1", "UBXN1", "ZNF706", "AKIRIN2", "EPRS", "MRPS26", "DUSP4", "DGKG", "GPR114", "LAT", "HIVEP2", "METRNL", "NUDT9", "OIT3", "CLIC4", "PXT…
GSE22886_TH1_VS_TH2_12H_ACT_UP	0.000520011	0.016619	0.343767	1.66186	28	196	c("JUN", "DUSP1", "IL8", "BMP3", "STXBP1", "GSTTP1", "PTEN", "RDX", "HIST1H2BJ", "DCP1A", "LSAMP", "TWIST1", "FBXO31", "C2CD2", "TUT1", "STX18", "MDM1", "PEA15", "BCR", "ELOVL1", "C2orf44", "DBN1", "IP6K2", "FLOT1", "IL12RB2", "KLHDC10", "PTCD1", "NPTX1", "DMRT1", "CNGA1", "MINA", "NFX1", "CD226", "EXOSC7", "TMPRSS11E", "PSME4", "TUFT1", "ESRRA")
GSE24634_TEFF_VS_TCONV_DAY3_IN_CULTURE_UP	0.000520011	0.016619	0.343361	1.6599	28	196	c("NCL", "DBF4", "P2RX5", "SMC4", "ZNF85", "KPNB1", "WDR77", "R3HDM1", "PTP4A3", "RAB27A", "VRK1", "NCAPD3", "RNASEH1", "TTF1", "CHN1", "TUBA1C", "TPI1", "ZWINT", "MRPL12", "PPAN", "MALT1", "NLE1", "AFG3L2", "ESPL1", "CFLAR", "MAOA", "LTB", "REXO4", "PHLPP2", "PTBP1", "CENPM", "POLDIP2", "ENDOD1", "PRC1", "MPHOSPH10", "YARS2", "ERCC3", "SRPK1", "NHP2L1", "NCAPH", "TUBB", "IMP4", "PUS7", "EZH2", "…
GSE17721_PAM3CSK4_VS_CPG_6H_BMDC_UP	0.000520366	0.016619	0.345007	1.66684	28	195	c("SLAIN2", "PSMD2", "MRPL49", "HSPB8", "AS3MT", "CCT2", "UNC119", "LRRC59", "NOP2", "PTGER2", "R3HDM1", "LOXL2", "WDR6", "JRK", "C16orf53", "DHCR24", "NUFIP1", "LARS", "TSR2", "SARS", "ZNF318", "MBD3", "PNPLA6", "COTL1", "UNG", "SNAPIN", "WDR13", "ZZZ3", "TMEM184C", "C7orf25", "C22orf40", "FKBPL", "IL1RL2", "PSMD5", "IDUA", "NCAPD2", "C9orf91", "GAS7", "C9orf30", "UTP20", "SVIL", "ERCC3", "C1R",…
GSE30962_PRIMARY_VS_SECONDARY_ACUTE_LCMV_INF_CD8_TCELL_UP	0.000520366	0.016619	0.345275	1.66813	28	195	c("EXO1", "MCM3", "DBF4", "ZAP70", "CLSPN", "CENPP", "CDCA5", "HYAL2", "UHRF1", "MCM5", "WAS", "BTLA", "NDC80", "LUZP1", "CCNF", "BRIP1", "C17orf53", "TPI1", "SKA1", "IRAK3", "RCBTB2", "MNS1", "ESPL1", "SH3RF1", "SLC7A1", "SGOL2", "MXD3", "C15orf42", "MOAP1", "ERO1L", "STT3B", "NCAPD2", "C11orf31", "MTHFD2", "CDCA3", "CENPN", "NCAPH", "SPAG5", "LIG1", "FIGNL1", "FKBP5", "TMPO", "HMGB2", "EZH2", "…
GSE9006_HEALTHY_VS_TYPE_2_DIABETES_PBMC_AT_DX_DN	0.000521583	0.016628	0.348003	1.67664	28	191	c("EGR1", "BTG2", "IL1B", "PTGS2", "MOSPD2", "RLF", "ZFYVE26", "MCL1", "EGR2", "SPARCL1", "TLR2", "PLIN2", "ZNF434", "PFKM", "SON", "CPS1", "EGR3", "RAB11FIP2", "MTO1", "KLF6", "MUC3B", "KCNJ15", "RNFT1", "PUS3", "HINFP", "NOP10", "PIK3R4", "LIG4", "RNF34", "TLR6", "MFAP3", "POLR2B", "DHX15", "ZKSCAN4", "AFTPH", "TNFAIP1", "CCL8", "C22orf28", "TLR3", "CD53", "CNGA1", "GFOD2", "SUOX", "ZNF586", "A…
BIOCARTA_BCR_PATHWAY	0.000533222	0.0169687	0.597688	2.10729	27	34	c("JUN", "FOS", "PPP3CA", "SHC1", "CALM2", "NFATC4", "PLCG1", "MAPK3", "CALM3", "HRAS", "CD79B", "ELK1", "RAC1")
GO_RESPONSE_TO_OXYGEN_CONTAINING_COMPOUND	0.000535086	0.0169976	0.225095	1.29004	34	1364	c("JUN", "EGR1", "DUSP1", "BTG2", "IL8", "IL1B", "NCL", "P2RY2", "C10orf2", "NKX6-1", "FOS", "IHH", "KLF9", "HMGCS2", "DCN", "KCNJ11", "VGF", "CYP26B1", "PTGS2", "RXFP4", "FABP3", "GFPT1", "ABCB4", "TFF1", "GUCY1B3", "YWHAG", "PTEN", "CDKN1A", "UPF1", "NR1H4", "AGXT", "SH3BP4", "P2RY6", "P2RX5", "RHOB", "SSTR3", "BGLAP", "RMI1", "SORT1", "GPR173", "GOT2", "VDR", "RXRA", "STK24", "CYP1B1", "EEF2",…
KEGG_PATHWAYS_IN_CANCER	0.000537718	0.0170508	0.297675	1.52731	30	326	c("JUN", "IL8", "FOS", "PTGS2", "PTEN", "CDKN1A", "RASSF1", "RXRA", "PIAS1", "PIAS2", "PIAS3", "CRKL", "ITGA2", "TRAF6", "CTNNA3", "ITGAV", "LAMB2", "SUFU", "CCNE1", "NKX3-1", "TRAF4", "TFG", "FGF22", "GLI1", "PIK3CB", "ABL1", "BCR", "CDK6", "TGFB3", "E2F2", "MSH6", "LAMC1", "TPR", "VEGFC", "WNT7B", "WNT2B", "PIK3R5", "KITLG", "DVL3", "BMP4", "XIAP", "LOC652799", "SMAD4", "FZD8", "CHUK", "BRAF", …
GO_NEGATIVE_REGULATION_OF_PHOSPHORYLATION	0.000545507	0.017267	0.282991	1.48608	31	413	c("JUN", "ATF3", "DUSP1", "IL1B", "ZBED3", "DCN", "YWHAG", "PTEN", "CDKN1A", "CAV3", "DUSP2", "FLRT1", "EPHA1", "NTF3", "LRRC4B", "PPP1R15A", "DMD", "CAMK2N1", "ZFYVE28", "PER1", "C1QL4", "TWIST1", "FBXO31", "HYAL2", "IGFBP3", "TRIB2", "PPP2CA", "DUSP26", "AHSG", "C12orf5", "DUSP5", "ANKLE2", "GNAQ", "ABL1", "DNAJA1", "PBLD", "ADAR", "SOCS7", "KIRREL2", "NUP62", "DNAJC15", "LEMD2", "IRAK3", "RPS6…
MONNIER_POSTRADIATION_TUMOR_ESCAPE_UP	0.000549602	0.0173657	0.289213	1.5043	31	373	c("SUPV3L1", "NOLC1", "SMG5", "PDE12", "TEX261", "C5orf22", "SLC25A44", "NIPBL", "GRWD1", "EIF3B", "RSRC2", "ATP1B1", "CSNK1G1", "URB2", "RUNDC1", "LRRC59", "LRRC14", "ALKBH1", "RBM27", "PTPN11", "BRD2", "KPNB1", "PRR3", "FAM53C", "WDR46", "TXLNA", "TRAF4", "TXNRD1", "MATR3", "FOSL1", "SLC20A2", "HSPA1B", "C1orf109", "PIGL", "G6PD", "CDK6", "GEMIN5", "WBSCR16", "GSR", "TNFAIP2", "GLDC", "UBIAD1",…
GO_TRANSCRIPTIONAL_ACTIVATOR_ACTIVITY_RNA_POLYMERASE_II_CORE_PROMOTER_PROXIMAL_REGION_SEQUENCE_SPECIFIC_BINDING	0.000550592	0.0173661	0.329514	1.62285	30	226	c("JUN", "EGR1", "ATF4", "FOS", "SIX1", "SIX2", "NR1H4", "PATZ1", "EGR2", "ELF4", "EBF2", "HOXC13", "ELF3", "MYB", "TLX1", "FOXJ2", "FIGLA", "DDIT3", "POU2F2", "PLAGL2", "FOSL1", "PAX5", "TP63", "NR3C1", "PITX3")
PID_ILK_PATHWAY	0.000552265	0.017388	0.542215	2.03346	28	45	c("JUN", "ELMO2", "ZYX", "MYL9", "PARVG", "IQGAP1", "NACA", "XPO1", "DIAPH1", "RAC1", "CCND1", "CTNNB1", "HSP90AA1", "ACTN1")
GSE17721_12H_VS_24H_LPS_BMDC_UP	0.000555227	0.0174431	0.34481	1.66541	30	194	c("ATF3", "SSX5", "SCHIP1", "P2RY6", "SMC4", "RABL3", "SLC3A2", "PDLIM5", "FKBP15", "ITGAV", "RNF114", "RFFL", "CHMP4B", "AEBP2", "IL21R", "FAM129B", "MORC3", "KLF6", "PCSK7", "SLC28A2", "ELAC1", "SH3BP2", "KIF1C", "S100A11", "VRK2", "PPAN", "TNFAIP2", "FAM3B", "TLR6", "PRPF38A", "BNIP2", "KCNAB1", "RRH", "IER5", "NUP93", "SIAH2", "TMOD3", "KCTD14", "C9orf91", "CA13", "KATNA1", "NEK7", "STAG2", "…
GSE26488_WT_VS_HDAC7_DELTAP_TG_OT2_THYMOCYTE_WITH_PEPTIDE_INJECTION_DN	0.000555974	0.0174431	0.342715	1.65888	30	198	c("JUN", "ANXA3", "ATF4", "H19", "HS3ST1", "PLD2", "N4BP1", "NSUN2", "EGR2", "ATP2A3", "POSTN", "PLEKHA7", "IL6ST", "TIPARP", "KCND2", "TXNRD1", "NASP", "MARK3", "MOCOS", "FBL", "TGFB3", "ETHE1", "ZC3H11A", "SLC38A4", "HGSNAT", "IRS2", "CPXM2", "EMP1", "SLC1A4", "PTGS1", "TOM1L1", "PYGB", "S100A10", "SVIL", "EXOSC7", "HIVEP2", "PPP2CB", "KDM5B", "TTC27", "ZNF326", "ECE1", "IFIT3", "KCNH1", "ETS2"…
GO_POSITIVE_REGULATION_OF_DNA_REPLICATION	0.000558909	0.0175043	0.443958	1.87739	29	83	c("JUN", "CCT2", "E2F7", "CCT7", "DNA2", "TNKS", "GLI1", "SHC1", "TGFB3", "INO80", "PLA2G1B", "KITLG", "BMP4", "TNFAIP1", "TNKS2", "DKC1", "NEK7", "PDGFB", "ATRX", "IL6", "MAPK3", "GLI2")
GOTZMANN_EPITHELIAL_TO_MESENCHYMAL_TRANSITION_UP	0.000561052	0.0175244	0.471289	1.92799	29	69	c("JUN", "MCM3", "CYP1B1")
GSE40666_STAT1_KO_VS_STAT4_KO_CD8_TCELL_DN	0.000561523	0.0175244	0.359903	1.70426	30	168	c("JUN", "LOC100133885", "TMEM179", "JMJD6", "UTS2R", "HMHB1", "H2BFM", "PPP1R15A", "TRIM61", "C19orf21", "ACACB", "POLN", "FIGLA", "ARHGAP20", "C14orf162", "NTN3", "LRP12", "FGF22", "MALT1", "ID4", "TRIM42", "ESPL1", "FLJ23865", "CYP2B6", "KY", "KRT3", "LY6D", "C4BPA", "HBQ1", "CDH13", "PCDHGB8P", "CASR", "DCD", "CALR3", "LOC100133669", "ATP2B3", "DUSP4", "TSPAN10", "GPR44", "RASSF5", "CAMKK1", …
IWANAGA_CARCINOGENESIS_BY_KRAS_PTEN_DN	0.00057053	0.0177743	0.293495	1.51244	32	339	c("JUN", "ADH1C", "HLA-DQB1", "PRDM1", "NDST3", "N4BP1", "OSBP", "PDLIM3", "CRISP3", "C19orf66", "SNX21", "GPR153", "ARID4B", "C3orf19", "SPARCL1", "OGN", "GEN1", "ABTB2", "SMCHD1", "CACNG2", "ELF4", "GRM5", "RSF1", "C15orf29", "GNB4", "TLX1", "KLF6", "CLEC2L", "TGM2", "CLIP1", "PEA15", "TBP", "CTDSPL2", "DCP2", "HOXB4", "CFHR2", "FHL1", "ENPP2", "C9orf172", "MYT1L", "TBC1D24", "KITLG", "ZMAT4", …
MORF_RAF1	0.000572368	0.0178004	0.419187	1.84325	30	104	c("SNRNP200", "NONO", "IDH3B", "OTUB1", "RAB1A", "PRKCSH", "UBE2I", "EIF4H", "PPP2CA", "MORC3", "NUP62", "SYNCRIP", "YWHAZ", "TPR", "HNRNPC", "ZZZ3", "SEC63", "DHX38", "ABR", "DDB1", "CSNK1G2", "METAP1", "OXA1L", "FOXJ3", "PPP2R5E", "POLR2C", "MRPL9", "XPO6", "CNBP", "PABPN1", "NACA", "DENND4A", "MFN2", "CAPZB", "MKRN1", "RAC1", "RNF4", "FBXW11", "UBN1", "DNAJC8", "NAP1L4", "ZNF410", "SUMO2", "TE…
GO_CATALYTIC_STEP_2_SPLICEOSOME	0.000577292	0.0179222	0.437759	1.86334	30	86	c("SYF2", "SNRNP200", "SNW1", "EIF4A3", "FRG1B", "PABPC1", "RBM22", "SYNCRIP", "DHX8", "HNRNPC", "SNRPB", "DHX38", "SF3B1", "SLU7", "SART1", "RBMX2", "PPWD1", "PRPF19", "XAB2", "EFTUD2", "CDC5L", "DDX5", "HNRNPM", "PLRG1", "SF3A3", "HNRNPU", "SNRPA1", "SNRPG", "TFIP11", "LSM3", "HNRNPH1", "BCAS2", "DHX35", "HNRNPF", "HNRNPR", "FRG1", "CRNKL1", "HNRNPK", "RALY", "HNRNPA1")
GENTILE_UV_RESPONSE_CLUSTER_D8	0.000589062	0.0182558	0.566933	2.06185	30	39	c("JUN", "STK24", "THAP11", "TWIST1", "ZCCHC24")
GSE22886_DAY0_VS_DAY1_MONOCYTE_IN_CULTURE_DN	0.000591048	0.0182598	0.344372	1.6633	32	194	c("IL1B", "PTGS2", "CDKN1A", "ZNF267", "RDX", "VDR", "CYP1B1", "RFTN1", "MAPK13", "SLC3A2", "PLIN2", "GM2A", "MAFF", "PIP4K2C", "MYO1E", "NINJ1", "CXCL2", "TNFRSF4", "IL7R", "CTSL2", "TXNRD1", "ANKLE2", "ST3GAL1", "GMPPB", "UPP1", "SOD2", "BCAP31", "FEN1", "SLC7A11", "NME7", "ZNF557", "FICD", "LAPTM4B", "AARS", "ALCAM", "NAMPT", "EMP1", "KCTD7", "MMP19", "GARS", "MICALL1", "DUSP4", "UNC13B", "TUB…
GO_CELLULAR_RESPONSE_TO_ORGANIC_SUBSTANCE	0.000591244	0.0182598	0.215865	1.25553	39	1823	c("JUN", "EGR1", "ATF3", "DUSP1", "IL8", "IL1B", "ACAP2", "ATF4", "NCL", "P2RY2", "BMP3", "C10orf2", "HLA-DQB1", "NKX6-1", "FOS", "KLF9", "HMGCS2", "DCN", "KCNJ11", "OSM", "CYP26B1", "IL18R1", "PTGS2", "RXFP4", "GFPT1", "UBC", "PSMD2", "ABCB4", "YWHAG", "UPF1", "NR1H4", "SH3BP4", "NCOA6", "CCRL1", "P2RY6", "TRIM68", "FLRT1", "SSTR3", "IFITM1", "BGLAP", "RDX", "SORT1", "SMAD5", "RNF121", "GPR173",…
GEORGES_TARGETS_OF_MIR192_AND_MIR215	0.000593072	0.0182823	0.243151	1.35557	36	860	c("EGR1", "MCM6", "FOS", "RSBN1", "USP18", "MCM3", "DNAJB4", "SH3BP4", "ZNF165", "USP1", "MED22", "PDLIM3", "TRIM68", "GAB2", "ZNF267", "RMI1", "ZBTB34", "PHF10", "SMC4", "SAMD3", "NEDD1", "RAB6C", "C3orf19", "ATAD1", "GEN1", "CLSPN", "ZNF85", "CUZD1", "FKBP15", "RAB1A", "DCP1A", "ZFYVE28", "KIF18A", "GCH1", "TOR1B", "SPAG9", "FBXO31", "CDCA4", "ITGAV", "GPR37", "IL1R1", "MYB", "GFOD1", "IL6ST", …
GSE21546_WT_VS_ELK1_KO_ANTI_CD3_STIM_DP_THYMOCYTES_DN	0.000594027	0.0182823	0.346988	1.66606	32	186	c("CEP72", "C16orf59", "MCM6", "RNMTL1", "EIF3B", "RMI1", "NOC3L", "SUV39H1", "LOC100130344", "MRPL37", "LOC619207", "THAP11", "CDCA4", "COX4NB", "ECE2", "WDFY4", "PIK3CB", "ELOVL1", "PSMB6", "FEN1", "MYO19", "NLE1", "ZNF318", "GPATCH4", "UNG", "KTI12", "SIK2", "PHF19", "C15orf42", "ACAD9", "HNRNPD", "SLC6A3", "DKC1", "CDCA8", "MCM4", "COX7B2", "MRPS2", "PLD6", "CTNNBL1", "SPAG5", "NUP85", "FIGNL…
BIOCARTA_HIF_PATHWAY	0.000599428	0.0184166	0.753071	2.14941	30	15	c("JUN", "LDHA")
GO_ACTIVATING_TRANSCRIPTION_FACTOR_BINDING	0.000603352	0.0185052	0.507669	1.98543	31	55	c("JUN", "PRDM16", "EGR2", "DUSP26", "HIPK2", "T", "HEY2", "SIN3A")
GO_MULTI_MULTICELLULAR_ORGANISM_PROCESS	0.000607848	0.018611	0.335605	1.63522	33	208	c("IL1B", "ACR", "FOS", "IHH", "PRDM1", "PTGS2", "SP3", "VDR", "RXRA", "ADCYAP1", "PCSK5", "ITGA2", "MAFF", "P2RX1", "SLC38A3", "GC", "CLDN4", "CTSL2", "FOSL1", "NOS1", "UPRT", "PSG7", "BYSL", "TGFB3", "CRH", "SPHK2", "PTGIS", "T", "GNRH1", "PSG11", "OXT", "CORIN", "DEDD", "RLN2", "PSG2", "NAMPT", "UMPS", "CLIC5", "DAZAP1", "GNAS", "STOX2", "PLAU", "HFE", "NPFF", "FOSB", "PTGER4", "ARNTL", "DSG1"…
GSE21360_PRIMARY_VS_TERTIARY_MEMORY_CD8_TCELL_DN	0.00060945	0.018628	0.340804	1.64878	33	197	c("JUN", "IL1B", "ZFP36", "PI4KB", "FEM1C", "JMJD6", "TCN1", "TNFSF9", "CDKN1A", "RBCK1", "IFITM1", "MCL1", "ATP1B1", "IFI35", "DUSP5", "F3", "TNFAIP2", "C16orf7", "MAN1A1", "GUCY1A3", "CTSZ", "ANKS1A", "TSC22D3", "HIST1H3H", "ZNF200", "CUL1", "CCL18", "RRBP1", "N4BP2L1", "NUCB1", "CCL8", "NAPA", "IL2RA", "PDGFB", "HSD11B1", "PTGER4", "KIAA0754", "IDO1", "CCL5", "PRPS2", "IL6")
PID_IL1_PATHWAY	0.000611002	0.0186434	0.601955	2.09089	31	32	c("JUN", "IL1B", "TRAF6", "IL1R1", "IRAK4", "IRAK3")
KEGG_EPITHELIAL_CELL_SIGNALING_IN_HELICOBACTER_PYLORI_INFECTION	0.000618348	0.0188353	0.472942	1.92402	32	67	c("JUN", "IL8", "MAPK13", "PTPN11", "ATP6V0D2", "GIT1", "TJP1", "MAP2K4", "TCIRG1", "CHUK", "ATP6V0C", "CXCR1", "PLCG1", "IGSF5", "ATP6V1C1", "CCL5", "CASP3", "ATP6V1H")
GSE2770_TGFB_AND_IL4_ACT_VS_ACT_CD4_TCELL_6H_UP	0.000629632	0.0191462	0.345104	1.6606	34	189	c("DUSP1", "GGTLC2", "RBCK1", "FAM171A1", "RABL3", "PLIN2", "PEX14", "SLC35F2", "RNPEPL1", "FBXL8", "ACP6", "ITGAV", "GMEB2", "XRCC1", "DCAF15", "WAS", "PTP4A3", "WDR6", "ECSIT", "SEPSECS", "CCR8", "PLEKHB1", "UPP1", "ELOVL1", "CDK6", "LOC152217", "MED24", "EXOSC10", "TMF1", "KIAA1267", "STAG1", "AFF1", "NUP205", "ARHGEF3", "TRMT11", "IL12RB2", "ATP8B2", "AKIRIN2", "GTF2I", "ULK3", "PANX1", "APBB…
SMIRNOV_RESPONSE_TO_IR_6HR_UP	0.000634138	0.0191674	0.365173	1.71673	34	159	c("ATF3", "BTG2", "GLS2", "DNAJB4", "TNFSF9", "CDKN1A", "MRPL49", "SMAD5", "RXRA", "OBFC2A", "RAB1A", "PRKAB1", "GCH1", "ABCA12", "NOTCH1", "ORAI3", "NINJ1", "DDIT3", "TRAF4", "CROT", "PPM1D", "TRIM23", "TNFRSF10B", "MAD1L1", "C12orf5", "FOSL1", "PBLD", "TP53I3", "ZBED1", "MT1F", "FAM190B", "GNB2", "TRIM32", "DLG5", "SOCS2", "TMEM57", "CLP1", "CLK4", "POMZP3", "FEZ1", "GADD45A", "MICALL1", "MLF2"…
GO_SMAD_BINDING	0.000634719	0.0191674	0.466313	1.91334	33	70	c("JUN", "FOS", "PRDM16", "SKI", "SNW1", "RNF111", "BMPR1A", "HIPK2", "SMAD4", "COL3A1", "TRIM33", "TGFBR3", "SMAD3", "CREBBP", "YY1", "ANKRD1", "PPM1A", "SKIL", "FLNA", "TCF12", "BMPR1B", "CTNNB1", "FOXH1", "ZC3H3", "TGFB1I1")
GO_NEGATIVE_REGULATION_OF_CELL_COMMUNICATION	0.000635058	0.0191674	0.229464	1.30423	40	1170	c("EGR1", "ATF3", "DUSP1", "IL8", "IL1B", "USP47", "FAM123B", "SOX17", "DHRS3", "PPM1B", "IHH", "RGS12", "DCN", "KCNJ11", "OSM", "C9orf89", "PRDM1", "MKL1", "CYP26B1", "PTGS2", "STXBP1", "PRDM16", "UBC", "PSMD2", "PTEN", "NR1H4", "CBY1", "SH3BP4", "C1orf187", "CAV3", "DUSP2", "FLRT1", "FBN2", "NONO", "LRRC4B", "OPTN", "WWC1", "MCL1", "ZNF366", "SKI", "CRY1", "PPP1R15A", "ATAD1", "INPP5D", "BAG5",…
KOBAYASHI_EGFR_SIGNALING_6HR_DN	0.000635238	0.0191674	0.722955	2.17	32	18	c("JUN", "MAFF", "DUSP5", "FOSL1", "F3", "CYR61", "IL11", "TGFA", "DUSP4")
FOURNIER_ACINAR_DEVELOPMENT_EARLY_UP	0.000635716	0.0191674	0.688498	2.15099	32	21	c("EGR1", "FOSL2", "SRD5A1")
WAKABAYASHI_ADIPOGENESIS_PPARG_BOUND_8D	0.000642007	0.0193243	0.255965	1.39498	38	630	c("EGR1", "UNC45A", "IHH", "RFXAP", "C1orf55", "HSPD1", "FOSL2", "SUV39H1", "SP3", "SEPT9", "OPTN", "WWP2", "RSRC2", "PHF12", "AZI2", "SLC3A2", "SPARCL1", "ACSM5", "DLAT", "ACTN4", "PLIN2", "ZNF295", "ABCF1", "CEND1", "KLB", "PER1", "ITGA5", "RNF8", "FSD2", "SPAG9", "BRD2", "GSTM1", "ANGPTL1", "IL6ST", "NINJ1", "RWDD3", "LOXL2", "ADAM9", "WDR6", "TRAF4", "MAB21L2", "TRIM23", "LIX1", "IRX5", "ANKR…
LI_INDUCED_T_TO_NATURAL_KILLER_UP	0.000644408	0.0193558	0.302814	1.53872	36	297	c("EGR1", "ZNF296", "FAM105B", "OSM", "IL18R1", "PRR13", "CDKN1A", "IFITM1", "FOSL2", "RAB19", "TES", "SRGAP2", "GPR68", "RGS1", "MYO1E", "EGR3", "GFOD1", "F2RL2", "FAM129B", "ARF6", "DUSP5", "LRP12", "PRR7", "PEA15", "SH3BP2", "TNFRSF11B", "UPP1", "S100A11", "ELOVL1", "TUBA1C", "GCNT2", "COTL1", "TSPO", "CXCR5", "LASP1", "IFITM2", "DHRS11", "NT5E", "EMP1", "ENDOD1", "HGFAC", "B4GALNT4", "HSD11B1…
GSE8621_LPS_PRIMED_UNSTIM_VS_LPS_PRIMED_AND_LPS_STIM_MACROPHAGE_DN	0.000645231	0.0193558	0.343322	1.65703	35	193	c("ZNF367", "RSBN1", "FUCA2", "ZBTB34", "CNO", "RIF1", "ATP1B1", "URB2", "RAB1A", "MRPS36", "SYCE2", "ATP5A1", "MED6", "IRF2BP2", "RRS1", "PTGER2", "KBTBD8", "RAD54B", "C12orf5", "NCAPD3", "IRAK4", "TMEM2", "TRNT1", "NUP62", "GRAMD3", "ZNF143", "DDI2", "ZMAT2", "TBC1D15", "SEC22C", "RPGR", "UTP23", "IKBKAP", "MXD3", "MTMR4", "STT3B", "SCP2", "PKD2L2", "ENDOD1", "NKRF", "LECT1", "MASTL", "ZBTB11",…
PILON_KLF1_TARGETS_DN	0.00064703	0.0193748	0.214427	1.24948	43	1897	c("SLAIN2", "ACAP2", "ANXA3", "NOLC1", "MCM6", "FEM1C", "KCNJ11", "C19orf48", "FUS", "DBF4", "POLR1E", "ARMC8", "RPUSD4", "ZSCAN22", "PTEN", "MFAP1", "MAML1", "UPF1", "SLC25A24", "WDR43", "C14orf169", "USP1", "ANKRD44", "NCOA6", "USP37", "FAM36A", "BTBD1", "GRWD1", "GAB2", "ZFYVE26", "IFITM1", "PATZ1", "NOC3L", "NHSL2", "RDX", "SP3", "VCPIP1", "AMMECR1L", "ZBTB34", "CNO", "STK24", "ACBD3", "MCL1"…
GSE18804_SPLEEN_MACROPHAGE_VS_BRAIN_TUMORAL_MACROPHAGE_UP	0.000648041	0.0193748	0.344348	1.65772	35	190	c("JUN", "ATF3", "DUSP1", "PTGS2", "RIMS1", "HSPB8", "RIF1", "OPTN", "ZBTB5", "LOC653602", "CASC3", "NUDCD3", "ZNF92", "RRAS", "CXCL2", "DDX24", "TXNRD1", "ZCCHC12", "ULK4", "UPP1", "EDIL3", "ZNF211", "LRRN1", "TSPAN7", "PHF19", "FOXN3", "CHSY3", "APEX1", "SYTL5", "DDX60L", "DMRT1", "NDRG2", "CXCL3", "HEXIM1", "TRIP12", "APOBEC3B", "SKA2", "MYRIP", "TFPI2", "GCC2", "ZNF107", "BRD7P3", "AKR1C3", "…
MCBRYAN_PUBERTAL_BREAST_4_5WK_UP	0.000650366	0.0194117	0.310978	1.56152	36	267	c("JUN", "IL8", "CLDN3", "HLA-DQB1", "FOS", "TMEM56", "WDR43", "ENAH", "FAM134B", "CYB561", "WWC1", "RAB25", "EGR2", "PIAS3", "ADAMTS5", "ZBTB8A", "PLAT", "MYB", "FXYD3", "CLDN4", "LAD1", "IRX5", "SLCO2A1", "ISYNA1", "TGM2", "TP63", "PLEKHB1", "SHROOM3", "PDZK1IP1", "HSPA1B", "TMEM2", "SYNPO", "CLDN7", "FEN1", "WFDC2", "TGFB3", "ID4", "SPNS2", "F3", "TNFAIP2")
MORI_IMMATURE_B_LYMPHOCYTE_DN	0.000651951	0.0194157	0.435309	1.85623	34	87	c("MCM6", "MCM3", "CDKN1A", "SMC4", "ACTN4", "H2AFV", "CDCA5", "MCM7", "CENPL", "SLBP", "HMGB3", "CALM2", "PRC1", "MTHFD2", "CDCA3", "NCAPH", "TUBB", "LIG1", "TMPO", "GSN", "HMGB2", "ENPEP", "EZH2", "HMGN2", "CENPA", "DUT", "RRM1", "TUBA1A", "RAG1", "DTL", "LGALS1", "CBX1", "CCND3", "RAD54L", "PCK2", "KPNA2", "SLC29A1", "MELK", "DNMT1", "SMC2", "RRM2", "MCM10", "CHEK1")
GO_REGULATION_OF_DNA_REPLICATION	0.000652682	0.0194157	0.364138	1.70569	35	155	c("JUN", "SMG5", "CCT2", "E2F7", "CCT7", "DNA2", "TINF2", "EHMT2", "PPP2CA", "RFC3", "ANKRD17", "SMG6", "TNKS", "GLI1", "DACH1", "SHC1", "S100A11", "TTF1", "ZNF830", "TGFB3", "TSPYL2", "INO80", "HNRNPC", "PLA2G1B", "C15orf42", "KITLG", "BMP4", "TNFAIP1", "TNKS2", "DKC1", "NEK7", "PDGFB", "STAG2", "ATRX", "IL6", "MAPK3", "GLI2", "PPP2R1A", "SMC1A", "CDT1", "SMC3", "HRAS", "SRC", "FBXW7", "RAC1", "…
SOTIRIOU_BREAST_CANCER_GRADE_1_VS_3_UP	0.000654903	0.0194492	0.374971	1.74273	35	147	c("MCM6", "EXO1", "MCM3", "DNAJC9", "JMJD6", "H2AFV", "NDC80", "RAD54B", "TXNRD1", "KIF2C", "VRK1", "TUBA1C", "FEN1", "ZWINT", "MRPL12", "HMGB3", "BYSL", "ESPL1", "KIF11", "NUP93", "PRC1", "ITCH", "GMPS", "CDCA8", "MCM4", "CDCA3", "TIMM10", "CENPN", "NCAPH", "SPAG5", "TMPO", "APOBEC3B", "EZH2", "STIL", "CENPE", "PDSS1", "CENPA", "SNRPC", "HJURP", "HIST1H4B", "KIF20A", "SLC7A5", "CDC25A", "SNRPG",…
GSE15330_WT_VS_IKAROS_KO_MEGAKARYOCYTE_ERYTHROID_PROGENITOR_DN	0.000663915	0.0196814	0.341023	1.64759	36	195	c("JUN", "USP47", "IER2", "C9orf89", "EHHADH", "RHOB", "ZFYVE26", "CASQ1", "ACBD3", "C11orf61", "PRKAB1", "TSC22D4", "TTC15", "RNF114", "NINJ1", "DCAF15", "WAS", "CRAT", "FGF22", "HINFP", "OTOS", "SHC1", "SLC6A12", "CD72", "WDR13", "LAPTM4B", "UBL5", "PTBP1", "N4BP2L1", "SIAH2", "IDUA")
OXFORD_RALA_OR_RALB_TARGETS_UP	0.000665361	0.0196814	0.532507	2.01643	34	47	c("METTL13", "DNAJC9", "NONO", "MCM5", "MCM7", "CCNE1", "FEN1", "ZWINT", "EXOSC2", "PGD", "PSMD3", "CENPM", "NINL", "DKC1", "MCM4", "WHSC1", "BOP1", "TYMS", "DTL", "CDC25A", "CCND1", "SLC20A1", "MLF1IP", "SAC3D1", "RRM2", "HMGA1", "HN1", "LAS1L", "FARSA", "MCM2")
GSE12392_CD8A_POS_VS_NEG_SPLEEN_IFNB_KO_DC_DN	0.000666043	0.0196814	0.343521	1.65374	36	190	c("JUN", "EGR1", "DUSP1", "ZFP36", "IER2", "NPL", "CYTIP", "KLF6", "PIK3C2G", "VRK1", "DAGLB", "MED24", "PPAN", "PTGIS", "FABP4", "KITLG", "ELOVL5", "ACAD9", "DHRS7B", "FOSB", "ZNF706", "SVIL", "GUCY2D", "CREBBP", "MRFAP1L1", "C18orf10", "LGMN", "RGS3", "RASSF5", "EML5", "DECR1", "SLC30A5", "IARS", "RRM1", "DDX5", "THBD", "EWSR1", "NID2", "SH3GL1", "G0S2", "CCND1", "METTL3", "VPS29")
IK1_01	0.000667709	0.019698	0.310659	1.55944	37	266	c("JUN", "PRDM1", "MKL1", "VGF", "GUCY1B3", "GSTTP1", "LCN10", "FOSL2", "VSX2", "WWP2", "ATP1B1", "CLCN1", "PI16", "PIAS1", "COBL", "TES", "ZSCAN29", "MRPS36", "TWIST1", "P2RX1", "AAMP", "APOLD1", "R3HDM1", "LUZP1", "ABCA2", "KIRREL2", "FOXD3", "LCLAT1", "CDK6", "UBE2H", "SORBS3", "FLJ23865", "T", "HOXB4", "ZIC5", "GNB2", "SMOC1", "WRN", "KCNAB1", "POLR2B", "CCDC91", "BMP4", "SOCS2", "ABR", "LNX2…
BIOCARTA_41BB_PATHWAY	0.00067492	0.0198777	0.726659	2.14561	34	17	c("JUN", "MAP3K5")
GSE17721_LPS_VS_CPG_4H_BMDC_UP	0.000681859	0.0200489	0.340789	1.64645	37	195	c("USP47", "PPM1B", "RSBN1", "PTGS2", "TNFSF9", "DUSP2", "PVRL4", "ATP1B1", "RAB25", "REL", "MXD1", "CACNG2", "C19orf21", "RFFL", "PLEKHA7", "C8orf33", "GNL1", "PCSK7", "PRRX2", "HINFP", "DNAJA1", "STXBP3", "NR3C1", "TMEM2", "UBE2D1", "F3", "LARP1", "GCNT2", "RAB38", "ISOC1", "AFF1", "LAPTM4B", "RBM7", "CXCR5", "DHRS11", "SMAD4", "C9orf91", "PLEKHA5", "UPF3B", "TLR3", "KATNA1", "SMPD3", "DYRK1B",…
MORF_PPP1CC	0.000688194	0.020145	0.361899	1.70269	37	160	c("MCM6", "MCM3", "SNRNP200", "DNAJC9", "USP1", "NONO", "GOT2", "STK24", "GNB1", "YARS", "R3HDM1", "EDC4", "NASP", "SLBP", "ZWINT", "AFG3L2", "ESPL1", "PPM1G", "IPO7", "SEC63", "ELOVL5", "HNRNPD", "DKC1", "LMNB2", "HCFC1", "RMND5A", "SSBP1", "SRPK1", "TUFM", "GARS", "EPRS", "WHSC1", "CHAF1A", "PRPS2", "CBFB", "DUT", "POM121", "SMC3", "SRP72", "IARS", "RRM1", "XPO1", "RAD23A", "TGDS", "TYMS", "SF3…
NOJIMA_SFRP2_TARGETS_UP	0.000689061	0.020145	0.609376	2.09955	35	31	c("JUN", "PPP1R15A", "MXD1")
PID_AVB3_OPN_PATHWAY	0.000689061	0.020145	0.608582	2.09681	35	31	c("JUN", "FOS", "ITGAV", "CHUK", "PLAU", "SPP1", "GSN", "MAPK3", "PTK2B")
GO_RNA_3_END_PROCESSING	0.000689655	0.020145	0.443208	1.87054	36	82	c("SUPV3L1", "POLDIP3", "PAPOLA", "CASC3", "TUT1", "EIF4A3", "ELAC1", "SLBP", "GRSF1", "TRNT1", "PABPC1", "FBL", "ZC3H11A", "EXOSC2", "LEO1", "ZNF473", "DHX38", "CLP1", "UPF3B", "DKC1", "PTCD1", "RNPS1", "CPSF6", "SLU7", "EXOSC7", "POLR2D", "PAF1", "U2AF2", "PABPN1", "FIP1L1", "SYMPK", "THOC3", "EXOSC6", "ZC3H3", "NCBP2", "PAPOLG")
GSE24634_TEFF_VS_TCONV_DAY7_IN_CULTURE_UP	0.000699326	0.0203939	0.340413	1.64564	38	196	c("EGR1", "MCM6", "P2RX5", "VDR", "ABTB2", "MYB", "TNFRSF4", "MCM7", "RFC3", "CCNE1", "NDC80", "RAB27A", "KIF2C", "CCR8", "FEN1", "ZWINT", "HMGB3", "SIRPG", "GOLGB1", "ESPL1", "PPM1G", "CDC25C", "KIF11", "PPP1R16B", "INPP5B", "CENPM", "CLIC5", "PRC1", "GMPS", "LMNB2", "CDCA8", "MCM4", "OLA1", "SRPK1", "DUSP4", "NCAPH", "RBMX2", "C18orf10", "NCALD", "SLC27A2", "HMGB2", "STIL", "CENPE", "CENPA", "C…
WONG_ADULT_TISSUE_STEM_MODULE	0.000702213	0.0204446	0.250525	1.37747	42	708	c("JUN", "ATF3", "DUSP1", "BTG2", "IL1B", "IER2", "FOS", "KLF9", "IL18R1", "PTGS2", "STXBP1", "ATP5B", "DNAJB4", "CDKN1A", "RBPMS", "GPR133", "DUSP2", "PDLIM3", "ENAH", "RHOB", "FAM134B", "VDR", "HSPB8", "CYP1B1", "C19orf66", "SKI", "ARHGEF5", "PPP1R15A", "SLC3A2", "DMD", "EGR2", "JUND", "PTTG1IP", "TES", "PER1", "GCH1", "POSTN", "RABEP1", "SMOC2", "NRIP1", "MYOC", "HMP19", "DLC1", "IL1R1", "PHLD…
BIOCARTA_NGF_PATHWAY	0.000712237	0.0207026	0.714584	2.14488	36	18	c("JUN", "FOS")
GSE24574_BCL6_HIGH_TFH_VS_NAIVE_CD4_TCELL_DN	0.000717257	0.0207639	0.340112	1.64419	39	196	c("ATF3", "IL1B", "TEX261", "C5orf22", "ZNF165", "DUSP2", "SP3", "URB2", "TOR1B", "ELF4", "EMP3", "TXLNA", "POGZ", "PLAGL2", "EIF4A3", "PGAM1", "NOL7", "FSCN1", "ANKLE2", "PEA15", "RRP7A", "FEN1", "UBE2D1", "LIG4", "CFLAR", "IPO7", "PPRC1", "PGD", "RPGR", "ZNF200", "KIF3A", "ISG20L2", "UMPS", "ENO2", "MTHFD2", "C7orf23", "CD81", "PRDX1", "WDR1", "EZH2", "TM9SF1", "HIVEP2", "SLC26A2", "ARF1", "NDE…
GO_PERK_MEDIATED_UNFOLDED_PROTEIN_RESPONSE	0.000717583	0.0207639	0.786481	2.10356	36	12	c("ATF3", "IL8", "ATF4", "DDIT3")
GSE3982_EFF_MEMORY_CD4_TCELL_VS_TH2_DN	0.000717849	0.0207639	0.342529	1.65191	39	192	c("EGR1", "METTL13", "PTGS2", "EHHADH", "FILIP1L", "NFE2L3", "TKT", "MYH1", "AAMP", "MYB", "DCTN6", "MCM5", "C2orf47", "TXNRD1", "C12orf5", "C1QBP", "RRP7A", "MRPL12", "ETHE1", "NME7", "USP22", "UNG", "RAB11FIP1", "CDC25C", "NDUFS4", "C22orf28", "CYC1", "POLD1", "MTFR1", "CD226", "DAPK1", "TUBB", "PRPS2", "KDELR2", "H1F0", "PSMD11", "CENPA", "U2AF2", "GABPB1", "BCAR3", "MARCKSL1", "CLIC4", "RRM1"…
GO_RESPONSE_TO_CORTICOSTEROID	0.000722243	0.0208571	0.354437	1.6894	39	176	c("DUSP1", "IL1B", "ANXA3", "ACSBG1", "FOS", "KLF9", "HMGCS2", "PTGS2", "CDKN1A", "AGXT", "IL22", "SSTR3", "BGLAP", "RXRA", "ADCYAP1", "ALPL", "CPS1", "NOTCH1", "CCNE1", "ADAM9", "CTSL2", "AIFM1", "FOSL1", "SHC1", "NR3C1", "ESR2", "SRD5A1", "CRH", "GNRH1", "OXT", "CALM2", "BMP4", "PTGS1", "FOXO1", "FOSB", "PFKFB1", "RPS6KB1", "TRH", "CCL5", "IL6", "CASP3", "CALM3", "UBE2L3", "SRC", "IFNB1", "AKR1…
BIOCARTA_KERATINOCYTE_PATHWAY	0.000724541	0.0208896	0.532828	2.00721	37	46	c("JUN", "FOS", "MAPK13", "PPP2CA", "MAP3K5", "MAP2K4")
WANG_TNF_TARGETS	0.000730236	0.0210197	0.65412	2.11372	37	24	c("JUN", "MADCAM1")
GSE17721_CTRL_VS_LPS_1H_BMDC_DN	0.000738047	0.0212102	0.341702	1.64498	40	190	c("JUN", "ATF3", "ZFP36", "RDH14", "IER2", "FOS", "SIX1", "DNAJB4", "CDKN1A", "DUSP2", "CLCN1", "PPP1R15A", "KIF17", "OBFC2A", "GSTM1", "MAFF", "TIPARP", "LUZP1", "RIPK2", "BTG3", "TGM2", "TNFAIP2", "CFLAR", "CYR61", "DDX6", "IRS2", "FAM81A", "ACAD9", "HPS4", "MTPN", "KRTAP13-2", "UBL7", "FLT3LG", "CHIC2")
GO_DNA_CONFORMATION_CHANGE	0.000741486	0.0212747	0.312265	1.55941	41	255	c("SUPV3L1", "C10orf2", "MCM6", "MCM3", "SART3", "UBC", "H2AFB1", "H2BFM", "SMC4", "HIST1H2BJ", "RECQL5", "CENPP", "DNA2", "RSF1", "BRD2", "CDCA5", "ACIN1", "MCM5", "HIST1H3E", "MCM7", "RAD54B", "BRIP1", "AIFM1", "DDX1", "CENPL", "NCAPD3", "NASP", "H1FNT", "BAHCC1", "HMGB3", "RECQL", "TSPYL2", "INO80", "PRM2", "PRM3", "GTF2H3", "WRN", "AKAP8L", "HIST1H3H", "HIST2H3D", "TOP2B", "CHD1L", "HIST4H4",…
FULCHER_INFLAMMATORY_RESPONSE_LECTIN_VS_LPS_UP	0.000749838	0.0214796	0.262262	1.41433	44	553	c("JUN", "BTG2", "IL8", "IL1B", "GPR35", "SRXN1", "C9orf89", "TEX261", "FABP3", "CHST2", "TNFSF9", "P2RY6", "GOT2", "MAPK13", "ATP1B1", "SLC3A2", "PPP3CA", "REL", "ATP2A3", "VAC14", "GPR68", "RGS1", "MAFF", "IRF2BP2", "MYO1E", "PLAT", "RRS1", "PHLDA1", "GFOD1", "CXCL2", "TNFRSF4", "IL7R", "TNIK", "RAB27A", "WDFY4", "TXNRD1", "TGM2", "FSCN1", "LRRC32", "SDCCAG8", "PEA15", "G6PD", "SGTA", "MFNG", "…
AMIT_SERUM_RESPONSE_20_MCF10A	0.0007513	0.0214869	0.683885	2.13657	38	21	c("JUN", "SORBS3")
GO_MITOTIC_SISTER_CHROMATID_SEGREGATION	0.000762294	0.0217664	0.433915	1.84317	40	85	c("CDC23", "NIPBL", "ZNF207", "SMC4", "KIF18A", "KPNB1", "CDCA5", "RRS1", "CHMP4B", "POGZ", "NDC80", "AURKC", "KIF2C", "NCAPD3", "ZWINT", "ESPL1", "INO80", "AKAP8L", "CUL3", "NCAPD2", "PRC1", "CDCA8", "CHMP2B", "NCAPH", "SPAG5", "PPP2R1A", "CHMP4A", "CENPE", "SMC1A", "SMC3", "RB1", "CHMP1A", "PHF13", "KIF22", "BUB3", "GSG2")
GSE16266_CTRL_VS_HEATSHOCK_AND_LPS_STIM_MEF_UP	0.000770692	0.0219551	0.339476	1.63847	42	193	c("EGR1", "SLAIN2", "PDE12", "ADAT2", "DBF4", "FAM36A", "AMMECR1L", "EGR2", "CCT2", "LRRC59", "PTPN11", "CHMP4B", "AEBP2", "FBXO45", "AIFM1", "CMAS", "IRAK4", "NDUFS6", "HMGB3", "UGP2", "ACP1", "SASS6", "ATP5I", "MOAP1", "ERO1L", "NUCB1", "TIMM17B", "TNKS2", "RAB40C", "C1orf31", "METAP1", "ORMDL1", "S100A10", "FDX1", "ATP6V1C1", "RBM10", "LIG1", "RAB2A", "TRAPPC1", "TMPO", "CASP3", "EZH2", "MARCH…
GENTILE_RESPONSE_CLUSTER_D3	0.000771373	0.0219551	0.487862	1.94207	40	60	c("SLC25A44", "SCHIP1", "RHOB", "MCL1", "CRKL", "ELF4", "C2CD2", "TIPARP", "SLBP", "FEN1", "CYR61", "BNIP2", "COIL", "UNG", "TUBGCP3", "CDV3", "SIAH2", "HERPUD1", "FOXJ3", "BMI1", "POM121", "ZMIZ1", "PLK4", "BLCAP", "RNF4", "PPP2R1B", "RFC4", "KIF23", "TLK1", "TAF11")
GO_RIBONUCLEOPROTEIN_COMPLEX_LOCALIZATION	0.000775466	0.0220364	0.411315	1.80864	41	104	c("SMG5", "UPF1", "TGS1", "POLDIP3", "CASC3", "RRS1", "EIF4A3", "SMG6", "SLBP", "NUP62", "RPS15", "NUP62CL", "POM121C", "ZC3H11A", "ALKBH5", "NUP205", "TPR", "NOL6", "DHX38", "NUP93", "UPF3B", "NXF2B", "ENY2", "RNPS1", "SLU7", "NUP85", "RBMX2", "UPF2", "POLR2D", "RAE1", "U2AF2", "GLE1", "PABPN1", "POM121", "BUD13", "NOP58", "NUP160", "XPO1", "FIP1L1", "NUP133", "THOC3", "ZC3H3", "NCBP2", "FYTTD1"…
GO_POSITIVE_REGULATION_OF_CELL_DEATH	0.000778171	0.022078	0.257588	1.3976	46	596	c("JUN", "ATF3", "DUSP1", "IL1B", "ATF4", "OSM", "PTGS2", "UBC", "YWHAG", "PTEN", "CDKN1A", "PSEN2", "RBCK1", "RHOB", "HSPD1", "SORT1", "NGEF", "VDR", "RXRA", "CYP1B1", "MCL1", "PPP1R15A", "CSRNP3", "TP53BP2", "INPP5D", "TRIM39", "NEURL", "TXNIP", "HRK", "TRAF6", "ZNF746", "P2RX1", "ACIN1", "HYAL2", "DLC1", "PHLDA1", "NOTCH1", "IGFBP3", "DDIT3", "NKX3-1", "OSGIN1", "RIPK2", "FAP", "TNFRSF10B", "P…
LINDSTEDT_DENDRITIC_CELL_MATURATION_A	0.000788407	0.0223327	0.468461	1.89932	41	66	c("IL8", "IL1B", "TNFSF9", "SLC3A2", "TLR2", "NFE2L3", "PLAT", "CXCL2", "TNFRSF4", "IL7R", "TXNRD1", "SOD2", "MALT1", "MAN1A1", "SLC7A11", "CCL8", "TRIM16", "PTGER4", "CCL5", "IL6", "FKBP5")
GO_POSITIVE_REGULATION_OF_SMOOTH_MUSCLE_CELL_PROLIFERATION	0.000793426	0.0224299	0.498271	1.96172	41	57	c("JUN", "PTGS2", "ITGA2", "TRAF6", "SHC1", "IRAK4", "CDH13", "BMP4", "NAMPT", "HMOX1", "PDGFB", "RETN", "RPS6KB1", "CCL5", "IL6", "CAMK2D")
GO_CAMP_RESPONSE_ELEMENT_BINDING	0.000794358	0.0224299	0.771447	2.11343	40	13	c("JUN", "CREB3L3")
HOFFMANN_LARGE_TO_SMALL_PRE_BII_LYMPHOCYTE_DN	0.000802733	0.0226305	0.459345	1.88475	42	70	c("JUN", "PSEN2", "HSPD1", "HSPB8", "EEF2", "RABEP1", "CD151")
BILD_MYC_ONCOGENIC_SIGNATURE	0.000806914	0.0227123	0.338939	1.63852	44	196	c("SUPV3L1", "NCL", "MIR21", "NOLC1", "C10orf2", "C19orf48", "DUSP2", "HSPD1", "PFKM", "KIAA1609", "TINF2", "SESTD1", "SPTAN1", "NOP2", "ECE2", "LSG1", "SLC12A8", "TGM2", "ADAMTS15", "NUFIP1", "DDX28", "GEMIN5", "NLE1", "TNFAIP2", "UBIAD1", "CFLAR", "CCDC86", "GPATCH4", "ERCC1", "NOL6", "PMM2", "SSH3", "EMP1", "NDE1", "HSPA6", "DGKA", "DKC1", "CDCA8", "ALG3", "PLAU", "UTP20", "ARNTL", "PLD6", "SC…
GSE37301_HEMATOPOIETIC_STEM_CELL_VS_RAG2_KO_NK_CELL_DN	0.000811483	0.0228049	0.351023	1.67231	44	175	c("ATF3", "DUSP1", "BTG2", "ATF4", "IL18R1", "JMJD6", "UBC", "RHOB", "NEDD1", "GPRIN3", "OBFC2A", "AGPAT2", "THAP11", "RGS1", "PTGER2", "KLF6", "SLBP", "ATP9A", "CHN1", "TMEM2", "CDK6", "ZFAND2A", "DDX6", "HGSNAT", "HIP1R", "CXCR5", "NT5E", "EMP1", "ENDOD1", "PYGB", "NEK7", "TNFSF11", "NCKAP1", "FOSB", "GRASP", "GADD45A", "PRKX", "SCYL2", "HEXIM1", "DOCK2", "SLC25A3", "IQGAP1", "PROS1", "HSP90AB1…
SRF_Q6	0.00081514	0.0228715	0.319538	1.58188	45	236	c("EGR1", "ATF4", "NKX6-1", "FOS", "PRDM1", "SIX2", "RIMS1", "DUSP2", "PDLIM3", "ITGB1BP2", "CACNA1B", "PHF12", "DMD", "EGR2", "RUNDC1", "PDLIM5", "PFN1", "TES", "RSF1", "MYO1E", "EGR3", "EFHD1", "ORAI3", "MUS81", "HERC1", "RAB27A", "KLF6", "MATR3", "DUSP5", "FOSL1", "ABL1", "RAI2", "SLC4A3", "SYNCRIP", "HOXB4", "SIN3A", "FOXP3", "SLC7A1", "CFL2", "DVL3", "RAP1A", "ABR", "TNNC1", "NFATC4", "FOSB"…
TGTGTGA_MIR377	0.000823886	0.0229678	0.338539	1.63513	45	194	c("EGR1", "UNC45A", "RSBN1", "FAM105B", "ARMC8", "RBPMS", "NCOA6", "VCPIP1", "CSRNP3", "ARID4B", "PRKD1", "EGR2", "WHSC2", "KPNB1", "RNF38", "AMACR", "LRP12", "FBXO30", "PRR7", "TP63", "C12orf68", "GRSF1", "NEGR1", "DHCR24", "ZFX", "LAMC1", "AZIN1", "CAMK2N2", "STRN4", "CUL1", "TRMT11", "CREBL2", "FOXN3", "MADD", "XIAP", "HMOX1", "RPS6KB1", "CPSF6", "CD24", "WHSC1", "EYA4", "PSME4", "MRFAP1", "TR…
GSE16385_UNTREATED_VS_12H_ROSIGLITAZONE_IFNG_TNF_TREATED_MACROPHAGE_UP	0.00082455	0.0229678	0.337084	1.63078	45	197	c("EGR1", "ZFP36", "IER2", "SV2A", "PTPN23", "RNASE10", "DUSP2", "PEBP4", "EGR2", "FILIP1L", "CEND1", "HSPA1L", "PER1", "PRKAB1", "WISP1", "MAFF", "CACNG7", "EGR3", "TUT1", "PTGER2", "STK17B", "BTG3", "DUSP5", "JRK", "GMPPB", "APOA5", "TTC19", "VN1R5", "GRAMD3", "BCL2L2", "MALT1", "EXOSC10", "MAD2L1BP", "NCOA7")
KRIGE_RESPONSE_TO_TOSEDOSTAT_24HR_DN	0.000824716	0.0229678	0.236603	1.3278	51	951	c("EGR1", "TELO2", "SUPV3L1", "NCL", "P2RY2", "NOLC1", "C10orf2", "ADAT2", "EIF5B", "FUS", "TEX261", "ARMC8", "WDR43", "GRWD1", "P2RY6", "ENAH", "EIF3B", "BGLAP", "HSPD1", "NOC3L", "CLTB", "TGS1", "TRMU", "GOT2", "RFTN1", "CYB561", "SMC4", "IDH3B", "SPRYD4", "PIAS2", "CCRN4L", "CEACAM6", "RBM28", "ERICH1", "MYEOV2", "KLHL18", "NFE2L3", "TOMM40", "GM2A", "SLC25A12", "WDR77", "NOP2", "COX4NB", "ECE…
GSE36476_CTRL_VS_TSST_ACT_16H_MEMORY_CD4_TCELL_OLD_DN	0.000824846	0.0229678	0.338585	1.63681	45	196	c("PSMD2", "PSEN2", "RMI1", "GOT2", "VDR", "SLC3A2", "TKT", "EIF2B3", "IL1R1", "TNFRSF4", "C3orf14", "PGAM1", "C1QBP", "PEA15", "DPH2", "GMPPB", "PSMB6", "TUBA1C", "NUP62", "TPI1", "MRPL12", "PPAN", "BYSL", "EXOSC10", "AARS", "PMM2", "NUP93", "TNFAIP1", "MLYCD", "IL2RA", "CYC1", "UTP20", "TRAP1", "SRPK1", "GARS", "DAPK1", "CDK4", "TUBB", "KDELR2", "LGMN", "PUS7", "GTF2H4", "ALAS1", "EIF2C2", "PPP…
BIOCARTA_IL2_PATHWAY	0.000825859	0.0229678	0.670816	2.1212	42	22	c("JUN", "FOS")
KIM_HYPOXIA	0.000826319	0.0229678	0.649932	2.10018	42	24	c("JUN", "PLIN2", "IGFBP3", "TPI1", "F3", "ENO2", "SLC2A1", "LDHA", "IL6")
GSE6269_FLU_VS_STAPH_AUREUS_INF_PBMC_DN	0.000832986	0.023117	0.357823	1.68644	45	162	c("EGR1", "P2RY2", "NPL", "C2", "CDKN1A", "SORT1", "GAPDH", "RXRA", "PPP1R15A", "TLR2", "RAB1A", "MXD1", "TKT", "ELF4", "NINJ1", "ADAM9", "FSCN1", "FLVCR2", "S100A11", "SOD2", "FCN1", "NOD2", "LYZ", "ASGR2", "CDC42EP3", "PGD", "FHL3", "CTSD", "GAS7", "NAPA", "ATP6V0C", "SERPINA1", "SPI1", "S100A10", "ZYX", "TOM1", "H1F0", "EMILIN2", "ARF4", "CPD", "TIMP1", "TIMP2", "ARF1")
CHENG_RESPONSE_TO_NICKEL_ACETATE	0.000835358	0.0231467	0.547507	2.01434	43	41	c("JUN", "H19", "ATP1B1", "RAB1A", "PI4K2B", "ACTR2", "PSMD5", "CSNK2B", "ZNF3", "TRAP1", "MAP1B", "FAIM3", "POLR2C")
GO_RESPONSE_TO_AXON_INJURY	0.000838942	0.0231964	0.528855	1.99224	43	46	c("JUN", "RXRA", "APOA1", "CHST3", "LAMB2", "RANGAP1", "TSPO", "GIPR", "CHL1")
GSE36476_CTRL_VS_TSST_ACT_16H_MEMORY_CD4_TCELL_OLD_UP	0.000841796	0.0231964	0.337228	1.6288	46	194	c("JUN", "ZFP36", "FOS", "RLF", "TCL6", "JOSD1", "BAG5", "PIAS2", "CCBP2", "TXNIP", "ACACB", "CLDN6", "ELF2", "ITGB2", "TNIK", "PXDN", "THSD7A", "SLC28A2", "IQSEC1", "SIRPG", "TSC22D3", "ENPP2", "C4BPA", "IRS2", "DLG5", "MOAP1", "TLR3", "PLCD1", "ZNF529", "BIN1", "PLCG1", "LILRA6", "DGKD", "TMX4", "RALGAPA1", "LONP2", "CD3D", "DOCK2", "NELL2")
BIOCARTA_FAS_PATHWAY	0.000843122	0.0231964	0.611184	2.08863	43	30	c("JUN", "SPTAN1", "RIPK2", "CFLAR", "MAP2K4")
GSE27786_BCELL_VS_NEUTROPHIL_UP	0.000843473	0.0231964	0.339333	1.6365	46	192	c("RSBN1", "OSBP", "DUSP2", "RBCK1", "RBM15", "NOC3L", "MRPL49", "AMMECR1L", "MARS2", "ALKBH1", "FSD2", "RABEP1", "EIF2B3", "RHEBL1", "GNB1L", "APOOL", "MYO1C", "DDX24", "ARF6", "AIFM1", "SOCS7", "RAB39", "MRPL12", "SARS", "PPM1G", "NCOA7", "C1orf189", "COIL", "PPFIA1", "TRAF3IP2", "TADA2A", "NKRF", "ARNTL", "MLH1", "TIMM10", "CDK4", "SAE1", "ZC4H2", "UBE3A", "KIAA1310", "ABHD12", "JAGN1", "CREBZ…
ST_TUMOR_NECROSIS_FACTOR_PATHWAY	0.000843672	0.0231964	0.624705	2.10043	43	28	c("JUN", "CFLAR", "MAP2K4")
GSE2770_IL12_AND_TGFB_ACT_VS_ACT_CD4_TCELL_48H_DN	0.000845324	0.023206	0.340566	1.64081	46	191	c("UBE2J2", "RSBN1", "EXO1", "DBF4", "ARMC8", "C22orf23", "GRWD1", "HSPD1", "SUV39H1", "QTRTD1", "SUV39H2", "RBM28", "ALKBH4", "YOD1", "CDCA4", "KPNB1", "RRS1", "KBTBD8", "CBLN2", "CPSF4", "BTG3", "DDX1", "HIRIP3", "METAP2", "DIO2", "KTI12", "REPS1", "CDKN2AIP", "DHRS11", "NT5E", "ISG20L2", "ZNF146", "CHUK", "DKC1", "GMPS", "METAP1", "MRPS2", "PRPF40A", "GARS", "POMT1", "SSR3", "CPSF6", "SAE1", "…
GSE7768_OVA_WITH_LPS_VS_OVA_WITH_MPL_IMMUNIZED_MOUSE_WHOLE_SPLEEN_6H_UP	0.000850509	0.0233123	0.356732	1.68419	46	164	c("C10orf2", "DBF4", "REEP4", "RMI1", "RNF166", "THAP11", "BIN2", "CREG2", "STXBP5", "CDCA5", "CD151", "ACTR8", "MCM7", "ZCCHC24", "CROT", "MDM1", "CCDC138", "ZBTB9", "VPS13C", "PNPLA6", "TMEM184C", "ELOVL5", "ELMO2", "UMPS", "HPS4", "CENPM", "NCAPD2", "DAZAP1", "PPCDC", "FGD3", "PYGB", "TIGD2", "SMAD3", "CDCA3", "MMP19", "SUOX", "NCAPH", "TMX4", "TRMT2B", "LRRC8A", "DYRK1B", "C7orf43", "TMPO", "…
GSE23925_DARK_ZONE_VS_NAIVE_BCELL_DN	0.000860308	0.0235107	0.338055	1.63161	47	193	c("EGR1", "DUSP1", "ZFP36", "IER2", "FOS", "FAM105B", "PTPN23", "POTEH", "DUSP2", "SLC3A2", "EGR2", "KLHL18", "PER1", "PRKAB1", "GCH1", "VPS37B", "MAFF", "EGR3", "SLC36A3", "TRAF4", "STK17B", "BTG3", "DUSP5", "ZBTB9", "HTR1A", "NACC1", "MFNG", "BCDIN3D", "CCDC86", "NCOA7", "KTI12", "ENPP2")
ABRAHAM_ALPC_VS_MULTIPLE_MYELOMA_UP	0.000860388	0.0235107	0.638801	2.10881	44	26	c("JUN", "DCN", "IGFBP3")
GO_EUCHROMATIN	0.000862284	0.0235263	0.61058	2.08657	44	30	c("JUN", "NR1H4", "ALKBH1", "UHRF1", "TBP", "OGT", "RRP1B", "TRIM24", "H1F0", "CBX2", "ASH2L")
GO_MYELOID_LEUKOCYTE_ACTIVATION	0.000870854	0.0237238	0.416563	1.80673	46	96	c("JUN", "IL8", "ANXA3", "JMJD6", "TNFSF9", "ZAP70", "TRAF6", "HYAL2", "ADAM9", "STXBP3", "TICAM1", "CRTC3", "TLR3", "SPI1", "PIK3CD", "CCL5", "MRGPRX2", "DOCK2", "CAMK4", "LAT")
GSE16266_CTRL_VS_LPS_STIM_MEF_UP	0.000881485	0.0239767	0.340409	1.63801	48	189	c("DUSP1", "IER2", "FAM105B", "SH3BP4", "VDR", "SKI", "GPRIN3", "RNF166", "ITGA5", "ELF4", "NRIP1", "ITGAV", "RGS1", "RFFL", "DLC1", "GNB4", "NOTCH1", "PLEKHA7", "MORC3", "ARF6", "BCOR", "SH3BP2", "C20orf112", "CEP170", "TMEM51", "ICOSLG", "PPPDE1", "FLOT1", "FHL3", "MOAP1", "ITPKB", "GTF2IRD1", "CRTC3", "HMOX1", "ZNF691", "S100A10", "SLCO2B1", "C7orf43", "PSME4", "STX6", "SH3TC1", "KCNMB1", "CBF…
GO_SPLICEOSOMAL_COMPLEX	0.000887794	0.0240773	0.358122	1.68358	48	159	c("SYF2", "SNRNP200", "UPF1", "SF3B4", "RBM28", "PPP1R8", "SNW1", "EIF4A3", "FRG1B", "TXNL4B", "ADAR", "PABPC1", "RBM22", "SYNCRIP", "PRPF38A", "DHX8", "USP39", "HNRNPC", "SNRPB", "DHX38", "DHX15", "SF3B1", "PRPF40A", "NHP2L1", "CTNNBL1", "SLU7", "SART1", "RBMX2", "PPWD1", "TXNL4A", "PRPF19", "U2AF2", "XAB2", "SNRPC", "EFTUD2", "ZNF326", "CDC5L", "DDX5", "HNRNPM", "KIAA1967", "PLRG1", "SF3A3", "H…
GO_POSITIVE_REGULATION_OF_HEMOPOIESIS	0.00088789	0.0240773	0.358651	1.68446	48	158	c("JUN", "IL1B", "FOS", "IHH", "PRDM1", "TNFSF9", "ZAP70", "INPP5D", "TRAF6", "GPR68", "LILRB2", "ACIN1", "EGR3", "MYB", "IL7R", "ZNF16", "RIPK2", "CCL19", "OGT", "FOXP3", "KITLG", "IL1RL2", "ITPKB", "GNAS", "FLT3LG", "IL2RA", "TNFSF11", "SART1", "CCL5", "LIF", "IL6", "SASH3", "HMGB2", "GLI2", "AP3B1", "IL23A", "IL12A", "RAB7B", "FOXO3", "AP3D1", "RB1", "VNN1", "RAG1", "CCR1", "NLRP3", "KLF10", "…
CCAWWNAAGG_SRF_Q4	0.000892442	0.0241639	0.429964	1.82638	47	85	c("EGR1", "NKX6-1", "PRDM1", "DUSP2", "PHF12", "EGR2", "RUNDC1", "PDLIM5", "PFN1", "KLF6", "DUSP5", "DEFB129", "CFL2", "TNNC1", "RAB30", "FOSB", "NKX2-1", "SVIL", "ATRX")
GO_RESPONSE_TO_MECHANICAL_STIMULUS	0.000893895	0.0241664	0.331647	1.61594	49	208	c("JUN", "BTG2", "IL1B", "FOS", "DCN", "PTGS2", "TCAP", "CAV3", "BGLAP", "DMD", "TXNIP", "JUND", "ITGA2", "DENND5A", "POSTN", "TNFRSF10B", "FOSL1", "NOS1", "KCNA5", "PKD1L1", "F3", "MAP2K4", "BMP4", "BAK1", "COL3A1", "PKD2L2", "LHFPL5", "MTPN", "TLR3", "NRXN1", "RETN", "FOSB", "MPO", "PTGER4", "RPS6KB1", "GADD45A", "SLC26A5", "IL6", "ABHD12", "ACCN3", "HABP4", "MAPK3", "GLI2", "ANKRD1", "CLCN6", …
GSE360_T_GONDII_VS_B_MALAYI_HIGH_DOSE_MAC_UP	0.000895528	0.0241738	0.336145	1.62357	49	194	c("IL8", "TELO2", "IER2", "PPM1B", "ARFIP2", "CD1C", "ZAP70", "EIF3B", "RASSF1", "HSPD1", "FOSL2", "CYB561", "REL", "ANK1", "H2AFV", "ICMT", "C19orf21", "CDKL1", "EGR3", "TLX1", "MCM5", "PTGER2", "IL7R", "MCM7", "CH25H", "SLC28A2", "TCERG1", "RUSC1", "SLC26A10", "BYSL", "B4GALT2", "CYR61", "MBD3", "MSH6", "LAPTM4B", "PLS3", "C16orf45", "SPR", "ASMTL", "CYC1", "NCKAP1", "S100A10", "PFKFB1", "GADD4…
GSE18791_UNSTIM_VS_NEWCATSLE_VIRUS_DC_6H_UP	0.000900041	0.0242387	0.343243	1.64808	49	186	c("ZNF227", "PDIK1L", "UNC45A", "BRF2", "OSBP", "C1orf55", "NAIF1", "RNF24", "SLC16A3", "SMAD5", "ATRN", "TREML1", "SUV39H2", "URB2", "ZNF295", "RBM27", "YOD1", "PPP1R8", "GNB1L", "WDR46", "FBXO45", "DDIT3", "DDX24", "TBCC", "VRK1", "CCDC96", "RFC1", "SLBP", "ZNF304", "PHAX", "DDX6", "ZNF557", "CSRP2BP", "ZNF211", "TRIM32", "PCGF1", "MMS19", "OR2B2", "CLP1", "RRN3", "GMPS", "ZBTB11", "MTFR1", "ZY…
REACTOME_DNA_REPLICATION	0.000900657	0.0242387	0.344533	1.65114	49	183	c("MCM6", "MCM3", "DBF4", "PSMD2", "CDKN1A", "AHCTF1", "PSMA8", "CENPP", "KIF18A", "DNA2", "MCM5", "PPP2CA", "MCM7", "RFC3", "NDC80", "MAD1L1", "CENPL", "LOC645084", "KIF2C", "CLIP1", "PSMB6", "RANGAP1", "FEN1", "ZWINT", "SKA1", "E2F2", "STAG1", "SGOL2", "PSMD3", "PSMD5", "PPP2R5B", "CENPM", "KIF2B", "CDCA8", "MCM4", "POLD1", "STAG2", "CENPN", "LIG1", "NUP85", "PPP2R5E", "PSMF1", "PSME4", "PSMD11…
GO_REGULATION_OF_OSSIFICATION	0.000902804	0.0242598	0.346188	1.65008	49	176	c("P2RY2", "DHRS3", "SIX2", "NIPBL", "C14orf169", "FBN2", "IFITM1", "BGLAP", "SMAD5", "SKI", "PRKD1", "EGR2", "PIAS2", "CCRN4L", "JUND", "TWIST1", "NOTCH1", "IL6ST", "SUFU", "AHSG", "STATH", "BCOR", "TP63", "GLI1", "FAM101A", "CDK6", "BMPR1A", "TGFB3", "ID4", "CYR61", "OXT", "SMOC1", "CHRD", "TPH1", "WNT7B", "RORB", "UCMA", "BMP4", "GNAS", "SMAD3", "ECM1", "PTGER4", "IL6", "FZD1", "ESRRA", "PTK2B…
BIOCARTA_ARENRF2_PATHWAY	0.000910606	0.0244325	0.765036	2.09587	46	13	c("JUN", "FOS", "MAFF")
BIOCARTA_TOLL_PATHWAY	0.000912513	0.0244468	0.573689	2.03603	47	35	c("JUN", "FOS", "TLR2", "TRAF6", "ECSIT", "MAP2K4", "TLR6", "CHUK", "TLR3")
MORF_PCNA	0.00091423	0.024456	0.441695	1.85183	48	79	c("NCL", "FUS", "SNRNP200", "USP1", "HSPD1", "NONO", "CCT2", "EIF4H", "MCM7", "C1QBP", "FEN1", "FBL", "SYNCRIP", "PPM1G", "MSH6", "UNG", "CSNK2B", "SSBP1", "TUFM", "SLC25A3", "ANP32B", "SMC1A", "UBE2L3", "XPO1", "HNRNPM", "MSH2", "SNRPA1", "SNRPG", "BUB3")
MODULE_18	0.000915906	0.024464	0.27209	1.43882	53	444	c("IL8", "NOLC1", "MCM6", "ACR", "DHRS3", "TCAP", "PIGA", "GYPB", "SLC16A3", "PHF10", "AGPAT2", "PLIN2", "SLMO1", "CCBP2", "NEURL", "ABCF1", "PER1", "CHST3", "EMP3", "ICMT", "EHMT2", "SLC1A5", "PLAT", "CD151", "TRIB2", "MCM7", "RFC3", "PTP4A3", "CCNF", "TNFRSF10B", "BTG3", "IFIT1", "PSG7", "SLBP", "S100A11", "LGR5", "HTR7", "EIF4EBP1", "FEN1", "ZWINT", "CDC34", "MRPL12", "NR1D1", "CEP250", "ESPL1…
KEEN_RESPONSE_TO_ROSIGLITAZONE_DN	0.000923174	0.0245809	0.40653	1.7876	49	104	c("ATF3", "DUSP1", "IL1B", "ANXA3", "PTEN", "ENAH", "GNB1", "OGN", "TES", "EMP3", "CYTIP", "CXCL2", "MATR3", "BTG3", "S100A11", "PTGIS", "BNIP2", "COL3A1", "CD53", "RBP1", "IRG1", "SPP1", "SLC25A1", "LCP1", "RCN2", "SEPX1", "CAPZB", "TPM4")
PID_FGF_PATHWAY	0.000923883	0.0245809	0.499095	1.9519	48	55	c("JUN", "FOS", "BGLAP", "KLB", "PTPN11", "SHC1", "PLAU", "FGF4", "PLCG1", "SPP1", "MAPK3", "FGF2", "PTK2B")
BIOCARTA_EPO_PATHWAY	0.000924428	0.0245809	0.693521	2.11106	47	19	c("JUN", "FOS")
MORF_HAT1	0.000940325	0.0249663	0.351218	1.66616	51	170	c("CDC23", "FUS", "SART3", "SNRNP200", "DNAJC9", "MFAP1", "MAML1", "USP1", "NONO", "CCT2", "PTPN11", "EIF4H", "R3HDM1", "DDX1", "C1QBP", "SLBP", "FEN1", "ZWINT", "AFG3L2", "ESPL1", "PPM1G", "UNG", "AHSA1", "ZZZ3", "HNRNPD", "CSNK2B", "METAP1", "SSBP1", "TUFM", "PRPS2", "AP2S1", "MRPL9", "SMC1A", "CNBP", "UBE2L3", "POM121", "SYPL1", "SMC3", "RRM1", "MTDH", "NDUFV2", "XPO1", "RAD23A", "HNRNPM", "RA…
MEF2_03	0.000943027	0.0250008	0.318573	1.57254	52	231	c("JUN", "ATF3", "FOS", "ANKMY2", "SV2A", "HOXB7", "PRDM1", "RHOB", "CASQ1", "ITGB1BP2", "CLCN1", "DMD", "RUNDC1", "OGN", "PDLIM5", "ATP2A3", "TWIST1", "GNB4", "EFHD1", "LUZP1", "MAB21L2", "PLAGL2", "TP63", "CDC42EP3", "SIK2", "ZC3H10", "LBX1", "FAM81A", "ATP1B2", "TMEM57", "CPT1B", "HOXA11", "ALPK2", "ARNTL", "NDRG2", "FLJ34690", "AMMECR1", "CD24", "ELK4", "DYRK1B", "MEOX2", "ADCY2", "AP3M1", "O…
GSE41087_WT_VS_FOXP3_MUT_ANTI_CD3_CD28_STIM_CD4_TCELL_UP	0.000953443	0.0252393	0.339042	1.63143	52	189	c("ATF3", "DUSP1", "BTG2", "HLA-DQB1", "PLD2", "CHST2", "DUSP2", "RFTN1", "POLDIP3", "CYTIP", "PLAT", "PTGER2", "TNFRSF4", "PBOV1", "KCNJ15", "FLVCR2", "PIGL", "SOD2", "FCN1", "LYZ", "CFLAR", "SLC7A11", "MLL2", "ICOSLG", "TSC22D3", "PHLPP2", "FHL3", "AFTPH", "TICAM1", "DGKA", "HGS", "MSC", "PRR16", "SMAD3", "RNPS1", "IDO1", "LCP1", "PDLIM7", "C1orf56", "CD5", "PABPN1", "TJAP1", "MARCKSL1", "FOXO3…
GSE22196_HEALTHY_VS_OBESE_MOUSE_SKIN_GAMMADELTA_TCELL_DN	0.000968957	0.0255771	0.334949	1.61824	53	195	c("ATF3", "DUSP1", "IL8", "IL1B", "ANXA3", "FUS", "DUSP2", "SLC16A3", "RXRA", "PPP1R15A", "PLIN2", "EMP3", "BRD2", "CXCL2", "TIPARP", "TXNRD1", "PEA15", "UPP1", "ATP9A", "KRT10", "BCAP31", "NDUFS6", "YWHAZ", "ICOSLG", "ITPA", "ALCAM", "EMP1", "MSC", "ENO2", "BIN1", "FOSB", "ZNF3", "PLCG1", "VAPB", "CD163", "ELK4", "SLC35A2", "ZBTB43", "PSMD11", "FADS2", "CRK", "DPYSL3", "SFXN3", "EIF2C2", "MATK",…
NGFIC_01	0.000971354	0.0255771	0.313598	1.55888	54	244	c("EGR1", "HOXB7", "FUS", "VGF", "RPUSD4", "TBC1D10A", "RHOB", "NAT8L", "AMMECR1L", "ASB7", "REL", "HRK", "HYAL2", "PRR3", "AAMP", "GIT1", "EGR3", "MYB", "RPS6KA3", "SEC14L1", "KCND2", "GNL1", "ZCCHC12", "MATR3", "NTN1", "FAM178A", "PABPC1", "ARHGAP12", "SAP130", "MAP3K5", "SYNCRIP", "ZNF827", "SIN3A", "IP6K2", "CAMK2N2", "SIK2", "LASP1", "GUCY1A2", "ARF3", "RRBP1", "MADD", "ATP1B2", "TMEM57", "C…
WCTCNATGGY_UNKNOWN	0.000971436	0.0255771	0.443563	1.85495	51	78	c("JUN", "IER2", "AMMECR1L", "FLJ45079", "HIF1AN", "CCT7", "RFFL", "CCDC121", "SIX6", "RAI2", "ERCC1", "ZC3H10", "HNRNPD")
GSE10273_HIGH_IL7_VS_HIGH_IL7_AND_IRF4_IN_IRF4_8_NULL_PRE_BCELL_UP	0.000971957	0.0255771	0.340779	1.63718	53	187	c("JUN", "ZFP36", "NOLC1", "DBF4", "CDKN1A", "KIF17", "SLMO1", "SPATA6", "EIF2B3", "ELF3", "CCNF", "GALNT14", "EIF4A3", "ZC3HC1", "SHROOM3", "GFM1", "LGR5", "FBXW12", "MIIP", "HIRIP3", "C16orf88", "MAOA", "NME7", "ISOC1", "LEPREL2", "FAM167A", "PLA2G1B", "NUP93", "HEATR5A", "PRC1", "PTGS1", "SPI1", "GSTT2", "ARNTL", "MLH1", "HDGF", "DNLZ", "SLC25A1", "APOBEC3B", "UROS", "TMEM183A", "CD5", "PPP2CB…
RODRIGUES_THYROID_CARCINOMA_POORLY_DIFFERENTIATED_UP	0.000976094	0.0256184	0.255883	1.38819	58	594	c("USP47", "GTPBP10", "NOLC1", "ZNF367", "MCM6", "EIF5B", "HOXB7", "FUS", "C5orf22", "DBF4", "TMEM56", "DNAJC9", "GFPT1", "TNFSF9", "USP1", "HSPD1", "RIF1", "BRWD1", "SMC4", "SUV39H2", "OBFC2A", "PTPN14", "KIAA0586", "DNAJC2", "MRPL37", "KIF18A", "PAPOLA", "CBS", "MED6", "IL6ST", "IL7R", "MCM7", "YME1L1", "CCNE1", "ADAM9", "PXDN", "TNFRSF10B", "MATR3", "BTG3", "ATAD2", "OGFOD1", "ANKRD32", "KIF2C…
E2F1_Q6	0.000976979	0.0256184	0.320916	1.5764	54	221	c("NCL", "NOLC1", "ZNF367", "MCM6", "MCM3", "NIPBL", "DNAJC9", "USP37", "SUV39H1", "SP3", "MEPCE", "GAPDH", "DMD", "GEN1", "CLSPN", "YBX2", "FIZ1", "E2F7", "H2AFV", "KPNB1", "MCM7", "YTHDC1", "PPM1D", "ATAD2", "SLC9A7", "NASP", "NUP62", "CTDSPL2", "SYNCRIP", "IPO7", "PVRL1", "PRPF38A", "STAG1", "UNG", "ACBD6", "SASS6", "MXD3", "HOXC10", "RPS20", "HNRNPD", "STT3B", "MCM4", "POLD1", "STAG2", "ARID4…
GO_VASCULATURE_DEVELOPMENT	0.000977847	0.0256184	0.268405	1.4256	57	464	c("JUN", "EGR1", "IL8", "NCL", "SOX17", "SIX1", "FAM105B", "PRDM1", "PTGS2", "ATP5B", "JMJD6", "PTEN", "EPHA1", "RHOB", "RBM15", "CYP1B1", "PRKD1", "PTPN14", "PCSK5", "CRKL", "E2F7", "ITGA5", "ITGAV", "MYO1E", "AAMP", "EGR3", "NOTCH1", "APOLD1", "SUFU", "DDIT3", "TIPARP", "LOXL2", "NKX3-1", "STAB2", "LUZP1", "FAP", "THSD7A", "ANKRD17", "FOSL1", "PIK3CB", "SHC1", "TNFAIP2", "CYR61", "SPHK2", "PNPL…
KAECH_DAY15_EFF_VS_MEMORY_CD8_TCELL_DN	0.000986193	0.025729	0.333494	1.61531	54	199	c("EGR1", "DUSP1", "ZFP36", "USP18", "RNMTL1", "PPP1R15A", "JUND", "CNDP2", "HMP19", "RNF38", "IL7R", "KLF6", "STX18", "HSPA1B", "TBCEL", "FBL", "MAP3K5", "LARP1", "TLR6", "PCBP1", "ELOVL5", "ITPKB", "APEX1", "ABLIM1", "FLT3LG", "RRP1B", "FOSB", "SRPK1", "LDHA", "CDK4", "TUBB", "MEOX2", "GALNT10", "WDR92", "GTF2H4", "LCP1", "DYM", "C2CD3", "FAM100B", "IFRD2", "HSP90AB1", "HDAC7", "TTC27", "CTNNA1…
GSE19198_1H_VS_6H_IL21_TREATED_TCELL_DN	0.000986229	0.025729	0.336202	1.62529	54	196	c("SUPV3L1", "ADAMTS4", "FOS", "STXBP1", "UBC", "SCHIP1", "CDKN1A", "HSPD1", "NOC3L", "VDR", "TLR2", "ITGA5", "RNF114", "MAFF", "AEBP2", "DDIT3", "TIPARP", "APOOL", "DDX24", "RIPK2", "FAP", "SH3BP2", "NASP", "STXBP3", "MOV10", "GRAMD3", "PRIC285", "BYSL", "CCDC86", "TLR6", "KIAA0247", "SOCS2", "PARP14", "MTHFD2", "RRP1B", "GARS", "PRKX", "MAP3K6", "LIPG", "TBK1", "IL6", "ADPGK", "TTC39B", "TIMP1"…
GSE17721_LPS_VS_PAM3CSK4_4H_BMDC_UP	0.000986406	0.025729	0.333631	1.6149	54	198	c("ATF3", "BTG2", "NTM", "NR1H4", "USP1", "GAB2", "RBCK1", "NONO", "C11orf61", "PPP1R15A", "ATAD1", "F10", "RAB8A", "RNF114", "ZBTB8A", "PLAT", "CNOT4", "C8orf33", "GNL1", "MORC3", "TNNT3", "GNAQ", "UPP1", "HINFP", "DNAJA1", "DAGLB", "MOV10", "MOCOS", "GRAMD3", "PRIC285", "UBE2D1", "F3", "HIPK2", "RBMS2", "TLR6", "RAB38", "RBM7", "IL12RB2", "DGKA", "PLEKHA5", "NLGN2", "PIK3CD", "SMAD3", "TRIO", "…
GO_REGULATION_OF_ERK1_AND_ERK2_CASCADE	0.000991115	0.025814	0.315773	1.56427	55	237	c("JUN", "ATF3", "DUSP1", "IL1B", "PTEN", "ARHGEF5", "ADCYAP1", "C1QL4", "PTPN11", "SYT14L", "RRAS", "DUSP26", "RIPK2", "ABL1", "C17orf87", "ESR2", "CCL19", "NOD2", "RPS6KA6", "CYR61", "GCNT2", "MT3", "CCL18", "BMP4", "RAP1A", "CCL8", "BRAF", "PDGFB", "TNFSF11", "FGF4", "NDRG2", "GCG", "CCL5", "LIF", "IL6", "CAMK2D", "MAPK3", "FGF2", "PTK2B", "CCL21", "HRAS", "PIN1", "EZR", "SRC", "ECE1", "KDR", …
MURAKAMI_UV_RESPONSE_1HR_DN	0.000994113	0.0258165	0.789448	1.99722	50	10	c("EGR1", "NINJ1")
REACTOME_ACTIVATION_OF_THE_AP1_FAMILY_OF_TRANSCRIPTION_FACTORS	0.000994113	0.0258165	0.790205	1.99914	50	10	c("JUN", "FOS")
GO_RESPONSE_TO_BIOTIC_STIMULUS	0.000995632	0.0258182	0.24033	1.33783	61	841	c("JUN", "IL8", "IL1B", "ANXA3", "NCL", "P2RY2", "DEFB126", "DEFB110", "FOS", "HMGCS2", "DCN", "VGF", "PTGS2", "UPF1", "NR1H4", "DEFA6", "CCDC36", "FUCA2", "TMEM91", "IFITM1", "DEFB132", "DEFA3", "OPTN", "C19orf66", "EPX", "ATP1B1", "HIST1H2BJ", "AGBL4", "TLR2", "CCRN4L", "TXNIP", "JUND", "TRAF6", "OAS1", "RAB1A", "CHST3", "GCH1", "ADAMTS5", "ABCF3", "LILRB2", "ALPL", "CPS1", "ACIN1", "HYAL2", "R…
GO_REGULATION_OF_MULTICELLULAR_ORGANISMAL_DEVELOPMENT	0.00100151	0.0259328	0.217011	1.25584	66	1640	c("JUN", "EGR1", "IL8", "IL1B", "ANXA3", "P2RY2", "SOX17", "NKX6-1", "FOS", "IHH", "SIX1", "C10orf125", "DCN", "HOXB7", "LPHN1", "AMIGO3", "PRDM1", "CYP26B1", "PTGS2", "SIX2", "RIMS1", "PRDM16", "NIPBL", "UBC", "LRRC7", "PSMD2", "UTS2R", "TNFSF9", "YWHAG", "PTEN", "APLF", "C1orf187", "CAV3", "FLRT1", "FBN2", "EPHA1", "RHOB", "RBM15", "ZAP70", "BGLAP", "GPR173", "NGEF", "NTF3", "LRRC4B", "VDR", "T…
ODONNELL_TARGETS_OF_MYC_AND_TFRC_UP	0.00100604	0.025974	0.434674	1.83081	53	81	c("JUN", "HLA-DQB1", "TXNIP", "RGS1", "PYHIN1", "KLF6", "STK17B", "CD72", "UBE2H", "RCBTB2", "LYZ", "TSC22D3", "ZNF91", "APCDD1", "PTGS1", "BTNL9", "FAIM3", "FCRL4")
GSE17721_LPS_VS_PAM3CSK4_8H_BMDC_UP	0.00100719	0.025974	0.337701	1.62701	55	191	c("ATF3", "DUSP1", "ZFP36", "DUSP2", "PLEKHG6", "SUV39H1", "MCL1", "RAB25", "DNAJC2", "CRKL", "SERTAD3", "MXD1", "TSC22D4", "RNF114", "RFFL", "ECE2", "PLAT", "C8orf33", "CCNE1", "KLF6", "PCSK7", "ANKRD32", "ST3GAL1", "HINFP", "SLBP", "STXBP3", "TJP1", "MOCOS", "UBE2D1", "ARHGAP12", "ASGR2", "TSPO", "ANKS1A")
GCCATNTTG_YY1_Q6	0.00100748	0.025974	0.277772	1.45452	58	400	c("UBE2J2", "ATF4", "LPHN1", "FUS", "ARMC8", "JMJD6", "UBC", "DAP3", "NCOA6", "NDUFB1", "GAPDH", "RIF1", "ZNF207", "RSRC2", "PHF12", "C3orf19", "PIAS1", "PIAS3", "CRKL", "RAB1A", "WHSC2", "SRGAP2", "PRKCSH", "ATP5A1", "WDR77", "CASC3", "RPS6KA3", "AEBP2", "ACTR8", "R3HDM1", "PPP2CA", "NDC80", "IRX5", "ZC3HC1", "NASP", "ZNF668", "MARK3", "MED24", "ZFX", "ZNF747", "WBSCR16", "ZNF143", "UBIAD1", "ZN…
GO_NEGATIVE_REGULATION_OF_RESPONSE_TO_STIMULUS	0.00101038	0.0259815	0.222681	1.27474	65	1333	c("EGR1", "ATF3", "DUSP1", "IL8", "IL1B", "USP47", "ATF4", "FAM123B", "SOX17", "DHRS3", "PPM1B", "IHH", "RGS12", "DCN", "FAM105B", "C9orf89", "PRDM1", "MKL1", "CYP26B1", "PRDM16", "UBC", "PSMD2", "PTEN", "NR1H4", "CBY1", "SH3BP4", "C1orf187", "CAV3", "DUSP2", "FLRT1", "FBN2", "NONO", "LRRC4B", "OPTN", "WWC1", "MCL1", "ZNF366", "SKI", "CRY1", "PPP1R15A", "ADCYAP1", "INPP5D", "BAG5", "PSMA8", "PIAS…
DUTERTRE_ESTRADIOL_RESPONSE_6HR_UP	0.00101261	0.0259815	0.320437	1.57731	56	225	c("NOLC1", "ZNF367", "MCM6", "EXO1", "MCM3", "CA12", "SLC25A24", "GAB2", "HSPD1", "HSPB8", "SEPT9", "YARS", "NRIP1", "NOP2", "SLC1A5", "ECE2", "EGR3", "RRS1", "PHLDA1", "UHRF1", "MYB", "SDK2", "MCM5", "WDR46", "MCM7", "TIPARP", "RFC3", "NXNL2", "BRIP1", "SLC47A1", "TGM2", "MOCOS", "ARL3", "FEN1", "PPAN", "SMOX", "HEY2", "LYAR", "ISOC1", "UNG", "SLC7A1", "SEPT5", "NOL6", "NR2C2AP", "C15orf42", "EN…
GO_RNA_LOCALIZATION	0.0010131	0.0259815	0.351133	1.65916	55	165	c("SMG5", "UPF1", "AHCTF1", "RFTN1", "CCT2", "POLDIP3", "CASC3", "MYO1C", "EIF4A3", "SMG6", "TNKS", "SLBP", "NUP62", "FBL", "NUP62CL", "EXOSC10", "POM121C", "ZC3H11A", "EXOSC2", "ALKBH5", "PHAX", "ZNHIT6", "TOMM20", "NUP205", "TPR", "NOL6", "FLOT1", "DHX38", "NUP93", "MCM3AP", "UPF3B", "NXF2B", "ENY2", "RNPS1", "EIF5AL1", "SLU7", "NUP85", "RBMX2", "SUPT6H", "UPF2", "POLR2D", "RAE1", "U2AF2", "GLE…
LI_WILMS_TUMOR_VS_FETAL_KIDNEY_1_DN	0.00101361	0.0259815	0.352941	1.66217	55	161	c("NOLC1", "MCM6", "SIX1", "SV2A", "DNAJC9", "SMC4", "RSRC2", "TP53BP2", "YARS", "TXNRD1", "DDX1", "ABCA2", "TCERG1", "KIF2C", "ANKLE2", "NASP", "HINFP", "CHN1", "FEN1", "ESPL1", "YWHAZ", "ACP1", "MSH6", "NUP205", "UNG", "SS18", "CDC25C", "DLG5", "KIF11", "ZNF423", "DKC1", "MTHFD2", "PRPF40A", "SRPK1", "GARS", "SPAG5", "CHAF1A", "BAZ1A", "NELL2", "FADS2", "APOBEC3B", "EZH2", "BOP1", "IARS", "RRM1…
BIOCARTA_STRESS_PATHWAY	0.00101647	0.0260169	0.638578	2.08527	52	25	c("JUN", "MAP2K4")
GO_MODULATION_OF_TRANSCRIPTION_IN_OTHER_ORGANISM_INVOLVED_IN_SYMBIOTIC_INTERACTION	0.00101792	0.0260169	0.661706	2.09239	52	22	c("JUN", "SNW1")
MORF_PRKDC	0.00102671	0.026204	0.340421	1.63324	56	185	c("MCM6", "MCM3", "SNRNP200", "PSMD2", "USP1", "NONO", "GOT2", "GNB1", "YARS", "ABCF1", "MCM5", "TXLNA", "ANKRD17", "SLBP", "NUP62", "ZWINT", "AFG3L2", "SEC63", "MMS19", "PSMD3", "HNRNPD", "DDB1", "DKC1", "ALG3", "HCFC1", "SSBP1", "SRPK1", "GARS", "EPRS", "WHSC1", "CHAF1A", "PRPS2", "TXNL4A", "BMI1", "DUT", "IFRD2", "XPO6", "PABPN1", "POM121", "ARID3A", "IARS", "PIN1", "RRM1", "XPO1", "RAD23A", "…
SANSOM_APC_TARGETS_UP	0.00102943	0.0262357	0.383489	1.73522	55	124	c("EGR1", "SOX17", "HS3ST1", "MCM6", "MCM3", "CA12", "PVRL4", "HUNK", "ZNF746", "GNB1L", "MCM7", "MAD1L1", "KRT23", "RECQL", "CLCN5", "CCDC86", "CHRNB4", "UNG", "AGR3", "WDR75", "EPHB3", "APEX1")
GSE45365_NK_CELL_VS_CD8_TCELL_DN	0.00103195	0.0262624	0.352451	1.66258	56	163	c("JUN", "DUSP1", "GBGT1", "USP18", "PRDM1", "GPR115", "MYLK4", "SAMD3", "ZNF613", "KIAA0586", "CRKL", "ZNF606", "NEURL", "RBM27", "FGD5", "LOC643401", "BCOR", "NLRC5", "FOSL1", "GNB3", "MARK3", "TSC22D3", "MMS19", "DHX38", "DGCR2", "APEX1", "PLEKHA5", "PRC1", "RMST", "C6", "SEMA6D")
GSE12845_IGD_POS_BLOOD_VS_NAIVE_TONSIL_BCELL_DN	0.00104339	0.0264663	0.337741	1.62517	57	189	c("JUN", "NCL", "MCM6", "KLF9", "DUSP2", "GAPDH", "RSRC2", "EGR2", "FILIP1L", "KLHL18", "SPATA5L1", "MAFF", "NOP2", "IL6ST", "PELO", "SLC23A2", "MAP3K5", "ETHE1", "TPR", "INTS6", "SEL1L", "PPP1R16B", "SIAH2", "CRTC3", "CHL1", "PRC1", "LY9", "MTHFD2", "TUBB", "GTF2I", "VASP", "HMGXB4", "LONP2", "GSN", "EZH2", "SLC25A13", "JARID2", "AVL9", "DNM2", "BCAR3", "MARCKSL1", "FOXO3", "CHD1", "EZR", "SRC",…
GSE21546_UNSTIM_VS_ANTI_CD3_STIM_DP_THYMOCYTES_DN	0.00104339	0.0264663	0.337627	1.62462	57	189	c("C16orf59", "FUS", "SART3", "JMJD6", "RMI1", "SUV39H1", "URB2", "KIAA0586", "MRPL37", "TOMM40", "CDCA4", "ICMT", "CDCA5", "SLC1A5", "MCM5", "CCNF", "TCHP", "ZC3HC1", "OGFOD1", "ANKLE2", "TXNL4B", "PPAN", "MYO19", "NLE1", "GSR", "RPS6KA6", "UNG", "PHF19", "SGOL2", "C15orf42", "CHAT", "RSL1D1", "C7orf49", "FAM43A", "DKC1", "SPAG5", "CHAF1A", "NUP85", "EBF3", "NT5C1B", "CASP3", "EZH2", "GNL3", "AN…
BIOCARTA_DREAM_PATHWAY	0.00104443	0.0264663	0.740416	2.07371	53	14	c("JUN", "FOS")
ZHONG_RESPONSE_TO_AZACITIDINE_AND_TSA_UP	0.00104595	0.0264671	0.342768	1.63858	57	180	c("JUN", "ATF3", "CDKN1A", "GAB2", "CLTB", "OPTN", "EGR2", "GCH1", "SPAG9", "APOLD1", "CTSL2", "HSD17B6", "UPP1", "SOCS7", "SERPINI1", "FHL1", "MT3", "ASB6", "ATP6V0C", "ITCH", "ENO2", "PIK3CD", "NPTX1", "ECM1", "TRIO", "SMPD3", "PTRF", "HABP4", "EHD4", "ARF4", "APOBEC3B", "TIMP1", "TIMP2", "SKIL", "IL23A", "PAGE1", "NRGN", "INPP5F", "TUBA3C", "RASGRP2", "EHD1", "STK10", "HIST1H2BG", "SEC61A2", "…
BIOCARTA_PDGF_PATHWAY	0.00105016	0.0265359	0.587953	2.04226	54	32	c("JUN", "FOS")
BIOCARTA_INSULIN_PATHWAY	0.00105633	0.0265819	0.659859	2.08655	54	22	c("JUN", "FOS", "PTPN11", "SHC1")
MARTORIATI_MDM4_TARGETS_FETAL_LIVER_DN	0.00105744	0.0265819	0.264841	1.415	62	495	c("NCL", "NOLC1", "PPM1B", "DCN", "EIF5B", "CHST2", "YWHAG", "PTEN", "ENAH", "NONO", "RSRC2", "ARID4B", "PPP4R1", "RBM28", "MBD1", "APOA1", "ABCF1", "RTF1", "PAPOLA", "LRRC59", "POSTN", "THAP11", "SH3D19", "SON", "WDR26", "SNW1", "MYB", "IL6ST", "RNF38", "MAB21L2", "MATR3", "POGK", "TRPC4AP", "SHROOM3", "ACTR2", "SHC1", "RANGAP1", "STK3", "GRAMD3", "ZNF830", "HMGB3", "ZNF143", "CLCN5", "STAU1", "…
GSE32034_LY6C_HIGH_VS_LOW_ROSIGLIZATONE_TREATED_MONOCYTE_DN	0.00105795	0.0265819	0.334722	1.61813	58	196	c("JUN", "ZFP36", "P2RY2", "TNFSF9", "TCAP", "RSRC2", "CCRN4L", "GCH1", "ITGA5", "PTPN11", "SPTAN1", "TIPARP", "CH25H", "TXNRD1", "SFTPD", "GNAQ", "NR3C1", "GSR", "GCLM", "MAP2K4", "AFF1", "ABCF2", "HNRNPC", "PPRC1", "KIAA0247", "RASAL1", "ITIH3", "EMP1", "HMOX1", "SLC2A1", "PTGER4", "STOM", "IRG1", "UNC13B", "WDR92", "TIMP1", "UBQLN1", "CYB5R3", "SOAT1", "CASP6", "HYOU1", "CKB", "ETS2", "PLSCR1"…
GSE36476_CTRL_VS_TSST_ACT_16H_MEMORY_CD4_TCELL_YOUNG_DN	0.00105795	0.0265819	0.334775	1.61839	58	196	c("C10orf2", "NPL", "METTL13", "PSEN2", "EIF3B", "RNF121", "VDR", "CYP1B1", "RFTN1", "MAPK13", "IL9", "FILIP1L", "CCT2", "SPATA5L1", "WDR77", "PRR3", "IL1R1", "WDR46", "TNFRSF4", "PGAM1", "PEA15", "DPH2", "GMPPB", "TUBA1C", "NUP62", "TPI1", "BYSL", "GCLM", "NOP14", "PMM2", "IL12RB2", "ZKSCAN4", "UMPS", "CSNK2B", "TNFAIP1", "PPCDC", "LMNB2", "IL2RA", "MTHFD2", "TRAP1", "TIMM10", "GARS", "DAPK1", "…
BRACHAT_RESPONSE_TO_CISPLATIN	0.00105953	0.0265838	0.664305	2.0754	54	21	c("BTG2", "DHRS3", "CDKN1A", "OBFC2A", "TXNIP", "ISOC1", "ABLIM1", "CD53")
GO_TRNA_METABOLIC_PROCESS	0.00106807	0.0267603	0.349328	1.65277	58	167	c("ADAT2", "RPUSD4", "ELP3", "TRMU", "NSUN2", "QTRTD1", "YARS", "RPP38", "MARS2", "MTO1", "CPSF4", "PUS10", "DDX1", "SEPSECS", "ELAC1", "PUS3", "GRSF1", "TRNT1", "FBL", "LARS", "SARS", "EXOSC2", "IARS2", "TYW1B", "AARS", "QRSL1", "TRMT11", "TYW1", "LRRC47", "CLP1", "C22orf28", "PTCD1", "PUSL1", "TRMT12", "YARS2", "GARS", "EPRS", "TRMT2B", "EXOSC7", "FDXACB1", "RPUSD2", "PUS7", "URM1", "LARS2", "P…
ST_GA12_PATHWAY	0.00107579	0.0268797	0.647668	2.07031	55	23	c("JUN", "PLD2", "F2RL2")
BIOCARTA_NTHI_PATHWAY	0.00107614	0.0268797	0.642407	2.07586	55	24	c("DUSP1", "IL8", "IL1B", "TLR2", "NR3C1", "SMAD4", "CHUK", "SMAD3", "CREBBP")
GO_MONOSACCHARIDE_BIOSYNTHETIC_PROCESS	0.00107736	0.0268797	0.498093	1.9396	56	54	c("ATF3", "ATF4", "GAPDH", "GOT2", "CRY1", "TKT", "SLC25A12", "PGAM1", "PGAM4", "G6PD", "TPI1", "CHST15", "PGD", "G6PC2", "ENO2", "PFKFB1", "SLC25A1", "SLC25A13")
GSE21063_WT_VS_NFATC1_KO_8H_ANTI_IGM_STIM_BCELL_UP	0.00108007	0.0268897	0.335399	1.61464	59	190	c("ATF3", "ZNF367", "MCM6", "EXO1", "DBF4", "SUV39H2", "GPRIN3", "DLAT", "E2F7", "GM2A", "RHEBL1", "MCM5", "C2orf47", "RFC3", "CCNE1", "NDC80", "CENPL", "KIF2C", "VRK1", "SKA1", "HMGB3", "HIRIP3", "AARS", "UCHL5", "C22orf40", "KIF11", "PRC1", "NCR3", "LMNB2", "HCFC1", "PLD6", "NCAPH", "SPAG5", "TUBB", "SAE1", "PRPS2", "NCALD", "SLC27A2", "DOCK2", "EZH2", "SKA2", "CALM3", "INPP4B", "MBOAT1", "ITGA…
GSE9006_HEALTHY_VS_TYPE_1_DIABETES_PBMC_AT_DX_DN	0.00108079	0.0268897	0.340658	1.63257	59	183	c("EGR1", "BTG2", "IL8", "IL1B", "ZFP36", "IER2", "MCM3", "PTGS2", "CCRL1", "MCL1", "INPP5D", "EGR2", "ALPL", "EGR3", "CXCL2", "KCNJ15", "FOSL1", "KRT23", "PIK3CB", "SPATA2L", "TLR6", "PYCRL", "MYNN", "PSG2", "NAMPT", "CXCR1", "FOSB", "SVIL", "WIPI2", "LIG1", "EZH2", "SOHLH2", "NDEL1", "PTPN21", "SNX19", "ADAM19", "THBD", "THRAP3", "LDB1", "G0S2", "NFYA", "CCR1", "TMEM185B", "EHD1", "ST8SIA4", "H…
MORF_UBE2I	0.00108412	0.0269349	0.317669	1.56679	60	229	c("ATF4", "NCL", "FUS", "TEX261", "SNRNP200", "UBC", "DAP3", "HSPD1", "NONO", "EEF2", "IDH3B", "OTUB1", "CCT2", "CCT7", "H2AFV", "UBE2I", "RAB8A", "ATP5A1", "BRD2", "EIF4H", "PPP2CA", "PABPC1", "PUF60", "FBL", "SLC25A6", "YWHAZ", "ACP1", "RPS3A", "USP22", "GNB2", "HNRNPC", "SNRPB", "CALM2", "PTBP1", "DHX38", "CDV3", "HNRNPD", "GNAS", "HGS", "RNPS1", "CYC1", "TUFM", "LDHA", "OXA1L", "FOXJ3", "HDGF…
GO_REGENERATION	0.00108721	0.0269741	0.354716	1.66598	59	158	c("JUN", "ANXA3", "NCL", "CDKN1A", "RXRA", "APOA1", "CHST3", "POSTN", "NOTCH1", "NINJ1", "LAMB2", "CCNE1", "GLI1", "SHC1", "CPB2", "APOA5", "PTPN12", "CFLAR", "TSPO", "RAPGEF3", "RAP1A", "BAK1", "MTPN", "ADAM15", "CHL1", "TGFBR3", "PLAU", "HFE", "PFKFB1", "CDK4", "LIF", "PRPS1", "GSN", "EZH2", "LCP1", "UPF2")
GO_NUCLEOSIDE_TRIPHOSPHATASE_REGULATOR_ACTIVITY	0.0010951	0.0271319	0.295323	1.50701	62	309	c("JUN", "ACAP2", "RGS12", "RIMS1", "TBC1D21", "TBC1D10A", "SH3BP4", "PLEKHG6", "TBC1D26", "ATP1B1", "BAG5", "RUNDC1", "DNAJC2", "SGSM1", "PFN1", "SRGAP2", "ADAP1", "PCP2", "RABEP1", "RGS1", "STXBP5", "DLC1", "GIT1", "WAS", "ASAP3", "ARHGAP20", "SGSM3", "SIPA1L2", "GNAQ", "BCR", "MYO9A", "CHN1", "RANGAP1", "ARHGAP12", "C16orf7", "MYO9B", "IPO7", "TBC1D15", "CDC42EP3", "BNIP2", "GPS1", "TIAM2", "A…
MORF_EIF4E	0.00110221	0.02727	0.440265	1.84116	58	78	c("EIF5B", "DLAT", "ABCF1", "WHSC2", "CCNF", "CPSF4", "ANKRD17", "RFC1", "NUP62", "NUFIP1", "SGTA", "AFG3L2", "GTF2H3", "NUDT13", "SEC63", "MMS19", "NUP93", "RAP1A", "PSMD3", "CLP1", "NKRF", "KATNA1", "METAP1", "DNAJC7", "LARS2", "IFRD2", "COQ2", "XPO6", "MFN2", "TRIM27", "TAF2", "CCT4", "GNL2", "PMS1", "CLPX", "DDX46", "GTF2A2", "RUVBL1", "POLA1", "PTPN7", "NFRKB", "MARS")
GO_POSITIVE_REGULATION_OF_EPITHELIAL_CELL_MIGRATION	0.00110689	0.0273235	0.403792	1.77299	59	103	c("JUN", "ANXA3", "PTGS2", "RHOB", "RAB25", "PRKD1", "ITGA2", "PFN1", "AAMP", "ADAM9", "AMOTL1", "ENPP2", "VEGFC", "BMP4", "GPLD1", "PDGFB", "PLCG1", "FGF2", "PTK2B", "HDAC9", "HAS2", "HDAC7", "SRC", "KDR")
BIOCARTA_IL1R_PATHWAY	0.00110744	0.0273235	0.585328	2.03314	57	32	c("JUN", "IL1B", "TRAF6", "IL1R1", "ECSIT", "IRAK3", "TGFB3")
GO_POSITIVE_REGULATION_OF_CELLULAR_COMPONENT_BIOGENESIS	0.00110995	0.0273476	0.277526	1.45254	64	398	c("JUN", "SLAIN2", "LPHN1", "AMIGO3", "CAV3", "FLRT1", "EPHA1", "LRRC4B", "SEPT9", "ARHGEF5", "COBL", "NEURL", "HRK", "APOA1", "PFN1", "FAM154A", "TWIST1", "VPS37B", "MYOC", "PIP4K2C", "CBLN2", "ARF6", "STX18", "FAM178A", "FOSL1", "ANKRD32", "FSCN1", "CLIP1", "ACTR2", "SYNPO", "ODZ1", "SLITRK3", "CDC34", "CCL19", "TGFB3", "MNS1", "SORBS3", "TLR6", "CUX2", "CDC42EP3", "BCLAF1", "ERCC1", "OXT", "GT…
IL15_UP.V1_UP	0.00111678	0.0274492	0.338365	1.62338	61	185	c("EGR1", "C10orf2", "HS3ST1", "DHRS3", "FOS", "OSM", "DUSP2", "RHOB", "TRMU", "VDR", "URB2", "EGR2", "MAFF", "NOP2", "SLC1A5", "EGR3", "TNFRSF4", "CCNE1", "FOSL1", "KIF1C", "ZNF215", "PYCRL", "FOXP3", "UTP3", "NUDT13", "PLXNA3", "RAB11FIP1", "PMM2", "SOCS2", "C9", "TLR3", "FLT3LG", "ZNF343", "TNFSF11", "ECM1", "HK2", "DUSP4", "C19orf73", "RNF144A", "SPP1", "DGKG", "LIF", "PUS7", "ZBTB48", "CCL21…
MONNIER_POSTRADIATION_TUMOR_ESCAPE_DN	0.00111882	0.0274492	0.284745	1.47331	64	352	c("JUN", "EGR1", "CEP72", "IER2", "FOS", "KLF9", "FEM1C", "MOSPD2", "C2", "UBC", "FAM36A", "S100A16", "RHOB", "PPP1R15A", "PIAS1", "OGN", "SPATA6", "ANK1", "E2F7", "CASD1", "CHID1", "RRAS", "MUS81", "APOOL", "LOXL2", "KLF6", "STK17B", "C3orf14", "SEPSECS", "TGM2", "TJP1", "ARL3", "MIIP", "WFDC2", "ARHGAP12", "KDM6B", "CYR61", "UGP2", "CDC42EP3", "GCNT2", "ZIC5", "TSPO", "TSC22D3", "ZFAND2B", "FLO…
GSE17974_CTRL_VS_ACT_IL4_AND_ANTI_IL12_1H_CD4_TCELL_UP	0.00111972	0.0274492	0.342045	1.63156	61	177	c("JUN", "DUSP1", "LPHN1", "NDST3", "TBC1D10A", "NCOA6", "OCLM", "ADCYAP1", "NEURL", "KLB", "ZNF792", "LILRB2", "RGS1", "SH3BP2", "ANKS6", "CMA1", "GUCY2C", "CHRNB4", "TMEM145", "C4BPA", "LZIC", "ZNF319", "GMPS", "PUSL1", "BIN1", "RASSF7", "GADD45A", "HTR1E", "TRAPPC1", "RPUSD2", "C4orf7", "ST7L", "PEX19", "TMEM132B", "ALKBH7", "REPIN1", "TMED3", "VNN1", "TRIM2", "MECR", "PTPRN", "SFXN5", "G0S2")
GO_NEGATIVE_REGULATION_OF_NEURON_DEATH	0.00112116	0.0274492	0.344869	1.63604	61	170	c("JUN", "BTG2", "ATF4", "SIX1", "STXBP1", "C1orf187", "PM20D1", "FAM134B", "NONO", "BTBD10", "NTF3", "GFRAL", "REL", "ALKBH1", "CHMP4B", "C12orf5", "FOXB1", "SOD2", "ESR2", "TGFB3", "LIG4", "GCLM", "MAP2K4", "HIPK2", "SNCB", "AARS", "MT3", "CHL1", "HMOX1", "BRAF", "CCL5", "IL6", "LGMN", "NTF4", "PTK2B", "CHMP4A", "HSP90AB1", "HDAC7", "HRAS", "PIN1", "NGF", "OXR1", "HYOU1", "BCL2", "MSH2", "STAR"…
PID_TCR_JNK_PATHWAY	0.00112179	0.0274492	0.739417	2.07091	57	14	c("JUN", "CRKL")
ACCATTT_MIR522	0.00112345	0.0274521	0.35451	1.66502	61	158	c("JUN", "ACAP2", "RSBN1", "FEM1C", "FAM19A1", "GAB2", "JOSD1", "AMMECR1L", "ATP1B1", "AKAP9", "RTF1", "PTPN11", "C15orf29", "KPNB1", "WDR26", "TLX1", "EIF4H", "KRTAP3-1", "ZC3H12B", "TMEM2", "RBM22", "ZC3H11A", "SYNCRIP", "YWHAZ", "STAG1", "CBLL1")
GSE29618_MONOCYTE_VS_MDC_DAY7_FLU_VACCINE_UP	0.00112928	0.0275565	0.333694	1.61438	62	197	c("EGR1", "DUSP1", "BTG2", "IL8", "NPL", "SIRPB1", "FBN2", "CYP1B1", "PLIN2", "TKT", "PILRA", "BIN2", "LILRB2", "PTGER2", "NINJ1", "CXCL2", "UPP1", "SOD2", "FCN1", "CRISPLD2", "IRAK3", "UBE2D1", "ARHGEF10L", "CDC42EP3", "CHST15", "PGD", "ZDHHC7", "SQSTM1", "NAMPT", "CTSD", "HMOX1", "SERPINA1", "FBXL5", "TOM1")
SMITH_TERT_TARGETS_UP	0.00113221	0.0275775	0.368401	1.69962	61	140	c("ATF3", "DUSP1", "ZFP36", "PTGS2", "GFPT1", "ZNF165", "PIGA", "MRPL49", "JOSD1", "ALKBH1", "ELF4", "SNW1", "SLC1A5", "CXCL2", "R3HDM1", "PPP2CA", "G6PD", "STK3", "AARS", "HNRNPD", "PYCR1", "MTHFD2", "CYC1", "MLH1", "HERPUD1", "CREBBP", "NFX1", "CDK4", "RBM10", "EXOSC7", "PPWD1", "PSMD11", "FGF2", "RAE1", "ABI2", "HYOU1", "PSMD7", "EWSR1", "RPP30", "SNRPA1", "NFIL3", "GNL2", "CBX5")
MORI_LARGE_PRE_BII_LYMPHOCYTE_UP	0.00113423	0.0275775	0.428125	1.81501	60	84	c("MCM6", "MCM3", "CDKN1A", "SMC4", "H2AFV", "CDCA5", "MCM5", "MCM7", "CENPL", "SLBP", "RANGAP1", "HMGB3", "CALM2", "PRC1", "CDCA3", "NCAPH", "TUBB", "LIG1", "TMPO", "ENPEP", "HMGN2", "CENPE", "CENPA", "DUT", "NUCKS1", "RRM1", "TUBA1A", "DTL", "LGALS1", "CBX1", "KIF22", "BUB3", "KIF23", "KPNA2", "SLC29A1", "MELK", "SMC2", "RRM2")
GSE17974_CTRL_VS_ACT_IL4_AND_ANTI_IL12_6H_CD4_TCELL_UP	0.00113479	0.0275775	0.338049	1.62186	62	185	c("JUN", "DUSP1", "FOS", "NDNL2", "ZNF34", "PTGS2", "FAM134B", "PCSK5", "DENND5A", "MXD1", "BIN2", "MAFF", "IRF2BP2", "PYHIN1", "NDC80", "PXDN", "ODZ1", "DSC1", "ZFAND2A", "FHL1", "TSC22D3", "ENPP2", "C4BPA", "IRS2", "CFL2", "PIK3R5")
CREB_Q4	0.001146	0.027812	0.306416	1.53292	64	259	c("ATF3", "DUSP1", "ZNF367", "FOS", "DNAJC9", "FAM19A1", "JOSD1", "RAB25", "PPP1R15A", "GRM3", "KIF17", "TRIM39", "ZNF295", "EVX1", "WISP1", "VPS37B", "MAFF", "CCBL1", "PRR3", "EGR3", "RPS6KA3", "NINJ1", "GNL1", "FAM174A", "ANKRD17", "CBX8", "GTF2A1", "ITFG2", "RUSC1", "LGR5", "CLDN7", "RING1", "PABPC1", "FOXD3", "C11orf9", "CRH", "RBMS2", "ALKBH5", "TSC22D3", "FAM167A", "TSPAN7", "SIK2", "ZC3H10…
GO_TRANSCRIPTIONAL_REPRESSOR_ACTIVITY_RNA_POLYMERASE_II_TRANSCRIPTION_FACTOR_BINDING	0.00115508	0.0279941	0.431165	1.82329	61	83	c("JUN", "MKL1", "NR1H4", "WWP2", "PHF12", "MED6", "HYAL2", "NOTCH1", "TCERG1", "HEYL", "HIPK2", "T", "SIN3A", "ARNTL", "MINA", "CREBBP", "HDGF", "PHF17", "ANKRD1", "ZNF451")
IVANOVA_HEMATOPOIESIS_EARLY_PROGENITOR	0.00115756	0.0280162	0.261636	1.40134	68	511	c("SUPV3L1", "NCL", "GTPBP10", "NOLC1", "C19orf48", "MCM3", "RBCK1", "PATZ1", "MEPCE", "ELP3", "RFTN1", "GLIPR1L2", "AKAP9", "DLAT", "PSMA8", "RBM28", "HIF1AN", "MARS2", "ATP5SL", "LRRC59", "SYCE2", "H2AFV", "NPB", "ALKBH1", "ADAMTS5", "SPATA5L1", "MED6", "ABHD11", "ADCY5", "PRR3", "GNB4", "MYB", "PSD4", "RNF219", "FBXO45", "SLC38A10", "AURKC", "WDFY4", "C12orf5", "BCOR", "LRP12", "ANKRD32", "ANK…
SRF_C	0.00116092	0.0280593	0.328891	1.60099	64	206	c("EGR1", "IER2", "FOS", "OSM", "DNAJB4", "DUSP2", "ITGB1BP2", "CACNA1B", "PHF12", "DMD", "EGR2", "RUNDC1", "PDLIM5", "PFN1", "RSF1", "MYO1E", "EGR3", "EFHD1", "MUS81", "POPDC2", "HERC1", "KLF6", "MATR3", "DUSP5", "FOSL1", "ABL1", "DEFB129", "CYR61", "SYNCRIP", "YWHAZ", "NKX6-2", "HOXB4", "SLC7A1", "CFL2", "DVL3", "SSH3", "TNNC1", "RAB30", "ARHGAP1", "FOSB", "NKX2-1", "MYL9", "DUSP10", "TUFT1", "…
BURTON_ADIPOGENESIS_PEAK_AT_2HR	0.00117471	0.028354	0.502971	1.93626	61	51	c("DUSP1", "BTG2", "ZFP36", "FOS", "PTGS2", "DNAJB4", "RHOB", "PPP1R15A", "PHLDA1")
GO_REGULATION_OF_PROTEIN_CATABOLIC_PROCESS	0.00117975	0.0284371	0.278019	1.45192	68	388	c("DUSP1", "IL1B", "FAM123B", "SOX17", "CDC23", "UBC", "PSMD2", "N4BP1", "PTEN", "CAV3", "RDX", "SNF8", "ZNF207", "PIAS1", "BAG5", "PSMA8", "GEN1", "TRIM39", "PTTG1IP", "RAB1A", "BANP", "RNF166", "RNF40", "DDRGK1", "YOD1", "SH3D19", "RNF114", "TRIB2", "SUFU", "TIPARP", "ADAM9", "MAD1L1", "ARIH1", "BCAP31", "PSMB6", "SGTA", "C4BPB", "GIPC1", "IRAK3", "UBE2D1", "ESPL1", "TMF1", "ZFAND2A", "UBQLN4",…
GO_POSITIVE_REGULATION_OF_NEURON_DEATH	0.00118261	0.0284675	0.461261	1.87013	62	66	c("JUN", "ATF4", "MCL1", "TP53BP2", "ZNF746", "DDIT3", "AIFM1", "NOS1", "ABL1", "CDC34", "MAP3K5", "GRIK5")
GO_NEGATIVE_REGULATION_OF_PHOSPHORUS_METABOLIC_PROCESS	0.00118844	0.0285419	0.26049	1.39826	70	524	c("JUN", "ATF3", "DUSP1", "IL1B", "ZBED3", "DCN", "GPATCH2", "YWHAG", "PTEN", "CDKN1A", "CAV3", "DUSP2", "FLRT1", "EPHA1", "NTF3", "LRRC4B", "PPP1R15A", "CSRNP3", "GRM3", "DMD", "CAMK2N1", "FKBP15", "ZFYVE28", "PER1", "C1QL4", "TWIST1", "FBXO31", "ELFN1", "HYAL2", "IGFBP3", "ZFYVE1", "TRIB2", "PPP2CA", "DUSP26", "AHSG", "C12orf5", "DUSP5", "ANKLE2", "GNAQ", "ABL1", "DNAJA1", "PBLD", "ADAR", "SOCS…
GSE17974_0H_VS_6H_IN_VITRO_ACT_CD4_TCELL_UP	0.00118891	0.0285419	0.337459	1.6159	65	182	c("JUN", "DUSP1", "GPATCH2", "ZNF34", "PTGS2", "FOSL2", "FAM134B", "PCSK5", "MXD1", "BIN2", "GSTM1", "RGS1", "MAFF", "IRF2BP2", "NEU4", "EPHX2", "LOC642313", "C20orf112", "ODZ1", "C16orf7", "MT1F", "SRD5A1", "TSC22D3", "ENPP2", "IRS2", "PIK3R5")
MORF_RFC5	0.00119316	0.0286053	0.445766	1.84339	63	73	c("EIF5B", "PHF10", "CCBL1", "CCNF", "FOSL1", "JRK", "PLEKHB1", "KRT33A", "SLC4A3", "GRIK5", "AMFR", "GTF2H3", "NUDT13", "ZNF200", "DNAJC16", "NKRF", "SLC2A1", "KRT86", "ATRX", "NFX1", "HABP4", "ERAL1", "ARHGAP11A", "GLE1", "ZNF330", "TRIM27", "TAF2", "TAF12", "SLC16A5", "CLPX", "LPGAT1", "GPR15", "CHD9", "POLA1", "ZFP161", "NFRKB")
NFY_Q6	0.00120023	0.0287214	0.307746	1.53619	67	254	c("ACR", "WDR63", "PPM1B", "SIX1", "OSM", "MKL1", "SIX2", "SUV39H1", "SORT1", "RNF121", "VSX2", "ZBTB5", "ASB7", "TXNIP", "LHX1", "RNF40", "GPR50", "SPAG9", "SON", "MYO1E", "KBTBD8", "APOLD1", "BRIP1", "ARX", "LCLAT1", "PITX3", "SESN2", "UGP2", "NKX6-2", "PTF1A", "GNB2", "ABCF2", "HNRNPC", "TMEM184C", "CALM2", "SEL1L", "ZMAT4", "CDV3", "NFATC4", "SLC25A35", "NEB", "DDX4", "ATOH1", "TNFSF11", "MLH…
GO_RNA_POLYMERASE_II_DISTAL_ENHANCER_SEQUENCE_SPECIFIC_DNA_BINDING	0.00120258	0.0287214	0.464569	1.87786	63	65	c("JUN", "NR1H4", "NONO", "REL", "ESRRB", "ARX", "MBD3", "T", "PTF1A", "HNRNPC", "NR5A2", "MSC", "SPI1")
CHICAS_RB1_TARGETS_GROWING	0.0012035	0.0287214	0.312945	1.55026	67	237	c("EGR1", "ANXA3", "MCM6", "DCN", "MCM3", "DNAJC9", "CA12", "USP1", "RIF1", "SMC4", "LSAMP", "POSTN", "UHRF1", "IGFBP3", "MCM7", "FAP", "NASP", "DHCR24", "EIF4EBP1", "CTDSPL2", "SLC14A1", "MSH6", "SLFN11", "CORIN", "TPR", "SGOL2", "S1PR3", "PCOLCE", "COL3A1", "LOC100192378", "SLC1A4", "GMPS", "CDCA8", "MCM4", "RBP1", "GPC6", "ATRX", "C1R", "CLDN11", "WHSC1", "FIGNL1", "TMPO", "PHF17", "PTRF", "RU…
GSE8921_UNSTIM_VS_TLR1_2_STIM_MONOCYTE_3H_DN	0.0012053	0.0287214	0.334504	1.60959	66	189	c("JUN", "ACSBG1", "RFXAP", "SLC25A24", "ZAP70", "WWP2", "OBFC2A", "CNDP2", "TINF2", "FAM55C", "ATP6V0D2", "CREG2", "C10orf28", "AEBP2", "PGAM1", "C20orf46", "TGFB3", "DDI2", "C1orf130", "CYR61", "SORBS3", "SLC41A2", "RBMS2", "ZNF579", "REXO4", "NGRN", "C3orf58", "KIF3A", "CCNL2", "CRTC3", "NDST2", "PYGB", "ALPK2", "SEMA6D", "PLCG1", "ABI3", "ZDHHC24", "AMDHD2", "ARAP1", "MAPK3", "UPF2", "NUDT9",…
GO_TRANSMEMBRANE_RECEPTOR_PROTEIN_SERINE_THREONINE_KINASE_SIGNALING_PATHWAY	0.00120608	0.0287214	0.334527	1.60834	66	188	c("JUN", "EGR1", "BMP3", "FOS", "UBC", "SMAD5", "SKI", "APOA1", "DUSP15", "ADAM9", "ZCCHC12", "RNF111", "BMPR1A", "UBE2D1", "TGFB3", "HIPK2", "T", "GCNT2", "CHRD", "LEFTY1", "BMP4", "MTMR4", "SMAD4", "BMP10", "COL3A1", "TGFBR3", "SMAD3", "PDGFB", "HFE", "ZYX")
GO_REGULATION_OF_CELLULAR_COMPONENT_BIOGENESIS	0.00121522	0.0288546	0.243254	1.34364	74	751	c("JUN", "SLAIN2", "NCL", "SIX1", "LPHN1", "AMIGO3", "ARFIP2", "STXBP1", "TBC1D21", "WHAMM", "C15orf38", "TBC1D10A", "PTEN", "CAV3", "FLRT1", "EPHA1", "RDX", "LRRC4B", "SEPT9", "SNF8", "ARHGEF5", "BAG5", "COBL", "NEURL", "HRK", "PDLIM5", "APOA1", "PFN1", "PEX14", "FAM154A", "TWIST1", "PTPN11", "SPTAN1", "VPS37B", "MYOC", "PIP4K2C", "SLIT1", "DLC1", "CHMP4B", "NOTCH1", "SLC39A12", "CBLN2", "WAS", …
GSE17322_CD103_POS_VS_CD11B_HIGH_LUNG_DC_DN	0.00122034	0.0288546	0.333378	1.60778	67	192	c("C10orf2", "POLL", "SUV39H1", "PHF10", "C7orf26", "KIAA0586", "DENND5A", "C17orf75", "FKBP15", "CCT7", "RNF40", "SLC25A12", "ATP5A1", "EIF2B3", "RRS1", "AIFM1", "ST3GAL1", "TPI1", "RPS15", "MRPL12", "NOD2", "HIRIP3", "AFG3L2", "MYO9B", "RAB38", "WDR13", "HNRNPC", "KIF11", "C6orf136", "ZNF146", "C9orf91", "ARMC6", "TMC6", "POLD1", "CCDC51", "AKT1S1", "C10orf67", "TUFM", "HK2", "CHCHD10", "SLC25A…
GSE21927_BALBC_VS_C57BL6_MONOCYTE_TUMOR_UP	0.00122034	0.0288546	0.333753	1.60959	67	192	c("CDC23", "USP18", "SLC25A44", "SF3B4", "IFITM1", "NOC3L", "SUV39H1", "TGS1", "GOT2", "SMC4", "PFN1", "ABCF1", "KIF18A", "DDRGK1", "STX18", "RUSC1", "C1orf109", "SOD2", "NDUFS6", "SKA1", "PPAN", "PPM1G", "ECD", "RBM7", "UTP3", "DHRS11", "PMM2", "ELP4", "PSMD3", "PSMD5", "POLDIP2", "TMEM11", "CHUK", "ALG3", "RNPS1", "CYC1", "HCFC1", "OLA1", "MRPS2", "NOL11", "PANX1", "ESRRA", "EHD4", "GTF2H4", "G…
GSE24142_DN2_VS_DN3_THYMOCYTE_ADULT_DN	0.00122034	0.0288546	0.333682	1.60924	67	192	c("EGR1", "PDE12", "H19", "C19orf48", "PTCRA", "ZNF426", "GFRA1", "AKAP9", "NRIP1", "WDR26", "P2RX1", "HMP19", "PHLDA1", "TRIB2", "YTHDC1", "HERC1", "RPF2", "NOL7", "MARK3", "NR3C1", "LCLAT1", "ARHGEF10L", "CFHR2", "LY6D", "N4BP2L1", "RSL1D1", "STT3B", "ABLIM1", "NDUFS4", "DGKA", "CCDC93", "CAMKV", "NCKAP1", "KLHDC5", "ARNTL", "CCPG1", "BCAT1", "PHF17", "CD3D", "TRIP12", "CREBZF", "ZNF451", "MARC…
GSE32034_LY6C_HIGH_VS_LOW_MONOCYTE_DN	0.00122034	0.0288546	0.33349	1.60832	67	192	c("USP18", "OSBP", "WDR43", "DAP3", "ANKRD43", "INPP5D", "OAS1", "GCH1", "ALKBH4", "CTDP1", "PPP1R8", "RNF114", "RHEBL1", "DCTN6", "FBXO45", "IFI35", "IL7R", "C8orf33", "DDX24", "TRAF4", "EIF4A3", "GMPPB", "NDUFS6", "PUF60", "NUFIP1", "PPAN", "LARP1", "HGSNAT", "AHSA1", "SS18", "C17orf81", "NGRN", "FKBPL", "RRBP1", "RRN3", "PARP14", "CHKB", "ABLIM1", "HOXA11", "RAB40C", "C1orf124", "RNPS1", "FOXJ…
MORF_EIF3S2	0.0012215	0.0288546	0.312183	1.54785	68	239	c("ATF4", "NCL", "FUS", "SNRNP200", "PSMD2", "DAP3", "NONO", "GNB1", "IDH3B", "SLC3A2", "YARS", "CCT2", "CCT7", "UBE2I", "ATP5A1", "EIF4H", "TXLNA", "FBL", "AFG3L2", "PPM1G", "ACP1", "TOMM20", "GNB2", "HNRNPC", "CDV3", "RSL1D1", "HNRNPD", "CSNK2B", "DKC1", "ALG3", "RNPS1", "CYC1", "SSBP1", "TUFM", "EPRS", "LDHA", "OXA1L", "CHAF1A", "PRPS2", "PPP2R1A", "SLC25A3", "POLR2C", "TXNL4A", "MRPL9", "DUT"…
GSE15750_DAY6_VS_DAY10_TRAF6KO_EFF_CD8_TCELL_UP	0.00122302	0.0288546	0.334352	1.61087	67	191	c("MCM6", "EXO1", "MCM3", "CDKN1A", "C1orf135", "GEN1", "CLSPN", "CCT2", "ITGA2", "CENPP", "E2F7", "DNA2", "CDCA5", "UHRF1", "CCNF", "BRIP1", "CCDC138", "C17orf53", "FEN1", "SKA1", "HMGB3", "SLC25A6", "NUP205", "MXD3", "CDC25C", "C15orf42", "NUP93", "SLMO2", "CENPM", "CDCA3", "CENPN", "NCAPH", "SPAG5", "LIG1", "BCAT1", "FKBP5", "HMGB2", "NTF4", "STIL", "CENPE", "CENPA", "DUT", "ARHGAP11A", "EZR",…
WANG_ESOPHAGUS_CANCER_VS_NORMAL_UP	0.00123523	0.0290925	0.38623	1.73184	66	117	c("JUN", "ATF3", "DUSP2", "NOMO1", "IFITM1", "ProSAPiP1", "AGPAT2", "IGFBP3", "TRIB2", "MCM7")
GO_POSITIVE_REGULATION_OF_MYELOID_LEUKOCYTE_DIFFERENTIATION	0.00123638	0.0290925	0.510632	1.94146	64	48	c("JUN", "FOS", "TRAF6", "GPR68", "ACIN1")
GO_POSITIVE_REGULATION_OF_CHROMOSOME_ORGANIZATION	0.00124031	0.0291465	0.366648	1.69552	67	142	c("IL1B", "SART3", "NIPBL", "PTEN", "PRKD1", "CCT2", "RTF1", "RAB1A", "CCT7", "TINF2", "RNF40", "SNW1", "PRDM12", "MYB", "FAM178A", "NOS1", "ANKRD32", "TNKS", "LIG4", "ESPL1", "ZNF304", "SIN3A", "ERCC1", "OGT", "TPR", "FOXP3", "AKAP8L", "PHF19", "SMAD4", "CUL3", "TADA2A", "SREBF1", "TNKS2", "DKC1", "NEK7", "ATRX", "GCG", "LIF", "MAPK3", "GNL3", "PAF1", "EED", "MTF2", "JARID2", "RB1", "SMARCB1", "…
ABE_VEGFA_TARGETS_30MIN	0.00124554	0.0292309	0.608346	2.06215	64	29	c("EGR1", "PTGS2", "C2", "EGR2", "EGR3", "AURKC", "DUSP5", "CYR61")
BIOCARTA_IL12_PATHWAY	0.00125217	0.0293476	0.655677	2.04845	64	21	c("JUN", "IL18R1")
WANG_LSD1_TARGETS_DN	0.00125413	0.029355	0.546904	1.98901	65	39	c("EGR1", "FOS", "RIMS3", "STXBP1", "EGR2")
PID_IL12_STAT4_PATHWAY	0.00125616	0.0293638	0.577147	2.02021	65	33	c("JUN", "FOS", "IL18R1", "PPP3CA", "PIAS2")
BIOCARTA_TNFR1_PATHWAY	0.00126471	0.0295248	0.606725	2.05665	65	29	c("JUN", "SPTAN1")
GSE3920_IFNA_VS_IFNG_TREATED_ENDOTHELIAL_CELL_UP	0.00126828	0.0295693	0.351755	1.65364	69	159	c("EGR1", "ATF3", "BTG2", "FAM105B", "PTPN23", "RBM15", "FOSL2", "EIF2C3", "CRY1", "SLC3A2", "REL", "TRIM39", "MXD1", "GCH1", "TINF2", "SPAG9", "CHKA", "SON", "VPS37B", "MAFF", "YTHDC1", "FAP", "TNFRSF10B", "IFIT1", "TTC19", "KDM6B", "ZFAND2A", "CCNL2", "SLC7A6OS", "UHRF2", "CLK4", "NKRF", "KATNA1", "FGD3", "SF3B1", "TMEM63B")
GCM_CBFB	0.00127417	0.0296679	0.457702	1.86203	67	67	c("ACAP2", "NCL", "MCM3", "ATP5B", "NONO", "PFN1", "UBE2I", "NASP", "SLBP", "YWHAZ", "PCBP1", "HNRNPD", "APEX1", "SLC25A3", "CBFB", "DUT", "SMC1A", "XPO1", "DDX5", "HNRNPM", "CAPRIN1", "HNRNPU")
GSE21546_ELK1_KO_VS_SAP1A_KO_AND_ELK1_KO_ANTI_CD3_STIM_DP_THYMOCYTES_DN	0.00127808	0.029702	0.333669	1.60631	70	190	c("EGR1", "ZNF367", "DUSP2", "NGEF", "CSNK1G1", "AZI2", "TRAF6", "PER1", "CBS", "CHKA", "ZNF703", "ELFN1", "CDK3", "YTHDC1", "OSGIN1", "PHRF1", "CLEC2L", "FBXO30", "SH3BP2", "UPP1", "GRSF1", "ZFAND2A", "KIAA1267", "SLCO1C1", "DDX6", "LY6D", "PHLPP2", "AHSA1", "PTBP1", "ITIH3", "CDV3", "SLC1A1", "SQSTM1", "DHX29", "LY6H", "FAM84A", "CNGA1", "CXCL3", "PHF17", "ACCN3", "OPN3", "SLC30A1", "ZNF777", "…
GSE2706_R848_VS_R848_AND_LPS_8H_STIM_DC_DN	0.00127898	0.029702	0.336566	1.61162	70	182	c("JUN", "OSM", "ADAMTS10", "SCHIP1", "GUCY1B3", "PIGA", "JOSD1", "CCRN4L", "C19orf75", "SPAG9", "EGR3", "POPDC2", "FAP", "LAD1", "BTG3", "TNFRSF11B", "ZNF221", "WFDC2", "MNS1", "CFLAR", "UGP2", "GUCY1A3", "RBM7", "PLS3", "RAB11FIP1", "HAUS5", "SOCS2", "PLEKHF2", "PSMD5", "SIAH2", "RRN3")
FEVR_CTNNB1_TARGETS_DN	0.00128646	0.0298369	0.258838	1.39025	76	527	c("NCL", "GTPBP10", "NOLC1", "MCM6", "RGS12", "CYP2C18", "METTL13", "EXO1", "MCM3", "PTEN", "USP1", "GRWD1", "P2RY6", "SP3", "ZNF207", "RSRC2", "DMD", "CCT2", "RAB1A", "CENPP", "KIF18A", "PAPOLA", "CYP2C9", "RSF1", "SMOC2", "GSTM1", "CDCA4", "NRIP1", "RRS1", "MYB", "NOTCH1", "MCM5", "FAM136A", "ELF2", "RWDD3", "PPP2CA", "MCM7", "RFC3", "ARF6", "MATR3", "DDX1", "BCOR", "CENPL", "RFC1", "NASP", "SL…
DR3_Q4	0.00129657	0.0300321	0.365464	1.68608	70	140	c("ADAMTS4", "HOXB7", "NIPBL", "YWHAG", "NAT8L", "PATZ1", "GPR173", "ARHGEF5", "DMD", "PPP4R1", "YBX2", "CACNG2", "RSF1", "HOXC13", "KPNB1", "MYO1E", "HYAL2", "TLX1", "SLC38A3", "C14orf162", "C16orf53", "ZFX", "PRIC285", "TGFB3", "KIAA1267", "TSC22D3", "HSPB7", "PPP2R5B", "IL11", "PDGFB", "ARNTL", "NKX2-1", "EPN1", "ARID4A", "TMPO", "TMEM88", "SSBP3", "B3GALT2", "ZNF385A", "NR6A1", "XPO1", "DIAPH…
GSE17721_POLYIC_VS_GARDIQUIMOD_8H_BMDC_DN	0.00130747	0.0302412	0.331699	1.60209	72	194	c("IER2", "P2RY6", "NOMO1", "PDF", "RNMTL1", "PATZ1", "SP3", "SPRYD4", "KIAA1826", "ACTN4", "F10", "GSTM1", "PLEKHA7", "DDX24", "LAD1", "TGM2", "ABL1", "NUDCD1", "RPAP2", "NOP10", "C16orf53", "SOD2", "ELOVL1", "DHCR24", "ARL3", "SYNCRIP", "CENPB", "STAG1", "EIF3L", "WDR13", "FICD", "CFL2", "IKBKAP", "CUL1", "POLR2B", "DHX15", "MPHOSPH10", "C22orf28", "C9orf30", "MRPS2", "HERPUD1", "SAE1", "SLC12A…
GSE35685_CD34POS_CD38NEG_VS_CD34POS_CD10POS_BONE_MARROW_DN	0.00130899	0.0302412	0.331218	1.6012	72	196	c("JUN", "ZFP36", "USP18", "TNFSF9", "YWHAG", "CCRN4L", "TRAF6", "GCH1", "CHMP4B", "IFI35", "TIPARP", "CH25H", "ADAM9", "DDX24", "ANKRD17", "TXNRD1", "FOXB1", "NR3C1", "LARP1", "GCLM", "RNF34", "GCNT2", "AFF1", "PPRC1", "KIAA0247", "ARHGEF3", "SOCS2", "RRBP1", "INPP5B", "NAMPT", "FBXL5", "SLC2A1", "GADD45A", "HK2", "UNC13B", "STX12", "GBP7", "FAM100B", "TIMP1", "ZNFX1", "MARCH5", "OXCT1", "NOP58"…
GSE17721_POLYIC_VS_PAM3CSK4_2H_BMDC_UP	0.00131408	0.0303194	0.332203	1.59925	72	190	c("JUN", "SMG5", "ANKMY2", "NDNL2", "C9orf89", "DBF4", "ZNF426", "MED22", "DOLPP1", "INPP5D", "TRIM39", "CEP68", "PTGER2", "IL21R", "ELF2", "SH3BP2", "TMEM229B", "C16orf53", "SYNPO", "TMEM51", "UBE2D1", "PPM1G", "DHX8", "RXFP2", "NUDT13", "UCHL5", "C3orf58", "ATPAF2", "TRAF3IP2", "C9orf91", "NEK7", "ARNTL", "AKIRIN2", "ZKSCAN3", "STX12", "FIGNL1", "HMGXB4", "BRPF1", "UQCC", "KCNK13", "GLTPD1", "G…
BENPORATH_PROLIFERATION	0.00133151	0.030635	0.364904	1.68745	72	142	c("EXO1", "MCM3", "RIT1", "DBF4", "DAP3", "RDX", "CSNK1G1", "SUV39H2", "TP53BP2", "NFE2L3", "H2AFV", "WDR26", "COX4NB", "CDCA5", "GNB4", "NDC80", "CTSL2", "ATAD2", "S100A11", "HRASLS", "PPPDE1", "CENPM", "PRC1", "TMSB10", "SRPK1", "GARS", "CENPN", "SPAG5", "KDELR2", "ANKRD27", "APOBEC3B", "EZH2", "CENPE", "PDSS1", "MRPL9", "CENPA", "ARF1", "AVL9", "CDT1", "IDH2", "GINS3", "CHAF1B", "MSH2", "TYMS"…
ST_JNK_MAPK_PATHWAY	0.00133161	0.030635	0.550114	1.98817	69	38	c("JUN", "TRAF6", "IL1R1", "SHC1", "MAP3K5", "MAP2K4", "MAP3K10", "GADD45A", "DUSP4", "DUSP10")
E2F1_Q6_01	0.00133293	0.030635	0.31498	1.55353	74	229	c("NCL", "NOLC1", "ZNF367", "MCM6", "MCM3", "NIPBL", "DNAJC9", "NCOA6", "USP37", "SUV39H1", "MEPCE", "GEN1", "CLSPN", "TRIM39", "YBX2", "FIZ1", "PPP1R8", "MCM7", "PPM1D", "ATAD2", "SLC9A7", "NASP", "CTDSPL2", "ESPL1", "SYNCRIP", "NUMA1", "SPHK2", "IPO7", "PRPF38A", "STAG1", "SIN3A", "UNG", "ACBD6", "PPRC1", "SIK2", "SASS6", "MXD3", "HOXC10", "HNRNPD", "STT3B", "ANKHD1", "ACTN3", "CNOT3", "PIK3CD"…
GO_ANGIOGENESIS	0.00134329	0.0307881	0.296149	1.50106	76	290	c("JUN", "IL8", "NCL", "SOX17", "FAM105B", "PTGS2", "ATP5B", "JMJD6", "PTEN", "EPHA1", "RHOB", "RBM15", "CYP1B1", "PRKD1", "E2F7", "ITGA5", "ITGAV", "AAMP", "EGR3", "NOTCH1", "APOLD1", "LOXL2", "STAB2", "FAP", "THSD7A", "PIK3CB", "SHC1", "TNFAIP2", "CYR61", "PNPLA6", "ZNF304", "VEGFC", "RSPO3", "RAPGEF3", "EPHB3", "CDH13", "BMP4", "BAK1", "GPLD1", "NFATC4", "FZD8", "ADAM15", "ROBO1", "HMOX1", "PL…
GSE22140_HEALTHY_VS_ARTHRITIC_GERMFREE_MOUSE_CD4_TCELL_DN	0.00134329	0.0307881	0.331441	1.60084	74	194	c("BTG2", "IL1B", "FUS", "TEX261", "CDKN1A", "DUSP2", "ATRN", "PPP1R15A", "TP53BP2", "SLC3A2", "TLR2", "EMP3", "RGS1", "IL7R", "KLF6", "TXNRD1", "EIF4A3", "DUSP5", "UPP1", "KRT10", "BCAP31", "SGTA", "UBE2H", "TNFAIP2", "MAN1A1", "SLC7A11", "GCLM", "YWHAZ", "CTSZ", "ZNF200", "CTSK", "EMP1", "CCL8", "NAPA", "HMOX1", "MSC", "TGFA", "PDGFB", "BIN1", "PTGER4", "CD163", "FCGBP", "BCAT1", "VASP", "LGMN"…
GSE9960_GRAM_POS_VS_GRAM_NEG_AND_POS_SEPSIS_PBMC_UP	0.00134597	0.0307881	0.331718	1.59977	74	192	c("JUN", "ATF3", "DUSP1", "ZFP36", "FOS", "USP18", "RHOB", "DNAJC2", "CCT7", "PCSK7", "MOV10", "POLR2J", "FABP4", "SPR", "DBNDD2", "ABR", "NDE1", "UPF3B", "LY9", "C1orf31", "FOSB", "COPG", "SSBP1", "MRPS2", "GUCY2D", "PRDX1", "EXOSC7", "LGMN", "JAGN1", "EED", "SMN1", "DECR1", "SH3BGRL2", "SMC3", "PTOV1", "IFIT3", "WDR81", "RGL1", "TCF12", "LDB1", "NID2", "FAM50A", "ETFDH", "METTL3", "DAXX", "PTCD…
GATA1_02	0.00134652	0.0307881	0.312517	1.54663	75	235	c("JUN", "SIX1", "SCHIP1", "RBPMS", "ANKRD44", "FAM19A1", "PLEKHG6", "FOSL2", "SUV39H1", "GPR116", "RAB6C", "DMD", "EGR2", "CCRN4L", "CTNNA3", "TLX1", "SUFU", "APOOL", "CCNE1", "RAD54B", "IRX5", "PLEKHB1", "ABL1", "CMAS", "UBE2H", "B4GALT2", "C11orf9", "KCNJ10", "SMOX", "CDC42EP3", "FAM190B", "TSC22D3", "NR5A2", "WNT2B", "CREBL2", "PLA2G1B", "BMP4", "ZMAT4", "MYT1")
WEIGEL_OXIDATIVE_STRESS_BY_HNE_AND_H2O2	0.00134914	0.0308086	0.545171	1.9827	70	39	c("JUN", "GNB1")
GO_NEGATIVE_REGULATION_OF_DNA_BINDING	0.0013521	0.0308365	0.519964	1.95001	70	45	c("JUN", "RSF1", "DDIT3", "TNKS", "HEY2", "SIN3A", "HMOX1", "LHX2")
REACTOME_MITOTIC_M_M_G1_PHASES	0.00135783	0.030886	0.34819	1.64248	74	163	c("MCM6", "MCM3", "DBF4", "PSMD2", "AHCTF1", "PSMA8", "CENPP", "KIF18A", "MCM5", "PPP2CA", "MCM7", "NDC80", "MAD1L1", "CENPL", "LOC645084", "KIF2C", "CLIP1", "PSMB6", "RANGAP1", "ZWINT", "SKA1", "E2F2", "STAG1", "SGOL2", "PSMD3", "PSMD5", "PPP2R5B", "CENPM", "KIF2B", "CDCA8", "MCM4", "STAG2", "CENPN", "NUP85", "PPP2R5E", "PSMF1", "PSME4", "PSMD11", "PPP2R1A", "SKA2", "CENPA", "SMC1A", "NDEL1", "P…
GO_TRANSCRIPTION_ELONGATION_FROM_RNA_POLYMERASE_II_PROMOTER	0.00136001	0.030886	0.428618	1.8053	72	81	c("ELP3", "RTF1", "TCEB3CL", "WHSC2", "CTDP1", "GTF2A1", "TAF1L", "TBP", "POLR2J", "LEO1", "GTF2H3", "IKBKAP", "POLR2B", "ELP4", "POLR2F", "ENY2", "ERCC3", "TAF6", "GTF2H4", "POLR2C", "GTF2E1", "POLR2D", "PAF1", "CCNK", "SUPT4H1", "GTF2F1", "POLR2H", "CCNT2", "TAF2", "TAF12", "NCBP2", "SUPT16H", "TCEB2", "SETD2", "CDK7", "TCEB3B", "GTF2A2", "TAF3", "TAF11")
EGR3_01	0.00136067	0.030886	0.428057	1.8066	72	82	c("EGR1", "FUS", "VGF", "TBC1D10A", "SSTR3", "HRK", "PRR3", "EGR3", "MYB", "YME1L1", "SEC14L1", "GNL1", "GLTSCR2", "CMAS", "USP4", "ANKS1A", "PCOLCE", "MASTL", "PDGFB", "ATP8B2", "ATP6V1C1", "HMGN2", "SFXN3", "HDAC9")
GO_CELL_PROLIFERATION	0.00136121	0.030886	0.248777	1.36021	82	657	c("EGR1", "NKX6-1", "SIX1", "USP28", "OSM", "PRDM1", "SART3", "SIX2", "TNFSF9", "PTEN", "HSPD1", "BTBD10", "RXRA", "EEF2", "GNB1", "SKI", "AZI2", "PRKD1", "ITGA2", "APOA1", "CUZD1", "SRGAP2", "MXD1", "ELF4", "TWIST1", "PPP1R8", "CD151", "UHRF1", "NOTCH1", "IGFBP3", "TXLNA", "TNFRSF4", "IFNA7", "IL7R", "MCM7", "CDK3", "LOXL2", "YME1L1", "NKX3-1", "RIPK2", "FAP", "PELO", "TXNRD1", "OGFOD1", "KIF2C"…
ELVIDGE_HYPOXIA_DN	0.00136689	0.030963	0.362716	1.67928	74	143	c("FUS", "GPATCH2", "SLC25A44", "PSEN2", "C14orf169", "C1orf135", "SORT1", "CYB561", "URB2", "ATP2A3", "GCH1", "LRRC59", "CHKA", "WDR77", "C2CD2", "C12orf5", "RNASEH1", "DNAJA1", "NDUFS6", "RANGAP1", "CCDC86", "GPS1", "PYCRL", "ABCF2", "QRSL1", "SOCS2", "ELMO2", "CDV3", "BAK1", "DHX29", "CHUK", "BRMS1", "CENPN", "SLC24A3", "ALDH4A1", "SCYL2", "BOP1", "LARS2", "POLR3K", "COPA")
GSE2706_2H_VS_8H_R848_STIM_DC_UP	0.00136809	0.030963	0.332641	1.59927	75	188	c("EGR1", "BTG2", "DCN", "TMEM91", "SORT1", "CYP1B1", "TREML1", "ATP2A3", "KIAA1609", "VPS37B", "CHID1", "MAFF", "P2RX1", "EGR3", "SIGLECP3", "PTGER2", "ZCCHC24", "CRAT", "CRISPLD2", "GRAMD3", "IQCK", "ARHGEF10L", "F3", "C22orf37", "MAP3K5", "ASB17", "KDM6B", "ASGR2", "ZNF697", "PHF19", "SQSTM1", "ADAM15", "PRC1", "LY9", "PTGS1", "PLAU", "YIF1B", "TMEM88", "SGMS2", "DCXR", "TIMP2", "RASSF5", "NUD…
GO_POSITIVE_REGULATION_OF_FIBROBLAST_PROLIFERATION	0.00138069	0.0312086	0.494069	1.90985	72	52	c("JUN", "UTS2R", "CDKN1A", "FOSL2")
E2F_02	0.00138568	0.0312324	0.315349	1.55227	77	225	c("NCL", "NOLC1", "ZNF367", "MCM6", "MCM3", "NIPBL", "DNAJC9", "USP37", "SUV39H1", "SP3", "MEPCE", "GAPDH", "DMD", "GEN1", "CLSPN", "TRIM39", "YBX2", "FIZ1", "E2F7", "H2AFV", "MCM7", "YTHDC1", "PPM1D", "ATAD2", "SLC9A7", "NASP", "WBP2NL", "NUP62", "CTDSPL2", "SYNCRIP", "IPO7", "STAG1", "UNG", "ACBD6", "SASS6", "MXD3", "HOXC10", "RPS20", "HNRNPD", "STT3B", "MCM4", "POLD1", "STAG2", "ARID4A", "PRPS…
MAHADEVAN_RESPONSE_TO_MP470_DN	0.00138597	0.0312324	0.676024	2.02913	71	18	c("ATF3", "DUSP1", "PPP1R15A", "MAFF", "DDIT3", "DUSP5", "SOD2", "CYR61", "HSPA6")
GSE21546_WT_VS_SAP1A_KO_ANTI_CD3_STIM_DP_THYMOCYTES_DN	0.00138701	0.0312324	0.335394	1.60734	76	183	c("USP18", "FUS", "TNFSF9", "NCOA6", "GRWD1", "OR52A1", "VDR", "ZNF207", "PIAS1", "GEN1", "TLR2", "CRKL", "KLHL18", "HYAL2", "WDR24", "TRIM45", "SLC16A9", "THSD7A", "SLCO2A1", "FSCN1", "STXBP3", "WDR60", "ZWINT", "GRIA3", "RNF34", "GTF2H3", "ZNF473", "C17orf80", "ZC3H10", "KIAA0247", "CUL1", "HPS4", "PARP14", "SLC1A4", "SREBF1", "METAP1", "ARHGAP1", "HCFC1", "CCDC51", "TRIM60", "MLH1", "USP32", "…
BROWN_MYELOID_CELL_DEVELOPMENT_UP	0.00139372	0.0313436	0.34853	1.6414	76	161	c("EGR1", "IL1B", "C2", "CEACAM21", "MCL1", "F10", "TLR2", "CNDP2", "MXD1", "ITGB2", "CLEC6A", "TNNT3", "NOS1", "PIK3CB", "UPP1", "S100A11", "G6PD", "EDIL3", "SEPT5", "PGD", "LASP1", "ARHGEF3", "ALCAM", "CD33", "ZYX", "HEBP1", "STOM", "C9orf16", "CLEC4A", "GSN", "NFAM1", "MAPK3", "SGMS2", "CPD", "IQGAP1", "TEX101", "FCGR2A", "SOAT1", "SEPX1", "DGAT2")
DORSAM_HOXA9_TARGETS_DN	0.00139726	0.0313753	0.582992	2.00865	72	31	c("JUN", "TSC22D3", "TPR")
GSE29618_MONOCYTE_VS_PDC_DAY7_FLU_VACCINE_UP	0.00139865	0.0313753	0.33015	1.59603	77	196	c("EGR1", "IL8", "NPL", "FBN2", "REEP4", "GAPDH", "RXRA", "CYP1B1", "TLR2", "PCSK5", "GCH1", "TKT", "PILRA", "PTGER2", "ITGB2", "RAB27A", "FLVCR2", "SH3BP2", "UPP1", "SOD2", "FCN1", "PTPN12", "CRISPLD2", "UBE2D1", "ARHGEF10L", "RCBTB2", "TNFAIP2", "ASGR2", "CDC42EP3", "ZDHHC7", "CD33", "NAMPT", "GAS7", "HMOX1", "SERPINA1", "FBXL5", "APOL3", "HK2", "CD163")
GO_DNA_HELICASE_ACTIVITY	0.00140207	0.0313964	0.498315	1.91833	73	51	c("SUPV3L1", "C10orf2", "MCM6", "MCM3", "RECQL5", "DNA2", "MCM5", "MCM7", "RAD54B", "BRIP1", "RECQL", "INO80", "WRN", "CHD1L", "MCM4", "CHD8", "ERCC3", "ATRX", "GTF2H4", "CHD1", "CHD4", "XRCC5", "DDX11", "MRE11A", "BLM")
GO_RNA_POLYMERASE_II_TRANSCRIPTION_FACTOR_BINDING	0.00140312	0.0313964	0.402001	1.75689	75	100	c("JUN", "ATF4", "WWP2", "EGR2", "DUSP26", "TCERG1", "TBP", "FBL", "ID4", "HIPK2", "T", "HEY2", "ZNHIT6", "GATA5", "SIN3A", "ERCC1", "SMAD4", "SPI1", "SMAD3", "CREBBP", "ANKRD1", "MIXL1", "NOP58", "MTDH", "RB1", "GSC", "BBS2", "CHD4", "SP1", "ELK1", "LDB1")
MARSON_BOUND_BY_FOXP3_UNSTIMULATED	0.0014095	0.0314994	0.225783	1.28363	90	1174	c("SUPV3L1", "ADH1C", "PDE12", "DHRS3", "SYF2", "ANKMY2", "MCM3", "TEX261", "DBF4", "SART3", "POLR1E", "ARMC8", "GFPT1", "JMJD6", "DNAJB4", "APLF", "CA12", "SLC25A24", "FAM36A", "NAIF1", "RHOB", "PLEKHG6", "TMEM91", "ZAP70", "FOSL2", "RDX", "ELP3", "RLBP1", "EEF2", "ZBTB5", "NAT9", "HIST1H2BJ", "EGR2", "PPP3CA", "OBFC2A", "GEN1", "SLMO1", "IL9", "RAB19", "SERTAD3", "TXNIP", "JUND", "SPATA6", "C22…
GO_REGULATION_OF_CELL_PROLIFERATION_INVOLVED_IN_KIDNEY_DEVELOPMENT	0.00141577	0.0315305	0.748233	2.00126	72	12	c("EGR1", "BMP4", "PDGFB")
HALLMARK_MYC_TARGETS_V1	0.00141592	0.0315305	0.330919	1.59717	78	193	c("NOLC1", "MCM6", "USP1", "EIF3B", "HSPD1", "GOT2", "CCT2", "CCT7", "KPNB1", "EIF4H", "MCM5", "MCM7", "C1QBP", "PABPC1", "FBL", "SYNCRIP", "PPM1G", "ACP1", "PCBP1", "HNRNPC", "CUL1", "DHX15", "PSMD3", "RSL1D1", "HNRNPD", "APEX1", "MCM4", "RNPS1", "CYC1", "SSBP1", "SRPK1", "TUFM", "EPRS", "LDHA", "CDK4", "HDGF", "EXOSC7", "PRPS2", "SLC25A3", "GNL3", "TXNL4A", "MRPL9", "DUT", "CNBP", "UBE2L3", "HS…
GSE26343_UNSTIM_VS_LPS_STIM_NFAT5_KO_MACROPHAGE_DN	0.00141684	0.0315305	0.328011	1.5877	78	198	c("DUSP1", "BTG2", "ZFP36", "IER2", "OSM", "PRDM1", "GFPT1", "N4BP1", "TNFSF9", "CDKN1A", "DUSP2", "MCL1", "MYL4", "TLR2", "GCH1", "ITGA5", "MAFF", "EGR3", "AEBP2", "CXCL2", "BCOR", "DUSP5", "ST3GAL1", "SMU1", "SOD2", "PTPN12", "RBM22", "HTR7", "TNFAIP2", "KDM6B", "CFLAR", "RBM7", "PIK3R5", "PDGFB", "FOXO1", "SEMA6D", "PTGER4", "GRASP", "HERPUD1", "IRG1", "DPF2", "VASP", "IL6", "SKIL", "MARCKSL1"…
GO_POSITIVE_REGULATION_OF_SMOOTH_MUSCLE_CELL_MIGRATION	0.00141798	0.0315305	0.593263	2.02739	73	30	c("P2RY2", "P2RY6", "ITGA2", "POSTN", "F3", "RAPGEF3", "PLAU", "PDGFB", "SEMA6D", "RETN", "PTGER4", "RPS6KB1", "CCL5", "CAMK2D", "HAS2", "SRC", "BCL2", "PDGFRB")
ZHANG_ANTIVIRAL_RESPONSE_TO_RIBAVIRIN_DN	0.00142102	0.0315587	0.496719	1.91219	74	51	c("JUN", "CYP1B1", "PTGER2", "RANGAP1", "CFLAR", "VEGFC", "RAPGEF3", "SOCS2")
LIN_NPAS4_TARGETS_DN	0.00142739	0.0316607	0.464848	1.86804	75	63	c("EGR1", "IER2", "KLF9", "VGF", "TMEM56", "EGR2", "GALNTL4", "KIF18A", "WDR77", "EGR3", "DCTN6", "PXDN")
WANG_THOC1_TARGETS_UP	0.00143695	0.0317982	0.887785	1.79875	72	5	c("HSD3B1", "GFRA1")
GSE2770_IL12_AND_TGFB_VS_IL4_TREATED_ACT_CD4_TCELL_2H_UP	0.00143885	0.0317982	0.331447	1.59688	79	191	c("IL1B", "GPR35", "SART3", "MFAP1", "CDKN1A", "ZNF267", "ABCF1", "E2F7", "TINF2", "SPAG9", "C10orf28", "KPNB1", "MYO1E", "ZNF677", "ZFYVE1", "RNF219", "TXLNA", "TNFRSF4", "PELO", "DUSP5", "PEA15", "PUS3", "INO80C", "C16orf7", "ZNF785", "GCLM", "MAD2L1BP", "TMEM231", "PPRC1", "KIAA0247", "ZNF200", "IER5", "TRIO", "HK2", "ATP6V1C1", "LGMN", "HIVEP2", "KMO", "CDH9", "SDF4", "TJAP1", "AP3D1", "TMEM1…
AMUNDSON_GENOTOXIC_SIGNATURE	0.00143896	0.0317982	0.397761	1.74651	77	103	c("EGR1", "IER2", "GLS2", "FOS", "GFPT1", "VCX", "NFE2L3", "ABCF3", "PPP1R8", "PRR3", "ELF3", "PHLDA1", "AMACR", "DUSP5", "ZWINT", "C16orf7", "RASD1", "TOR1A", "ZNF211")
SCHAEFFER_PROSTATE_DEVELOPMENT_6HR_DN	0.00144235	0.0318337	0.261038	1.39629	85	502	c("NOLC1", "IER2", "DHRS3", "PRR13", "PSMD2", "TBC1D10A", "NCOA6", "RHOB", "DOLPP1", "SEPT9", "WWC1", "SKI", "ATP1B1", "DNAJC2", "SERTAD3", "CAMK2N1", "POLDIP3", "PFN1", "CYP2F1", "PRKCSH", "RBM27", "UBE2I", "PTPN11", "SMOC2", "MAP7D1", "NRIP1", "IRF2BP2", "SNW1", "GSG1L", "AAMP", "UHRF1", "NOTCH1", "ORAI3", "TXLNA", "SLC38A10", "UBR2", "PLAGL2", "SIPA1L2", "SMG6", "FSCN1", "NASP", "DAGLB", "MOV1…
LENAOUR_DENDRITIC_CELL_MATURATION_DN	0.00144845	0.0319284	0.375927	1.70804	78	127	c("BTG2", "IL8", "IL1B", "SF3B4", "TXNIP", "ATP2A3", "EMP3", "CYTIP", "BRD2", "NINJ1", "CXCL2", "KRT10", "SOD2", "FCN1", "PUF60", "GSR", "LYZ", "DHX8", "LGALS2", "CTSK", "NAMPT", "EMP1", "CLEC2B", "HIST1H2BE", "SERPINA1", "ALG3", "CD163", "BCAT1", "CXCL3", "LGMN", "PTK2B", "PDLIM7", "FCGR2A", "ITGAL", "MARCKSL1", "CXCL5", "PLSCR1", "HIST1H4C", "RAB3GAP1")
KYNG_DNA_DAMAGE_BY_4NQO_OR_GAMMA_RADIATION	0.00145023	0.0319284	0.707558	2.01951	74	15	c("EGR1", "EPHA1", "GYPB")
ATF6_01	0.00145298	0.0319494	0.379876	1.71476	78	122	c("EGR1", "KLF9", "OSBP", "JOSD1", "GFRA1", "EGR2", "TRIM39", "JUND", "LHX1", "DENND5A", "PER1", "TWIST1", "BRD2", "COQ10A", "PRDM12", "EGR3", "GRIA3", "GOLGB1", "SYNCRIP", "ALKBH5", "STAG1", "TBC1D23", "LMX1B", "SIK2", "MADD", "GCC1", "TNKS2", "DLST", "NPTX1", "DUSP4", "RAB2A", "KDELR2", "ARF4", "SLC30A5", "SLC22A17", "PTOV1", "HCRTR2", "GSC", "TLE3", "TPM4", "SP1")
BIOCARTA_PYK2_PATHWAY	0.00145725	0.0320037	0.60726	2.04178	75	28	c("JUN", "CRKL", "GNAQ", "SHC1", "MAP2K4", "CALM2", "PLCG1", "MAPK3", "PTK2B", "CALM3", "HRAS", "SRC")
GSE19401_UNSTIM_VS_PAM2CSK4_STIM_FOLLICULAR_DC_UP	0.00147159	0.0322788	0.330332	1.59309	81	192	c("IL1B", "ZFP36", "IER2", "FEM1C", "EXO1", "PTGS2", "SART3", "CAV3", "PDLIM3", "RFTN1", "SPARCL1", "GALNTL4", "KIAA0586", "ZNF85", "MXD1", "LRRC14", "HIST1H2AK", "MCM7", "RFC3", "FAM107A", "NDC80", "TBCC", "TRIM23", "RIPK2", "CPSF4", "ARF6", "DUSP5", "HSD17B6", "ZC3H11A", "SRD5A1", "WDR47", "CDC42EP3", "DHX8", "GUCY1A3", "ZNF391", "ZBTB7B", "WDR13", "IRS2", "SIK2", "PLCE1", "HGS", "RAB40C", "SRP…
PENG_LEUCINE_DEPRIVATION_DN	0.00147713	0.0323605	0.335208	1.60512	81	182	c("NCL", "UBC", "PSMD2", "WDR43", "SF3B4", "IFITM1", "CYB561", "COPB2", "CCT2", "PFKM", "PAPOLA", "TOMM40", "EMP3", "BRD2", "DDX1", "PGAM1", "VRK1", "LRRC32", "DNAJA1", "DHCR24", "MRPL12", "BYSL", "C11orf9", "POLR2J", "UNG", "MPL", "AHSA1", "PTBP1", "PSMD3", "UMPS", "MCM4", "RRP1B", "PLCG1", "PRPF40A", "LDHA", "MLF2", "PSMF1", "PSME4", "PSMD11", "WDR1", "XPO6", "HSP90AB1", "MRPS12", "ME2", "EMD",…
GO_REPRODUCTION	0.00149245	0.0326557	0.222819	1.27141	96	1254	c("IL1B", "ACSBG1", "NCL", "SOX17", "ACR", "FOS", "MYCBPAP", "IHH", "C10orf125", "DCN", "ZNF296", "EXO1", "PRDM1", "VGF", "CYP26B1", "PTGS2", "LHX8", "RNASE10", "NIPBL", "VCX", "PTEN", "WDR43", "NCOA6", "SLC2A14", "SSTR3", "RBM15", "PATZ1", "PIWIL3", "SP3", "SMAD5", "VDR", "NSUN2", "RXRA", "SMC4", "ARID4B", "ADCYAP1", "ADIG", "PCSK5", "NEURL", "CCT2", "ITGA2", "C19orf20", "LHX1", "SPATA6", "YBX2"…
GSE43863_TFH_VS_LY6C_LOW_CXCR5NEG_EFFECTOR_CD4_TCELL_UP	0.00150727	0.0329395	0.329642	1.5926	83	195	c("JUN", "IL18R1", "TNFSF9", "MFAP1", "OPTN", "HEATR6", "PIAS1", "EVX1", "RAB8A", "ACP6", "RNF114", "IRF2BP2", "IFI35", "FAM174A", "STK17B", "TFG", "FSCN1", "GRAMD3", "PRIC285", "MYO19", "DDX58", "ICOSLG", "USP22", "AZIN1", "GIMAP8", "NAMPT", "ITPKB", "PARP14", "KCTD14", "CA13", "STAG2", "CCL5", "IL6", "EZH2", "ZNFX1", "SKIL", "IL12A", "NDEL1", "ZMYND10", "GBP6", "BCAR3", "SYPL1", "SWAP70", "NUP1…
GO_RESPONSE_TO_STEROID_HORMONE	0.00151101	0.0329647	0.261201	1.3949	89	493	c("DUSP1", "IL1B", "ANXA3", "ACSBG1", "ACR", "FOS", "IHH", "KLF9", "HMGCS2", "KCNJ11", "PTGS2", "PTEN", "CDKN1A", "NR1H4", "AGXT", "IL22", "NCOA6", "SSTR3", "BGLAP", "VDR", "RXRA", "EEF2", "DEFA3", "ZNF366", "ADCYAP1", "PIAS1", "PIAS2", "TXNIP", "ITGA2", "MED17", "MBD1", "APOA1", "POSTN", "NRIP1", "ALPL", "ZNF703", "CPS1", "ESRRB", "NOTCH1", "GRIP1", "PTGER2", "CCNE1", "GC", "NKX3-1", "ADAM9", "C…
KEGG_RENAL_CELL_CARCINOMA	0.00151213	0.0329647	0.445183	1.82664	80	70	c("JUN", "CRKL", "PTPN11", "PIK3CB", "TGFB3", "VEGFC", "PIK3R5", "RAP1A", "BRAF", "TGFA", "PIK3CD", "PDGFB", "SLC2A1", "CREBBP", "MAPK3", "CRK", "HRAS", "PAK2", "RAC1", "PIK3R3", "PAK4")
GGGAGGRR_MAZ_Q6	0.00151644	0.0330184	0.207423	1.21637	104	2190	c("JUN", "EGR1", "ADAMTS4", "SMG5", "SOX17", "FOS", "MIP", "SLC7A10", "SIX1", "PI4KB", "HOXB7", "KCNJ11", "LPHN1", "FUS", "OSM", "CNNM1", "VGF", "NAGS", "SART3", "SIX2", "RIMS1", "PRDM16", "NIPBL", "PSMD2", "C1orf55", "YWHAG", "TBC1D10A", "CDKN1A", "KCNIP4", "RBPMS", "PDLIM3", "S100A16", "EPHA1", "RHOB", "CASQ1", "PATZ1", "HSPD1", "SUV39H1", "SLAMF9", "SP3", "GPR173", "MEPCE", "ITGB1BP2", "GAPDH"…
GO_POSTTRANSCRIPTIONAL_REGULATION_OF_GENE_EXPRESSION	0.0015261	0.0331879	0.267943	1.41491	89	437	c("BTG2", "ZFP36", "ATF4", "EIF5B", "UBC", "PSMD2", "UPF1", "EIF3B", "PIWIL3", "EIF2C3", "GAPDH", "RXRA", "EEF2", "PPP1R15A", "PSMA8", "CCRN4L", "NEURL", "ITGA2", "POLDIP3", "YBX2", "ABCF1", "DCP1A", "PER1", "EIF2B3", "CASC3", "EIF4H", "RPS6KA3", "MATR3", "EIF4A3", "DDX1", "SEPSECS", "OGFOD1", "C1QBP", "ADAR", "SNIP1", "MOV10", "PSMB6", "PABPC1", "EIF2AK1", "EIF4EBP1", "NANOS3", "BCDIN3D", "RNASE…
GSE36476_CTRL_VS_TSST_ACT_72H_MEMORY_CD4_TCELL_OLD_UP	0.00152878	0.0332056	0.330796	1.59374	84	191	c("JUN", "DUSP1", "FOS", "RLF", "IFITM1", "JOSD1", "HMHB1", "CYB561", "TXNIP", "ZNF136", "CPS1", "P2RX1", "IGFBP3", "SLC28A2", "IQSEC1", "LRIT1", "LARS", "TSC22D3", "C4BPA", "IRS2", "ARHGEF3", "MADD", "MOAP1", "TLR3", "ZNF529", "HFE", "PPP1R2P9", "CBFA2T3", "STOM", "DGKD", "HTR1E", "TMX4", "LONP2", "ZBTB43")
BIOCARTA_EGF_PATHWAY	0.00153125	0.0332187	0.581347	2.00298	79	31	c("JUN", "FOS")
GSE1460_CORD_VS_ADULT_BLOOD_NAIVE_CD4_TCELL_DN	0.00154315	0.0334363	0.329102	1.58999	85	195	c("ZNF227", "FUS", "TEX261", "USP1", "ZNF263", "MBD1", "CUZD1", "TOR1B", "RNF8", "THAP11", "ATP5A1", "ACACB", "CTSL2", "ITFG2", "RFC1", "SHOC2", "GRAMD3", "SKA1", "METAP2", "UGP2", "RNF34", "CDC42EP3", "GNRH1", "PCBP1", "RBM7", "KIAA1279", "CUL1", "SQSTM1", "HNRNPD", "GABPA", "SUPT7L", "APOC4", "ENO2", "SF3B1", "SVIL", "APOL3", "MRFAP1L1", "ZNF23", "SRPRB", "SH2D3A", "HABP4", "WDR1", "YIPF1", "LC…
UDAYAKUMAR_MED1_TARGETS_DN	0.00154735	0.0334865	0.312708	1.54136	86	228	c("ATF3", "FEM1C", "TNFSF9", "PTEN", "CDKN1A", "UPF1", "RBPMS", "RHOB", "PATZ1", "RASSF1", "FOSL2", "JOSD1", "HSPB8", "PPP3CA", "ABTB2", "TXNIP", "PTTG1IP", "MBD1", "ELF4", "SPAG9", "MAP7D1", "BRD2", "SPTAN1", "HOXC13", "FAM53C", "ELF3", "HERC1", "CCNF", "PPM1D", "DUSP5", "PEA15", "UPP1", "RCBTB2", "TNFAIP2", "SRD5A1", "FHL1", "TSC22D3", "HSPB7", "NGRN", "INTS6", "DLG5", "HMOX1", "CLEC2B", "GNAS"…
GSE26488_WT_VS_VP16_TRANSGENIC_HDAC7_KO_DOUBLE_POSITIVE_THYMOCYTE_UP	0.00155931	0.0336381	0.329214	1.58894	86	193	c("JUN", "NOLC1", "ACR", "DCN", "STK24", "MAPK13", "WHSC2", "TINF2", "TWIST1", "MAP7D1", "HMP19", "PTGER2", "PIK3C2G", "RYR3", "TBCEL", "RGR", "CLCN5", "MAOA", "CXCR5", "XIAP", "SIAH2", "LY9", "MIPOL1", "NPTX1", "ECM1", "VAPB", "CREBBP", "SBDS", "TRIP12", "GPR44", "ARF4", "CRK", "AP3M1", "STMN2", "B3GALT2", "ZNF777", "HAS2", "CAB39L", "TMEM199", "C16orf42", "KCNJ3", "CASP6", "B4GALNT2", "CRP")
CHEN_HOXA5_TARGETS_6HR_UP	0.00155939	0.0336381	0.767012	1.94046	79	10	c("EGR1", "IL8", "IER2", "TIPARP")
GO_TRANSCRIPTION_FACTOR_ACTIVITY_RNA_POLYMERASE_II_TRANSCRIPTION_FACTOR_BINDING	0.00156003	0.0336381	0.372793	1.69714	84	129	c("JUN", "ATF4", "ZNF296", "MKL1", "NR1H4", "MED22", "WWP2", "PHF12", "MED17", "MED6", "HYAL2", "NOTCH1", "TCERG1", "NR3C1", "MED24", "HEYL", "HIPK2", "T", "SIN3A", "PPRC1", "SMAD4", "MED19", "LHX2", "ARNTL", "MINA", "CREBBP", "TRERF1", "HDGF", "LIF", "PHF17", "ANKRD1", "ZNF451")
ALX4_01	0.00156226	0.0336453	0.69362	2.01536	80	16	c("JUN", "ZBTB8A")
GSE27786_LIN_NEG_VS_NEUTROPHIL_UP	0.00156509	0.0336654	0.329551	1.58576	86	189	c("FAM105B", "SNRNP200", "ZSCAN22", "DAP3", "NOMO1", "EHHADH", "PATZ1", "PHF10", "FAM171A1", "POU5F2", "PIAS2", "LRRC59", "LRRC14", "TTC15", "NOP2", "GNB1L", "TRIM45", "AMACR", "NT5M", "CD72", "P2RY10", "TTC19", "PTAR1", "WBSCR16", "AFG3L2", "SARS", "DIO2", "REXO4", "HNRNPC", "C17orf81", "ZNF213", "SREBF1", "C1orf31", "NRXN1", "EME2", "FOXO1", "NSUN5", "ARNTL", "PLCG1", "GRASP", "LSM14B", "SCFD2"…
MILI_PSEUDOPODIA_CHEMOTAXIS_DN	0.00157374	0.0338021	0.267555	1.41605	92	447	c("DUSP1", "ZFP36", "SMG5", "FOS", "PI4KB", "FUS", "TNFSF9", "AHCTF1", "NONO", "ATRN", "FAM171A1", "GNB1", "WWP2", "PI16", "GALNTL4", "TLR2", "TXNIP", "POLDIP3", "RNF166", "TOR1B", "ITGA5", "ADAMTS5", "UBE2I", "C15orf29", "LOC100131496", "CHKA", "SON", "WDR26", "SOD3", "PLAT", "IL6ST", "SLC38A10", "LAMB2", "DDIT3", "KLF6", "PLAGL2", "RPF2", "MATR3", "SLCO2A1", "LRP12", "ABCA2", "SLC20A2", "CCNY",…
REACTOME_ACTIVATION_OF_GENES_BY_ATF4	0.00157577	0.0338021	0.623334	2.01423	81	24	c("ATF3", "IL8", "ATF4", "DDIT3", "EXOSC2", "DCP2", "HERPUD1", "EXOSC7", "EXOSC1", "NFYA", "EXOSC6")
GSE28726_ACT_CD4_TCELL_VS_ACT_NKTCELL_UP	0.00157797	0.0338021	0.329165	1.59127	87	196	c("IL1B", "FUS", "SP3", "GAPDH", "URB2", "DLAT", "NFE2L3", "TOR1B", "SPAG9", "EGR3", "IL1R1", "TXLNA", "R3HDM1", "PPP2CA", "RFC3", "RAB27A", "DUSP5", "PEA15", "HINFP", "CEP170", "S100A11", "DHCR24", "PSMB6", "NDUFS6", "RRP7A", "NUFIP1", "TPI1", "UBE2D1", "CFLAR", "CCDC86", "MBD3", "DDX42", "ZNF200", "CUL1", "NT5E", "ISG20L2", "DDB1", "NKRF", "IL2RA", "C7orf23", "SRPK1", "LDHA", "CDK4", "APOBEC3B"…
GSE34006_WT_VS_A2AR_KO_TREG_UP	0.00157904	0.0338021	0.328853	1.58879	87	195	c("IER2", "KLF9", "METTL13", "PRDM1", "MKL1", "NAGS", "PSEN2", "ACTN4", "JUND", "BANP", "PFKM", "RNF166", "EFHD1", "IL21R", "ACTR8", "WAS", "CCNE1", "PTP4A3", "CDH23", "SLC6A12", "SESN2", "CCDC85A", "COTL1", "DBN1", "GNB2", "SLC7A1", "PTBP1", "SPR", "NFKBIB", "CHKB", "PLAU", "RDH16", "WIPI2", "PRPS2", "CLEC14A", "CHCHD10", "METRNL", "IFRD2", "IL23A", "SH3BGRL2", "HSP90AB1", "CYB5R3", "RASA4", "PT…
GO_SMAD_PROTEIN_SIGNAL_TRANSDUCTION	0.00158389	0.0338652	0.476694	1.87107	83	56	c("JUN", "BMP3", "FOS", "SMAD5", "SKI", "TGFB3", "HIPK2", "T", "LEFTY1", "BMP4", "SMAD4", "BMP10")
GSE8384_CTRL_VS_B_ABORTUS_4H_MAC_CELL_LINE_DN	0.00159404	0.0340413	0.328423	1.58627	88	194	c("EGR1", "DUSP1", "IL1B", "ZFP36", "PTGS2", "CDKN1A", "DUSP2", "OAS1", "PER1", "ITGA5", "CNOT4", "DDIT3", "MYO1C", "RPF2", "ACTR2", "GMPPB", "MED24", "CLCN5", "NR1D1", "F3", "RIMKLB", "LTB", "HOXB4", "AFF1", "SQSTM1", "ZNF146", "TNNC1", "HPS4", "RRN3", "CHD8", "IL5RA", "IRG1", "GADD45A", "MRFAP1L1", "LRRC8A", "CXCL3", "PEX5", "WDR92", "UROS", "ZNFX1", "SEMA4B", "SKIL", "JARID2", "FUBP1", "COMMD5…
GO_TRANSCRIPTIONAL_REPRESSOR_COMPLEX	0.00160331	0.0341918	0.439261	1.81649	85	73	c("JUN", "PRDM16", "SP3", "SKI", "PHF12")
PYEON_CANCER_HEAD_AND_NECK_VS_CERVICAL_UP	0.00160493	0.0341918	0.336943	1.60523	88	175	c("PDIK1L", "ZNF367", "MCM3", "USP37", "PIGA", "RBM15", "RMI1", "AHCTF1", "BRWD1", "SMC4", "BAG5", "GEN1", "ZNF295", "E2F7", "GCH1", "ZBTB8A", "ELF3", "UHRF1", "BRIP1", "FAM178A", "ATAD2", "ANKRD32", "ANKLE2", "NASP", "PLSCR4", "ZFX", "HMGB3", "NUP62CL", "RIMKLB", "STAG1", "ATAD2B", "UPF3B", "HACE1", "MCPH1", "KIAA1804", "PRKX", "PRPS2", "TMPO", "CREBZF", "EZH2", "PPM1A", "MTF2", "WDHD1", "NEK4",…
GO_REGULATION_OF_CELLULAR_PROTEIN_CATABOLIC_PROCESS	0.00161287	0.0342881	0.297898	1.49808	91	270	c("DUSP1", "FAM123B", "CDC23", "UBC", "PSMD2", "N4BP1", "PTEN", "CAV3", "RDX", "ZNF207", "PIAS1", "BAG5", "PSMA8", "GEN1", "TRIM39", "PTTG1IP", "RAB1A", "RNF166", "RNF40", "DDRGK1", "RNF114", "TRIB2", "SUFU", "MAD1L1", "ARIH1", "BCAP31", "PSMB6", "SGTA", "GIPC1", "UBE2D1", "ESPL1", "TMF1", "ZFAND2A", "UBQLN4", "TPR", "UCHL5", "CUL1", "PSMD3", "PSMD5", "CUL3", "ANAPC7", "HFE", "FBXL5", "CD81", "UB…
GO_RELEASE_OF_CYTOCHROME_C_FROM_MITOCHONDRIA	0.00161331	0.0342881	0.632867	2.0012	83	22	c("JUN", "SOD2")
GSE17974_CTRL_VS_ACT_IL4_AND_ANTI_IL12_4H_CD4_TCELL_UP	0.00162113	0.0344131	0.331085	1.58845	89	185	c("JUN", "DUSP1", "NDNL2", "GPATCH2", "ZNF34", "PTGS2", "PIGA", "BRWD1", "PCSK5", "MXD1", "ADAMTS5", "BIN2", "RGS1", "MAFF", "IRF2BP2", "RHEBL1", "PYHIN1", "EPHX2")
GO_SINGLE_ORGANISM_CELL_ADHESION	0.00162423	0.0344379	0.266497	1.41156	95	451	c("EGR1", "IL1B", "CYP26B1", "IL18R1", "STXBP1", "RNASE10", "JMJD6", "RADIL", "EPHA1", "CD1C", "ZAP70", "PATZ1", "HSPD1", "SP3", "MADCAM1", "CNO", "CYP1B1", "AZI2", "PPP3CA", "RAB1A", "SRGAP2", "ITGA5", "ELF4", "LILRB2", "CTNNA3", "ITGAV", "CD151", "PLEKHA7", "TNFRSF4", "IFNA7", "IL7R", "ITGB2", "WAS", "ADAM9", "RAB27A", "RIPK2", "NTN1", "PIK3CB", "ABL1", "SHC1", "KIRREL2", "NEGR1", "STXBP3", "PK…
GSE37534_GW1929_VS_PIOGLITAZONE_TREATED_CD4_TCELL_PPARG1_FOXP3_TRANSDUCED_DN	0.00162986	0.0345162	0.328374	1.58603	90	194	c("JUN", "ATF3", "GPATCH2", "TRIM68", "ZNF267", "SKI", "CRY1", "OBFC2A", "SERTAD3", "ATP5SL", "KPNB1", "MAFF", "DLC1", "RPS6KA3", "CNOT4", "RFC3", "TNIK", "IRX5", "DUSP5", "MOCOS", "GRAMD3", "GCLM", "SRD5A1", "C2orf42", "SS18", "PCGF1", "PLEKHF2", "EMP1", "TNFAIP1", "NFKBIB", "KCTD14", "PRR16", "TOM1L1", "STOM", "CHMP2B", "SCYL2", "AK5", "CYP20A1", "SH3TC1", "AVL9", "PEX19", "GABPB1", "CNBP", "SL…
HUI_MAPK14_TARGETS_UP	0.0016372	0.0346084	0.651628	2.01039	84	20	c("JUN", "JUND", "SLC23A1")
GSE12845_IGD_POS_BLOOD_VS_PRE_GC_TONSIL_BCELL_UP	0.0016381	0.0346084	0.328735	1.58256	90	190	c("JUN", "PI4KB", "RHOB", "ASB8", "PEX14", "FOXJ2", "RRAS", "AMACR", "PDK2", "AHSG", "TRIM23", "SFTPD", "SH3BP2", "TXNL4B", "FXYD1", "CLDN7", "TSR2", "GCNT4", "LAMC1", "ZNF7", "RBM7", "RNF220", "TATDN2", "DGCR2", "NUCB1", "CSNK1G3", "NCR3", "LRFN3", "NUDT18", "C6orf47", "C7orf43", "AES", "FGF2", "MRM1", "PRDM4", "SPAG7", "RPL23AP53", "JARID2", "CXCL5", "ZNHIT2", "PTOV1", "PIGO")
GSE37301_HEMATOPOIETIC_STEM_CELL_VS_GRAN_MONO_PROGENITOR_UP	0.00165301	0.0348819	0.352775	1.64458	90	150	c("DUSP1", "DHRS3", "PTPN23", "TNFSF9", "SKI", "RABL3", "PTTG1IP", "KLB", "RSF1", "GPR88", "MYB", "NOTCH1", "RNF219", "HIST1H2AK", "TNFRSF4", "TNIK", "CROT", "LYSMD1", "CCR8", "PUS3", "RFC1", "GRSF1", "ADAR", "PTPN12", "SH3YL1", "REPS1", "CHST15", "NUDT13", "TGFBR3", "ARMC5", "PIK3CD", "PLCG1", "SMPD3", "PTK2B", "SSBP3", "RGS3", "JARID2", "SPAG17", "CD5", "SYPL1", "SWAP70", "CASP6", "MAP4K5", "PL…
GSE21670_TGFB_VS_TGFB_AND_IL6_TREATED_STAT3_KO_CD4_TCELL_UP	0.00165715	0.0349278	0.330661	1.58642	91	185	c("USP28", "LHX8", "KCNIP4", "CA12", "PATZ1", "NSUN2", "ATP1B1", "SPRYD4", "PPP3CA", "PDLIM5", "BRD2", "VPS37B", "DCTN6", "WDR46", "YTHDC1", "GOLT1A", "FAM174A", "MATR3", "FAM178A", "ZBTB9", "PPAN", "GRIA3", "RBMS2", "TOMM20", "KTI12", "CHST15", "FLOT1", "LYPD6B", "PIK3R5", "CREBL2", "SPR", "C6orf136", "IL1RL2", "CNGA1", "HERPUD1", "PLA2G4D", "PCM1", "ITPRIP", "KRBA1", "GBP7", "MRM1", "RCN1", "CD…
WIEDERSCHAIN_TARGETS_OF_BMI1_AND_PCGF2	0.00166242	0.0349667	0.473334	1.86354	87	57	c("JUN", "NTM", "PLAT", "IL7R", "FOSL1", "CRISPLD2", "CDK6", "FAM43A", "MAP1B", "GADD45A", "MICALL1", "LRRC8A")
AHRARNT_02	0.00166293	0.0349667	0.703454	2.0078	85	15	c("EGR1", "ATOH1")
MODULE_88	0.00167299	0.0350963	0.236715	1.31631	103	828	c("EGR1", "CLDN3", "ADH1C", "HLA-DQB1", "ACR", "DHRS3", "FOS", "IHH", "HMGCS2", "PLCH2", "SV2A", "ARFIP2", "VGF", "C2", "CDKN1A", "AGXT", "CA12", "FBN2", "RHOB", "GYPB", "UGT2B7", "DEFA3", "WWC1", "NTNG1", "F10", "KIAA0586", "PLIN2", "SLMO1", "RECQL5", "NEURL", "ASIP", "APOA1", "ATP2A3", "CYP2F1", "PER1", "CHST3", "GCH1", "ITGA5", "DTNB", "EMP3", "CBS", "GSTM1", "ALPL", "APEX2", "CPS1", "DLC1", "…
GSE37416_12H_VS_24H_F_TULARENSIS_LVS_NEUTROPHIL_UP	0.00167411	0.0350963	0.328204	1.58	92	190	c("DUSP1", "P2RY2", "IER2", "GPR35", "SRXN1", "CLTB", "ATRN", "MCL1", "PPP3CA", "ATP2A3", "BANP", "ELF4", "RAB8A", "ELF2", "BCOR", "PRR7", "DNAJA1", "NOP10", "G6PD", "CRISPLD2", "PRIC285", "ZBED1", "DDX58", "IPO7", "COL17A1", "DBN1", "TATDN2", "CNOT6L", "CHUK", "SPI1", "CD53", "PDE7A", "BCL11A", "SASH3", "STIM2", "STX6", "ITGB4", "RGS3", "RASSF5", "PDLIM7", "COQ2", "EMR2", "MARCKSL1", "SUPT4H1", …
SRF_Q4	0.00167501	0.0350963	0.316919	1.55254	93	217	c("EGR1", "IER2", "FOS", "VGF", "TMEM56", "RIMS1", "NCOA6", "DUSP2", "GAB2", "SORT1", "ITGB1BP2", "MCL1", "CACNA1B", "PHF12", "DMD", "EGR2", "RUNDC1", "PDLIM5", "PFN1", "ELF4", "RSF1", "MYO1E", "EGR3", "EFHD1", "MUS81", "HERC1", "KLF6", "DUSP5", "SLC4A3", "CRH", "HOXB4", "CFL2", "DVL3", "ABR", "TNNC1", "RAB30", "STAG2", "FOSB", "SVIL", "MYL9", "CHMP2B", "ATRX", "AKIRIN2", "DGKG", "VASP", "SLC35A2…
GO_HYDROLASE_ACTIVITY_ACTING_ON_ACID_ANHYDRIDES	0.00168048	0.0351695	0.238824	1.32446	103	799	c("SUPV3L1", "GTPBP10", "C10orf2", "MCM6", "GNAT2", "EIF5B", "GNAT3", "MCM3", "RIT1", "SNRNP200", "ATP5B", "ABCB4", "ABCB11", "UPF1", "RHOB", "HSPD1", "DOLPP1", "SEPT9", "EEF2", "GNB1", "ATP1B1", "RAB25", "RAB6C", "ATAD1", "KIF17", "RECQL5", "RAB19", "ATP2A3", "ABCF1", "RAB1A", "KIF18A", "DNA2", "TOR1B", "ABCF3", "RAB8A", "RSF1", "MYH1", "TCTE3", "ATP5A1", "ALPL", "ABCA12", "MYO1E", "ACIN1", "ATP…
GSE41176_UNSTIM_VS_ANTI_IGM_STIM_BCELL_24H_DN	0.00170269	0.0355673	0.328038	1.58327	94	193	c("JUN", "ADH1C", "FEM1C", "WHAMM", "DUSP2", "BTBD1", "RHOB", "ZBTB34", "C11orf61", "RSRC2", "TP53BP2", "VPS37B", "MAFF", "FAM53C", "PPP2CA", "SGSM3", "ZCCHC12", "CENPL", "BCR", "UBE2H", "RPS6KA6", "AFF1", "LAPTM4B", "RRBP1", "SLC7A6OS", "ANAPC7", "FOXO1", "SLC2A1", "CCPG1", "GADD45A", "TMX4", "SLC12A4", "TOPORS", "CHCHD10", "BRPF1", "WDHD1", "EIF2C2", "GLTPD1", "OGFRL1", "ZNF326", "MTMR14", "WAS…
GSE17721_LPS_VS_CPG_12H_BMDC_DN	0.00170349	0.0355673	0.327827	1.5848	94	196	c("EGR1", "MIP", "PSEN2", "DAP3", "P2RY6", "EHHADH", "CRISP3", "HSPD1", "SP3", "IDH3B", "PRKD1", "PAPOLA", "PILRA", "KAZALD1", "DDIT3", "LOXL2", "AIFM1", "CLEC6A", "TGM2", "PEA15", "CD72", "LGR5", "SLC25A6", "SORBS3", "HEY2", "TBC1D23", "KIAA0247", "TOP2B", "RAP1A", "POLDIP2", "CHKB", "NAPA", "MPHOSPH10", "CD53", "TOM1", "TIMM10", "CLDN11", "CXCL3", "CXorf26", "TFPI", "NFAM1", "SCMH1", "SLC25A3",…
GSE18791_CTRL_VS_NEWCASTLE_VIRUS_DC_10H_UP	0.00171011	0.035647	0.329162	1.58254	94	188	c("ZNF227", "PDIK1L", "HS3ST1", "FOS", "CDC23", "MKL1", "SETD6", "C14orf169", "NAIF1", "NAT9", "SUV39H2", "URB2", "ATP2A3", "RNF166", "THAP11", "TTC15", "ZCCHC24", "FLVCR2", "RPAP2", "GXYLT1", "ARL3", "LOC152217", "DDX28", "PIK3R4", "MRPL12", "ARHGAP12", "PNPLA6", "CSRP2BP", "UNG", "SEC22C", "IKBKAP", "ATPAF2", "TATDN2", "UMPS", "CLP1", "ASB6", "ZNF319", "GABPA", "EDC3", "KLHDC5", "MRPS2", "EXOSC…
MODULE_244	0.00171131	0.035647	0.332391	1.59163	94	182	c("NOLC1", "MCM6", "MCM3", "ATP5B", "ABCB4", "HSPD1", "MAPK13", "HSPA1L", "P2RX1", "MYO1E", "RFC3", "EIF4A3", "DDX1", "KIF2C", "VRK1", "RFC1", "MARK3", "VRK2", "STK3", "CDK6", "MED24", "CCT6B", "LIG4", "POLR2J", "DDX6", "KIF11", "GMPS", "POLD1", "MLH1", "TRAP1", "ERCC3", "GUCY2D", "PRKX", "CDK4", "LIG1", "POLR2C", "CENPE", "POLR2D", "NEK4", "HK1", "IARS", "STK38", "PLK4", "CHD4", "MSH2", "KIF3B",…
GO_NEGATIVE_REGULATION_OF_VIRAL_PROCESS	0.0017137	0.035655	0.414516	1.76757	91	87	c("JUN", "IFITM1", "C19orf66", "OAS1", "IFIT1", "ADAR", "FCN1", "RNASEL", "TRIM32", "IFITM2", "TRIM15", "TRIM11", "VAPB", "SRPK1", "CCL5", "TRIM62", "GSN", "CCNK", "IFNB1", "IFNA2", "TRIM26", "PLSCR1", "TRIM27")
GO_SISTER_CHROMATID_COHESION	0.00171644	0.0356702	0.390026	1.72301	92	107	c("NIPBL", "AHCTF1", "CENPP", "KIF18A", "CDCA5", "POGZ", "NDC80", "MAD1L1", "CENPL", "KIF2C", "CLIP1", "RANGAP1", "ZWINT", "SKA1", "STAG1", "SGOL2", "CENPM", "NDE1", "KIF2B", "CDCA8", "STAG2", "CENPN", "NUP85", "PPP2R1A", "CENPE", "SKA2", "CENPA", "SMC1A", "NDEL1", "SMC3", "NUP160", "RB1", "XPO1", "FBXW7", "CASC5", "APITD1", "DDX11", "NUP133", "KIF22", "RCC2", "MRE11A", "BUB3", "CENPF", "GSG2")
REACTOME_PROCESSING_OF_CAPPED_INTRON_CONTAINING_PRE_MRNA	0.00172385	0.0357789	0.369672	1.68143	93	128	c("FUS", "SNRNP200", "SF3B4", "PAPOLA", "SLBP", "NUP62", "POLR2J", "PCBP1", "NUP205", "TPR", "HNRNPC", "SNRPB", "PTBP1", "POLR2B", "DHX38", "NUP93", "HNRNPD", "CLP1", "UPF3B", "POLR2F", "SF3B1", "RNPS1", "NHP2L1", "NFX1", "NUP85", "POLR2C", "TXNL4A", "POLR2D", "RAE1", "U2AF2", "SMC1A", "PABPN1", "POM121", "EFTUD2", "GTF2F1", "HNRNPM", "POLR2H", "SF3A3", "HNRNPU", "SNRPA1", "METTL3", "SNRNP70", "S…
DALESSIO_TSA_RESPONSE	0.00172569	0.0357789	0.59721	2.00798	89	28	c("ATF3", "FOS", "FOSL2", "HSPB8", "PPP1R15A", "MAFF", "SPANXC")
GSE41867_NAIVE_VS_DAY15_LCMV_CONE13_EFFECTOR_CD8_TCELL_DN	0.00172792	0.035779	0.330452	1.58757	95	187	c("EGR1", "CDC23", "C19orf48", "WDR43", "SLC45A4", "DOLPP1", "POU5F2", "COPB2", "CRKL", "ZNF295", "ZNF684", "WDFY4", "ELAC1", "LCLAT1", "CCDC77", "PPAN", "BYSL", "RNASEL", "LARS", "USP4", "CACNG1", "ZNF557", "ZNF18", "TBC1D23", "NHLRC2", "C14orf149", "UCHL5", "INTS6", "IKBKAP", "KLHDC10", "OPN1SW", "C7orf23", "UBXN1", "PSME4", "PHF17", "HIP1", "ZNF777", "MTF2", "JARID2", "KIAA0556", "NRGN", "HCRP…
GO_REGULATION_OF_DNA_BINDING	0.00172972	0.035779	0.407147	1.75289	92	92	c("JUN", "SKI", "ITGA2", "TRAF6", "TWIST1", "RSF1", "DDIT3", "TNKS", "HIPK2", "HEY2", "SIN3A", "CALM2", "CSNK2B", "HMOX1", "LHX2", "LIF", "HMGB2", "HABP4", "CALM3")
GO_IDENTICAL_PROTEIN_BINDING	0.00173281	0.0358013	0.224564	1.27703	111	1178	c("JUN", "ATF3", "CLDN3", "CEP72", "SUPV3L1", "NCL", "MCM6", "FUS", "PTGS2", "ACCS", "HSPB6", "STXBP1", "SNRNP200", "JMJD6", "SCHIP1", "PTEN", "CBY1", "AGXT", "SH3BP4", "NCOA6", "S100A16", "RASSF1", "RDX", "NONO", "GAPDH", "GOT2", "PVRL4", "HSPB8", "SNF8", "OPTN", "MCL1", "CLCN1", "TP53BP2", "PRKD1", "ACTN4", "PLEKHH2", "TRIM39", "TRAF6", "APOA1", "DSCAML1", "DCP1A", "EID3", "SRGAP2", "HIF1AN", "…
GO_MYELIN_SHEATH	0.00173869	0.0358811	0.34151	1.61458	95	166	c("KCNJ11", "STXBP1", "ATP5B", "UBC", "YWHAG", "PTEN", "RDX", "GOT2", "GNB1", "ATP1B1", "DLAT", "CCT2", "TKT", "SLC25A12", "ATP5A1", "GNB4", "ARF6", "PGAM1", "FSCN1", "MYH14", "C1orf130", "SRD5A1", "GNB2", "RAP1A", "NFASC", "NAPA", "MOG", "CA13", "DLST", "ENO2", "CLDN11", "PRDX1", "GSN", "WDR1", "SLC25A3", "NSF", "MPP5", "EZR", "NDUFV2", "BCL2", "ATP1A3", "CKB", "TUBA1A", "PDIA3", "MIF", "STX4", …
GSE17721_PAM3CSK4_VS_CPG_1H_BMDC_UP	0.0017446	0.0359377	0.328258	1.58151	96	191	c("DUSP1", "SSX5", "H19", "PTCRA", "UFSP1", "OSBP", "YWHAG", "TCAP", "BRWD1", "OGN", "CTDP1", "CHID1", "PIP4K2C", "COX4NB", "HMP19", "IL1R1", "BTG3", "ABCC9", "GLI1", "GMPPB", "NUDCD1", "RING1", "PITX3", "NUFIP1", "RECQL", "C1orf130", "METAP2", "TIAM2", "CCDC91", "GAST", "ELMO2", "EIF2B5", "DLST", "VPS45", "GARS", "SSR3", "LONP2", "PES1", "RAB3GAP2", "C17orf42", "LCP1", "OPN3", "MRPL9", "ARF1", "…
GO_POSITIVE_REGULATION_BY_HOST_OF_VIRAL_TRANSCRIPTION	0.00174547	0.0359377	0.736967	1.97113	89	12	c("JUN", "SNW1")
GSE21546_WT_VS_SAP1A_KO_DP_THYMOCYTES_DN	0.00176886	0.0363771	0.337183	1.60387	97	173	c("BTBD9", "TMEM56", "PSEN2", "HSD3B1", "EIF3B", "SUV39H1", "SORT1", "AHCTF1", "NIPA2", "SKI", "PPP4R1", "SH3D19", "EGR3", "EIF4H", "MCM5", "CXCL2", "CCNE1", "SYCE1", "SLC23A1", "GOLT1A", "LOC643401", "LRP12", "LOC728853", "PIK3CB", "CCNY", "ZNF318", "BCLAF1", "FABP4", "SLFN11", "AMFR", "MPI", "ZNF473", "SIK2", "SEL1L", "DHX38", "SEPT12", "SLC25A35", "C9orf117", "PLD6", "BLOC1S3", "LIG1", "HPS6",…
SCHAEFFER_PROSTATE_DEVELOPMENT_AND_CANCER_BOX5_DN	0.00177508	0.0364628	-0.818343	-1.8721	86	7	c("TLE1", "TSPAN8", "LGALS3")
GALE_APL_WITH_FLT3_MUTATED_UP	0.00177788	0.0364783	0.48614	1.8792	93	52	c("TELO2", "NOLC1", "RFTN1", "KPNB1", "RFC3", "TRMT11", "PMM2", "SOCS2", "DHX15", "ZNF529", "RNF144A", "PSMF1", "APOBEC3B", "SLC25A13", "LARS2", "AVL9", "INPP5F", "TCF12", "VPS54", "GIMAP6", "GEMIN4", "HNRNPH1", "LYPLA1", "WIPF1", "HTATIP2", "C6orf62", "MTMR1", "CHD9")
PID_CD40_PATHWAY	0.00178205	0.036481	0.583085	1.99261	92	30	c("JUN", "TRAF6")
GSE19888_CTRL_VS_A3R_ACT_TREATED_MAST_CELL_PRETREATED_WITH_A3R_INH_DN	0.00178211	0.036481	0.327757	1.57785	98	190	c("GPR35", "HOXB7", "ADAMTS10", "ABCB4", "NONO", "GAPDH", "WWP2", "AGBL4", "ATP2A3", "AQP6", "PRKAB1", "TSC22D4", "ALKBH4", "FBXO31", "ICMT", "C2CD2", "RRAS", "CCNE1", "ZCCHC24", "SLC28A2", "IL21", "ZBTB9", "PRR22", "LGR5", "RNASEL", "CFLAR", "SORBS3", "NUMA1", "NEO1", "ZBTB7B", "SEC22C", "CREBL2", "PLCE1", "IDUA", "SCP2", "PKD2L2", "PLEKHA5", "MLYCD", "SHPK", "RUFY1", "RIC8A", "SCFD2", "MFAP5", …
MISHRA_CARCINOMA_ASSOCIATED_FIBROBLAST_UP	0.00178716	0.0365422	0.612452	1.97907	92	24	c("EGR1", "FOS", "TCN1", "CA12", "BEX5", "FXYD3", "SESN2", "CTSK", "PLAU")
GCM_MYST2	0.00181202	0.0370081	0.34584	1.6243	99	158	c("SNRNP200", "USP37", "SF3B4", "PATZ1", "SMAD5", "PHF10", "ZBTB5", "MED17", "SPAG9", "SPATA5L1", "BRD2", "POGZ", "PPM1D", "ANKRD17", "FBXO30", "CEP170", "SAP130", "POM121C", "SYNCRIP", "IPO7", "MFAP3", "USP22", "REPS1", "ACBD6", "NGRN", "STRN4", "IKBKAP", "ZNF529", "KLHDC5", "WHSC1", "FOXJ3", "RALGAPA1", "UBE3A", "ZNF273", "USP33", "SMC3", "FOXO3", "ZMIZ1", "REPIN1", "GATC", "SLC25A29", "C14orf1…
GSE32533_WT_VS_MIR17_OVEREXPRESS_ACT_CD4_TCELL_UP	0.00181792	0.037086	0.329516	1.58307	100	187	c("NCL", "C10orf2", "TNFSF9", "PTEN", "RHOB", "VDR", "NIPA2", "CRY1", "SUV39H2", "ZNF295", "SRGAP2", "SYT12", "COX4NB", "PRR3", "RPS6KA3", "IL21R", "NINJ1", "C2orf47", "FXYD3", "CPSF4", "EIF4A3", "BCOR", "FBXO30", "ANKLE2", "LOC100133130", "NUFIP1", "DDX28", "TGFB3", "STAU1", "METAP2", "IPO7", "GPATCH4", "KTI12", "RAB11FIP1", "SEL1L", "DHRS11", "WDR75", "GAS7", "SREBF1", "TRMT12", "CD81", "ARFGEF…
GSE360_T_GONDII_VS_M_TUBERCULOSIS_MAC_UP	0.00182815	0.037252	0.32652	1.57594	101	193	c("NCL", "MCM6", "MKL1", "DNAJC9", "PATZ1", "RASSF1", "TP53BP2", "REL", "POLDIP3", "TKT", "THAP11", "BRD2", "C19orf21", "C2CD2", "SLC1A5", "IL1R1", "TXLNA", "DDIT3", "CH25H", "CPSF4", "TXNRD1", "ABL1", "PABPC1", "B4GALT2", "IQCK", "CEP250", "AFG3L2", "SMOX", "NEO1", "MSH6", "LBX1", "C16orf45", "PCGF1", "KCTD7", "ASMTL", "CLIC5", "TMEM11", "ZNF175", "TRAP1", "PFKFB1", "GADD45A", "CDK4", "HEXIM1", …
BILANGES_SERUM_SENSITIVE_GENES	0.00184066	0.037464	0.415884	1.76658	98	85	c("JUN", "H19", "NGEF", "PCP2", "HIPK2", "DDX6", "TOMM20", "ANKS1A", "ACBD6", "CPT1B", "ZNF423", "TLX2", "OLA1", "TUBB", "TMEM9", "NFAM1", "LARS2")
PID_BETA_CATENIN_NUC_PATHWAY	0.00184712	0.0375524	0.426672	1.78885	98	79	c("JUN", "IL8", "YWHAG", "KCNIP4", "CBY1", "TNIK", "ZCCHC12", "SSPO", "CYR61", "YWHAZ", "T", "CUL1", "DVL3")
GSE15324_NAIVE_VS_ACTIVATED_ELF4_KO_CD8_TCELL_DN	0.00185412	0.0376088	0.326484	1.57172	102	190	c("EXO1", "MCTP1", "POLR1E", "DNAJB4", "PRR13", "TNFSF9", "WDR43", "C1orf135", "SLC16A3", "CYB561", "NAT9", "ABTB2", "RBM28", "FBXL20", "PER1", "DCTN6", "TRIM45", "FBXO45", "R3HDM1", "CCNE1", "TRAF4", "MTO1", "GPR89B", "FBXO30", "TCERG1", "ANKRD32", "ITFG2", "WDR31", "LCLAT1", "SYNCRIP", "PAPLN", "DEDD", "RPGR", "PPP1R16B", "NDE1", "EIF2B5", "CSNK1G3", "MSC", "ALPK2", "DHRS7B", "MTFR1", "LTBP3", …
GSE22313_HEALTHY_VS_SLE_MOUSE_CD4_TCELL_UP	0.00185412	0.0376088	0.327111	1.57474	102	190	c("JUN", "ZFYVE26", "RNF24", "PM20D1", "ProSAPiP1", "AGPAT2", "PLIN2", "JUND", "ELF4", "EBF2", "CBS", "SNORA68", "GIT1", "PHLDA1", "EFCAB5", "KCND2", "LYSMD1", "ANKLE2", "RSPH3", "G6PD", "C6orf168", "GRIN3B", "SLC4A3", "MAOA", "FABP4", "SMOC1", "SIK2", "TMEM74", "CCL18", "IL11", "ME3", "FAM110B", "NLGN2", "NCR3", "MSC", "CCDC48", "ALPK2")
KRIGE_AMINO_ACID_DEPRIVATION	0.00185874	0.0376376	0.589595	1.99859	96	29	c("ATF3", "IL8", "CDKN1A", "PPP1R15A", "CBS", "DDIT3", "SESN2", "SLC7A11", "SARS", "RETN", "GADD45A")
GSE15330_HSC_VS_GRANULOCYTE_MONOCYTE_PROGENITOR_UP	0.0018627	0.0376376	0.325884	1.574	103	194	c("USP47", "NIPBL", "UBC", "ELP3", "NSUN2", "CLCN1", "CCT2", "UBE2I", "CTDP1", "TCTE3", "MUDENG", "PHLDA1", "YTHDC1", "TFG", "ISYNA1", "IRAK4", "PUF60", "NUFIP1", "ZFX", "LARP1", "ZFAND2A", "PPPDE1", "KIAA1267", "HGSNAT", "CBLL1", "GPATCH4", "FAM190B", "C2orf42", "ANKS1A", "TBC1D23", "EVC", "TMEM184C", "C7orf25", "H2AFJ", "DGCR2", "RRN3", "RAB40C", "ITCH", "CHRNB2", "ZYX", "C9orf86", "C9orf16", "…
GSE17721_CPG_VS_GARDIQUIMOD_1H_BMDC_UP	0.0018627	0.0376376	0.326116	1.57512	103	194	c("JUN", "TELO2", "ADAMTS4", "ADH1C", "KCNJ11", "BRWD1", "DSCAML1", "DTNB", "FBXL8", "BRD2", "CHKA", "RFFL", "PLAT", "WDR6", "PUS10", "ARX", "NUP62", "BCL2L2", "SLC41A2", "TBC1D15", "CACNG1", "RBM7", "CHRD", "PGD", "INTS6", "KLHL13", "ITIH3", "FKBPL", "SLC44A1", "ROBO1", "C7orf23", "SPINK4", "CNGA1", "MRPS9", "TBK1", "DYRK1B", "SUPT6H", "EZH2", "SPAG7", "PPP4R2", "SKIL", "SFXN3", "SFI1")
GSE3691_IFN_PRODUCING_KILLER_DC_VS_PLASMACYTOID_DC_SPLEEN_UP	0.001864	0.0376376	0.326261	1.57469	103	193	c("JUN", "ACSBG1", "FAM123B", "ADAMTS10", "N4BP1", "MEPCE", "SMC4", "PIAS1", "PDLIM5", "GM2A", "MAFF", "FOXJ2", "RAB11FIP2", "MARK3", "FEN1", "CTDSPL2", "ZNF579", "B3GAT2", "ZZZ3", "SLC44A1", "ENDOD1", "CHKB", "KCTD14", "TRIM33", "CLK4", "CARD11", "RMND5A", "USP32", "GRASP", "CREBBP", "OXA1L", "KLRC1", "RALGAPA1", "GALNT10", "SASH3", "TTC39B", "NTF4", "CPD", "UNCX", "CTNNAL1", "STK38", "RAD52", "…
BHAT_ESR1_TARGETS_NOT_VIA_AKT1_UP	0.00187802	0.0378704	0.322643	1.56741	104	203	c("P2RY2", "NOLC1", "DHRS3", "C9orf89", "CA12", "PDLIM3", "GAB2", "C1orf135", "AHCTF1", "CYP1B1", "WWC1", "A4GALT", "UNC119", "GPR68", "LMO1", "ALPL", "ZNF703", "ACIN1", "GSG1L", "UHRF1", "MYB", "GFOD1", "WDR46", "TIPARP", "OSGIN1", "NXNL2", "HPDL", "SLC47A1", "TGM2", "NUDCD1", "TMEM51", "MED24", "UBIAD1", "E2F2", "SMOX", "GPATCH4", "PPRC1", "NOL6", "PMM2", "ISG20L2", "SIAH2", "SLC1A4", "NEIL2", …
GSE40274_CTRL_VS_SATB1_TRANSDUCED_ACTIVATED_CD4_TCELL_DN	0.00188147	0.0378704	0.34126	1.61251	103	165	c("ADAT2", "SRXN1", "FAM105B", "BTBD9", "STXBP1", "GFPT1", "USP1", "JOSD1", "QTRTD1", "SLC3A2", "YARS", "SLC35F2", "FAM154A", "ECE2", "WDR46", "LSG1", "FAM129B", "RIPK2", "MATR3", "IFIT1", "PUF60", "CDK6", "TBL2", "NLE1", "LARP1", "CENPB", "SMOX", "TBC1D15", "UCHL5", "PPP1R16B", "CDV3", "ERO1L", "UMPS", "MPHOSPH10", "DKC1", "FOSB", "NHP2L1", "NT5C1B", "JAGN1", "BOP1", "PPP4R2", "EFTUD2", "PHF16",…
MODULE_321	0.00188192	0.0378704	0.383766	1.7052	101	111	c("AGXT", "FOSL2", "SLC16A3", "ACTN4", "PTTG1IP", "ITGA5", "CBS", "ITGAV", "MYO1E", "SLC1A5", "PHLDA1", "RRAS", "ADAM9", "KLF6", "TNFRSF10B", "BTG3", "FOSL1", "SHC1", "GLDC", "GCLM", "DDX42", "BCKDHA", "S100A10", "C9orf16", "LDHA", "LRRC8A", "FKBP5", "EHD4", "CTNNAL1", "NRGN", "SOAT1", "MT1G")
GO_LEUKOCYTE_ACTIVATION	0.00189203	0.038031	0.269884	1.4159	110	408	c("JUN", "EGR1", "IL8", "ANXA3", "EXO1", "CYP26B1", "IL18R1", "JMJD6", "TNFSF9", "CD1C", "ZAP70", "PATZ1", "HSPD1", "SP3", "AZI2", "PPP3CA", "TRAF6", "RNF8", "ELF4", "HYAL2", "CD151", "IL21R", "TXLNA", "TNFRSF4", "IFNA7", "IL7R", "ITGB2", "WAS", "ADAM9", "RAB27A", "KLF6", "RIPK2", "POU2F2", "ABL1", "ITFG2", "STXBP3", "CDK6", "MALT1", "MFNG", "CCL19", "LIG4", "IFNA16", "ICOSLG", "MSH6", "ERCC1", "…
GSE17721_POLYIC_VS_GARDIQUIMOD_2H_BMDC_UP	0.00189852	0.0381182	0.325398	1.57165	105	194	c("JUN", "ZNF426", "C14orf169", "MED22", "AMMECR1L", "SMC4", "SLC3A2", "OBFC2A", "GIGYF1", "DNA2", "EMP3", "SON", "ELF2", "RWDD3", "TIPARP", "CPSF4", "NOL7", "CXorf38", "PLEKHB1", "ZNF830", "TMEM51", "NEURL4", "BCLAF1", "PHAX", "CD99L2", "LEPREL2", "KLHL13", "ENDOD1", "KRTAP13-2", "RAB40C", "POLD1", "LTBP3", "GRASP", "ATRX", "KIAA1737", "ZNF187")
FERRARI_RESPONSE_TO_FENRETINIDE_UP	0.00190685	0.0382424	0.645672	1.99201	98	20	c("ATF3", "DHRS3", "PTGS2", "NRIP1", "CXCL2", "DDIT3", "ST3GAL1", "TRIM33", "HERPUD1", "CXCL3")
GO_PROTEIN_UBIQUITINATION	0.00191999	0.0384625	0.248783	1.35119	115	605	c("UBE2J2", "CDC23", "FEM1C", "UBC", "PSMD2", "LNX1", "BTBD1", "TRIM68", "RBCK1", "RNF24", "RNF121", "VCPIP1", "ASB8", "WWP2", "BIRC7", "ASB7", "PSMA8", "TRIM39", "NEURL", "MED17", "TRAF6", "DTX3", "KLHL18", "RNF166", "HECTD2", "RNF8", "RNF40", "FBXO31", "FBXL8", "RNF114", "RFFL", "UHRF1", "KBTBD8", "CNOT4", "FBXO45", "RNF38", "UBR2", "DCAF15", "HERC1", "TRAF4", "CCNF", "TRIM23", "ARIH1", "BCOR",…
E2F1DP1_01	0.0019364	0.0386098	0.310698	1.52938	108	225	c("NCL", "NOLC1", "ZNF367", "MCM6", "MCM3", "NIPBL", "DNAJC9", "USP37", "SUV39H1", "SP3", "MEPCE", "GAPDH", "DMD", "GEN1", "CLSPN", "TRIM39", "YBX2", "FIZ1", "E2F7", "H2AFV", "MCM7", "YTHDC1", "PPM1D", "ATAD2", "SLC9A7", "NASP", "WBP2NL", "NUP62", "CTDSPL2", "SYNCRIP", "IPO7", "STAG1", "UNG", "ACBD6", "SASS6", "MXD3", "HOXC10", "RPS20", "HNRNPD", "STT3B", "MCM4", "POLD1", "ARID4A", "PRPS2", "HMGX…
E2F1DP2_01	0.0019364	0.0386098	0.310698	1.52938	108	225	c("NCL", "NOLC1", "ZNF367", "MCM6", "MCM3", "NIPBL", "DNAJC9", "USP37", "SUV39H1", "SP3", "MEPCE", "GAPDH", "DMD", "GEN1", "CLSPN", "TRIM39", "YBX2", "FIZ1", "E2F7", "H2AFV", "MCM7", "YTHDC1", "PPM1D", "ATAD2", "SLC9A7", "NASP", "WBP2NL", "NUP62", "CTDSPL2", "SYNCRIP", "IPO7", "STAG1", "UNG", "ACBD6", "SASS6", "MXD3", "HOXC10", "RPS20", "HNRNPD", "STT3B", "MCM4", "POLD1", "ARID4A", "PRPS2", "HMGX…
E2F4DP2_01	0.0019364	0.0386098	0.310698	1.52938	108	225	c("NCL", "NOLC1", "ZNF367", "MCM6", "MCM3", "NIPBL", "DNAJC9", "USP37", "SUV39H1", "SP3", "MEPCE", "GAPDH", "DMD", "GEN1", "CLSPN", "TRIM39", "YBX2", "FIZ1", "E2F7", "H2AFV", "MCM7", "YTHDC1", "PPM1D", "ATAD2", "SLC9A7", "NASP", "WBP2NL", "NUP62", "CTDSPL2", "SYNCRIP", "IPO7", "STAG1", "UNG", "ACBD6", "SASS6", "MXD3", "HOXC10", "RPS20", "HNRNPD", "STT3B", "MCM4", "POLD1", "ARID4A", "PRPS2", "HMGX…
GO_SKELETAL_MUSCLE_ORGAN_DEVELOPMENT	0.00193813	0.0386098	0.361698	1.66098	105	136	c("EGR1", "ATF3", "BTG2", "FOS", "SIX1", "DCN", "CASQ1", "EEF2", "SKI", "DMD", "EGR2", "PPP3CA", "NEURL", "MAFF", "NOTCH1", "PAX5", "MYH14", "LEMD2", "HEYL", "CFLAR")
GSE2585_THYMIC_MACROPHAGE_VS_MTEC_DN	0.00193819	0.0386098	0.325042	1.56758	107	192	c("JUN", "ARFIP2", "PRR13", "CDKN1A", "PIGA", "RNF24", "PIAS3", "RNF8", "ADAMTS5", "GPR50", "CYTIP", "CDKL1", "HIST1H3E", "STATH", "AURKC", "PLAGL2", "KCNJ15", "FLVCR2", "IQSEC1", "C6orf97", "ZFX", "SLC7A11", "AARS", "PPFIA1", "HYAL4", "FLOT1", "DEDD", "IL12RB2", "TMEM57", "NEB", "C7orf49", "TOM1L1", "SEMA6D", "MPO", "S100A10", "C9orf86", "GARS", "NHP2L1", "LIF", "NSUN7", "GALNT10", "MST1R", "ST3…
BROWNE_HCMV_INFECTION_4HR_DN	0.00194072	0.0386169	0.304959	1.51661	109	245	c("JUN", "DUSP1", "ZFP36", "SIX1", "GSTTP1", "PATZ1", "MRPL49", "RXRA", "CCS", "PIAS3", "PRKAB1", "GRM5", "SLC25A12", "SON", "RRS1", "TRIB2", "XRCC1", "PPP2CA", "DDIT3", "KLF6", "PCSK7", "PIK3R4", "PARG", "CCL19", "ZNF749", "CYR61", "NEBL", "GNRH1", "SLC7A1", "PPP1R16B", "INPP5B", "UMPS", "NINL", "SERPINA1", "TOM1L1", "SMAD3", "ZNF135", "ZNF3", "VAPB", "GADD45A", "ZNF23", "NCAPH", "RBM10", "FAIM3…
GO_NEGATIVE_REGULATION_OF_MULTI_ORGANISM_PROCESS	0.00194652	0.0386384	0.353278	1.64191	106	147	c("JUN", "PPM1B", "PRDM1", "IFITM1", "C19orf66", "OAS1", "ITGAV", "SEC14L1", "IFIT1", "C1QBP", "ADAR", "FCN1", "RNASEL", "TRIM32", "IFITM2", "SQSTM1", "TRIM15", "TRIM11", "ITCH", "IL2RA", "MPO", "VAPB", "SRPK1", "IRG1", "CCL5", "TRIM62", "GSN", "GPR44", "TIMP1", "CCNK", "IFNB1", "IFNA2", "TRIM26", "PLSCR1", "TRIM27", "LTF", "ACVR1C", "MRE11A", "CTSG", "ELANE", "TRIM25", "NLRX1", "TRIM35", "MUL1")
RIZKI_TUMOR_INVASIVENESS_3D_UP	0.00194678	0.0386384	0.319782	1.55665	108	206	c("JUN", "IL8", "DUSP2", "CYP1B1", "SLC3A2", "DMD", "EGR2", "ZNF263", "FILIP1L", "UBE2I", "CYP4F8", "CASC3", "CCBL1", "SOD3", "GRIP1", "RYR3", "PIK3CB", "BCR", "CD72", "PRR4", "FCN1", "SLC23A2", "TBL2", "SLC25A6", "MAP2K4", "SRD5A1", "PNPLA6", "PVRL1", "DHX8", "IRS2", "MT3", "TOP2B", "RPGR", "TNNC1", "COL3A1", "GPR161", "BRAF", "EPS15L1", "ALG3", "TLX2", "VAPB", "RPS6KB1", "SAE1", "MRPS10", "ZNF2…
GO_RNA_POLYMERASE_II_TRANSCRIPTION_FACTOR_ACTIVITY_SEQUENCE_SPECIFIC_DNA_BINDING	0.00194832	0.0386384	0.248674	1.35296	117	617	c("JUN", "EGR1", "ATF3", "BTG2", "ATF4", "SOX17", "NKX6-1", "FOS", "SIX1", "PRDM1", "SIX2", "NR1H4", "PATZ1", "FOSL2", "SP3", "VDR", "RXRA", "CSRNP3", "EGR2", "REL", "JUND", "ZNF434", "ZSCAN29", "MXD1", "ZNF746", "NFE2L3", "E2F7", "ELF4", "TWIST1", "EBF2", "HOXC13", "MAFF", "ESRRB", "ELF3", "MYB", "TLX1", "FOXJ2", "FIGLA", "AEBP2", "ELF2", "DDIT3", "NKX3-1", "POU2F2", "PLAGL2", "FOSL1", "PAX5", "…
SHETH_LIVER_CANCER_VS_TXNIP_LOSS_PAM3	0.00196016	0.0387667	0.438438	1.79897	104	70	c("JUN", "H19", "MCM6", "MAFF", "ISYNA1", "CCDC120", "LTB", "FABP4", "LY6D", "MYCN", "ROBO1", "PYGB")
PID_PS1_PATHWAY	0.00196149	0.0387667	0.505835	1.89702	102	45	c("JUN", "FOS", "NOTCH1", "SSPO")
GO_HELICASE_ACTIVITY	0.00196228	0.0387667	0.349567	1.62811	107	149	c("SUPV3L1", "C10orf2", "MCM6", "MCM3", "SNRNP200", "UPF1", "RECQL5", "DNA2", "EIF4H", "MCM5", "MCM7", "DDX24", "RAD54B", "BRIP1", "EIF4A3", "DDX1", "TDRD9", "MOV10", "DDX28", "PRIC285", "RECQL", "INO80", "DDX58", "DHX8", "DDX6", "DDX42", "WRN", "DDX43", "DHX38", "DHX15", "CHD1L", "DHX29", "DDX4", "MCM4", "DDX60L", "CHD8", "ERCC3", "ATRX", "GTF2H4", "DHX37", "RAD54L2", "CHD1", "DDX31", "DDX5", "C…
GSE2770_UNTREATED_VS_ACT_CD4_TCELL_48H_DN	0.0019635	0.0387667	0.329951	1.57995	108	182	c("JUN", "EGR1", "ATF3", "ZNF561", "IFITM1", "TOR1B", "GPR68", "C7orf13", "PHLDA1", "PBOV1", "SHROOM3", "CD72", "MOCOS", "SNTB1", "RASD1")
GNF2_PCNA	0.00196747	0.0387684	0.44352	1.80433	104	67	c("MCM6", "MCM3", "DNAJC9", "SMC4", "MCM5", "MCM7", "NDC80", "VRK1", "SLBP", "FEN1", "ZWINT", "ESPL1", "KIF11", "PRC1", "CDCA8", "MCM4", "WHSC1", "TMPO", "HMGB2", "CENPE", "RRM1", "PLK4", "MSH2", "TYMS", "DTL", "CENPF", "RFC4", "RAD54L")
GSE10239_MEMORY_VS_DAY4.5_EFF_CD8_TCELL_UP	0.00197016	0.0387684	0.323689	1.5634	109	194	c("JUN", "ZFP36", "KCNJ11", "UBC", "FAM36A", "AKAP9", "RUNDC1", "NFE2L3", "RNF166", "BRD2", "IRF2BP2", "EGR3", "NINJ1", "DDIT3", "DACH1", "CD72", "SLC14A1", "MBD3", "ZNF579", "LTB", "COTL1", "PHF19", "RAB11FIP1", "PTBP1", "DBNDD2", "NT5E", "DNAJC17", "PSMD3", "NSFL1C", "CRTC3", "PLCD1", "C2CD4B", "GPR114", "CD3D", "ARAP1", "URM1", "SPAG7", "RGS3", "ZNF777", "SDF4", "OPCML", "PLXNB1", "PIPOX", "SL…
GSE8515_IL1_VS_IL6_4H_STIM_MAC_UP	0.00197154	0.0387684	0.325019	1.5687	109	193	c("BTG2", "IL8", "IL1B", "PTGS2", "CHST2", "TNFSF9", "RFTN1", "TP53BP2", "REL", "CCT2", "DENND5A", "TKT", "MAFF", "EGR3", "IGFBP3", "CXCL2", "TNFRSF4", "RIPK2", "IL21", "BTG3", "TNK1", "RNASEH1", "P2RY10", "ODZ1", "NUP62", "GRAMD3", "BCL2L2", "KDM6B", "MAGEB3", "FAM190B", "PPRC1", "CDH13", "MAP3K10", "ASB6", "C9orf91", "MPHOSPH10", "MSC", "PTGER4", "MLH1", "BCL11A", "CENPN", "RHBDF2", "ZNF250", "…
GO_CYCLIN_BINDING	0.00197231	0.0387684	0.690617	1.97116	101	15	c("CDKN1A", "FBXO31", "POLN", "CDK6", "CUL3", "CDK4", "INSM1", "FBXW7", "USP2", "MDFIC", "CDK2")
PID_IL2_1PATHWAY	0.0019986	0.0392419	0.472776	1.84897	105	55	c("JUN", "FOS", "GAB2", "PTPN11")
GSE9006_TYPE_1_DIABETES_AT_DX_VS_1MONTH_POST_DX_PBMC_UP	0.00200969	0.0393687	0.324156	1.5661	111	195	c("DUSP1", "NCL", "BGLAP", "PFN1", "ABCF1", "ABCF3", "RAB8A", "CDCA4", "AAMP", "WDR46", "AGPAT3", "ARF6", "ECSIT", "KIF2C", "ACTR2", "SMU1", "PUF60", "GOLPH3", "MRPL12", "GSR", "YWHAZ", "TSC22D3", "BLK", "PTBP1", "DNAJC17", "DGCR2", "CTSD", "TMOD3", "ATP8B2", "PRCC", "BRMS1", "COPG", "SVIL", "HERPUD1", "SART1", "DUSP10", "FKBP5", "AMDHD2", "KDELR2", "GSN", "HMGB2", "EHD4", "XAB2", "CDT1", "MARCKS…
REACTOME_PRE_NOTCH_TRANSCRIPTION_AND_TRANSLATION	0.00201331	0.0393687	0.587866	1.97657	104	28	c("JUN", "MAML1", "EIF2C3", "SNW1", "MOV10")
GNF2_CKS1B	0.00201345	0.0393687	0.541649	1.94734	105	37	c("MCM6", "MCM3", "RFC3", "NDC80", "KIF2C", "ESPL1", "KIF11", "NCAPD2", "GMPS", "CDCA8", "CENPE", "IARS", "KIF20A", "CCT4", "RFC4", "RNASEH2A", "MELK", "SMC2", "BUB1", "TPX2")
GSE21063_CTRL_VS_ANTI_IGM_STIM_BCELL_NFATC1_KO_8H_UP	0.00201613	0.0393687	0.325692	1.56791	111	190	c("ZFP36", "NIPBL", "DUSP2", "TP53BP2", "PIAS2", "REL", "TRIM39", "CAMK2N1", "EID3", "FBXL20", "ZFYVE28", "PER1", "ITGA5", "CHKA", "DCTN6", "RNF38", "IL7R", "GNL1", "LONRF3", "HERC1", "LUZP1", "BCOR", "FAM160A2", "C20orf112", "C22orf37", "DDI2", "LYZ", "TSPYL2", "KDM6B", "RBMS2", "DDX6", "TBC1D23", "RINT1", "CCNL2", "ITPKB", "TMEM57", "ASB6", "CNOT6L", "CCDC93", "RAB30", "ZBTB11", "FOSB", "ARNTL"…
GSE360_L_DONOVANI_VS_L_MAJOR_DC_DN	0.00201613	0.0393687	0.325665	1.56778	111	190	c("ATF3", "DUSP1", "ZFP36", "GNAT2", "BRWD1", "CLINT1", "CCS", "RECQL5", "LRRC14", "GPR50", "SLC25A12", "SLC1A5", "RRAS", "SLC38A10", "KLF6", "CRAT", "FOSL1", "C22orf24", "HINFP", "SOCS7", "LIG4", "KLC1", "CMA1", "SORBS3", "UGP2", "CENPB", "COIL", "GNB2", "PPP2R5B", "DNAJC16", "CHKB", "HGFAC", "LPAL2", "CNOT3", "HSD11B1", "ITGA2B", "SVIL", "VAPB", "CCL21", "DPYSL3", "RNF10", "CD5", "ZMYND10", "AD…
GO_UBIQUITIN_LIKE_PROTEIN_LIGASE_BINDING	0.00202433	0.0393998	0.299405	1.49886	114	260	c("UBE2J2", "SMG5", "CDKN1A", "HSPD1", "SMAD5", "SKI", "PIAS1", "EGR2", "BAG5", "PIAS2", "OTUB1", "CCT2", "TXNIP", "TRAF6", "HSPA1L", "PER1", "ZNF746", "RNF8", "UBE2I", "RNF40", "DDRGK1", "CBS", "YOD1", "GPR37", "RFFL", "CASC3", "TRIB2", "TRAF4", "ARIH1", "FAM178A", "ANKRD32", "HSPA1B", "DNAJA1", "RANGAP1", "TPI1", "CDC34", "UBE2H", "YWHAZ", "RNF34", "DIO2", "CUL1", "MOAP1", "SQSTM1", "CUL3", "FZ…
GSE19923_HEB_KO_VS_HEB_AND_E2A_KO_DP_THYMOCYTE_DN	0.00202662	0.0393998	0.322394	1.56051	112	198	c("EGR1", "ATF3", "IER2", "FOS", "SRXN1", "PRDM1", "DUSP2", "ZAP70", "RXRA", "EGR2", "TES", "GCH1", "ITGAV", "RRS1", "PHLDA1", "CHMP4B", "NOTCH1", "TRAF4", "BTG3", "RNFT1", "FOSL1", "ZC3H11A", "ARHGEF3", "CUL3", "TGFA", "METAP1", "FGD3", "AQP8", "MRPS2", "METTL11A", "BCAT1", "IMP4", "IL6", "PSMD11", "TTC39B", "ATP6V1H", "FAM100B", "PPM1A", "EIF2C2", "MTDH", "FHL2", "FIP1L1", "TLE3", "DIP2B", "SPR…
KIM_WT1_TARGETS_8HR_UP	0.00202722	0.0393998	0.342555	1.61326	111	161	c("JUN", "DNAJB4", "CA12", "RLF", "PPP3CA", "PIAS2", "CHST3", "SON", "MAFF", "IL6ST", "BTG3", "FOSL1", "PEA15", "ST3GAL1", "ATP9A", "ID4", "METAP2", "AFF1", "SLC7A1", "STRN4", "SEL1L", "TBC1D2", "RSL1D1", "EMP1", "IL11", "HSPA6", "ENO2", "PIK3CD")
GSE37532_WT_VS_PPARG_KO_LN_TREG_UP	0.00202752	0.0393998	0.338959	1.60371	111	167	c("EGR1", "ZFP36", "FOSL2", "PIAS3", "MBD1", "FKBP15", "MXD1", "IRF2BP2", "PLEKHA7", "WDR46", "POU2F2", "TNFRSF10B", "PLAGL2", "EIF4A3", "UPRT", "IFIT1", "SLC9A7", "NACC1", "SESN2", "KDM6B", "HIPK2", "RBMS2", "CD99L2", "LAMC1", "CHST15", "ACBD6", "IRS2", "ZFAND2B", "PIK3R5", "NEU3", "SGPP1", "PPP1R16B", "ITPKB", "LNX2", "HCFC1", "ARFGEF2", "TOM1", "ULK3", "TAF6", "SCMH1", "DYM", "JARID2", "CCNK",…
GO_CELLULAR_RESPONSE_TO_INTERLEUKIN_1	0.00202957	0.0393998	0.409896	1.7511	108	88	c("EGR1", "IL8", "P2RY2", "UPF1", "OTUB1", "TRAF6", "HYAL2", "IL1R1", "NKX3-1", "BYSL", "IRAK3", "CCL19", "PTGIS", "CCL18", "IL1RL2", "CCL8", "PTGER4", "IRG1", "CCL5", "IL6", "MAPK3", "ANKRD1", "CCL21", "HAS2")
TONKS_TARGETS_OF_RUNX1_RUNX1T1_FUSION_ERYTHROCYTE_UP	0.00203101	0.0393998	0.345823	1.6214	111	156	c("JUN", "FABP3", "RBPMS", "TLR2", "DENND5A", "KIAA1609", "SPTAN1", "NRIP1", "LILRA1", "PLAT", "PHLDA1", "CH25H", "PTP4A3", "KLF6", "PXDN", "UPP1", "GIPC1", "IRAK3", "MAN1A1", "SLC7A11", "LAMC1", "ENPP2", "TNNT1", "EMP1")
FUJII_YBX1_TARGETS_DN	0.00203954	0.0395222	0.319765	1.5522	113	202	c("ZNF367", "MCM6", "CDC23", "EXO1", "MCM3", "DTNA", "ENAH", "E2F7", "H2AFV", "PRR3", "UHRF1", "MCM5", "MCM7", "RFC3", "RAD54B", "CCNF", "BRIP1", "MDM1", "ATAD2", "VRK1", "NUP62", "FEN1", "ZWINT", "HMGB3", "SH3RF1", "COTL1", "UNG", "DBN1", "PHF19", "CDC25C", "KIF11", "MASTL", "MCM4", "TRIO", "PRPF40A", "VAPB", "CENPN", "WHSC1", "NCAPH", "CHAF1A", "LIG1", "STX12", "FIGNL1", "KBTBD6", "TFPI", "SPA1…
MODULE_35	0.00204444	0.039574	0.679118	1.97323	105	16	c("YARS", "SARS", "AARS", "GARS", "EPRS", "LIG1", "LARS2", "IARS")
BIOCARTA_INTEGRIN_PATHWAY	0.0020735	0.040093	0.53543	1.9351	108	38	c("JUN", "CAPNS2", "CRKL", "SHC1", "BCR")
ZHU_CMV_8_HR_UP	0.00211015	0.0407308	0.496823	1.88131	110	47	c("EGR1", "PTGS2", "IFITM1", "OAS1", "GCH1", "IFIT1", "DNAJA1", "NAMPT", "IL11", "IDO1", "CCL5", "IL6", "LGMN", "ALAS1", "IFNB1", "TRIM26")
GO_REGULATION_OF_PROTEIN_AUTOPHOSPHORYLATION	0.00211107	0.0407308	0.540276	1.92995	110	36	c("JUN", "VEGFC", "CALM2", "PPP2R5B", "TOM1L1", "PDGFB")
GSE24972_WT_VS_IRF8_KO_MARGINAL_ZONE_SPLEEN_BCELL_UP	0.00211492	0.040761	0.323559	1.56165	117	193	c("JUN", "DUSP1", "MYCBPAP", "C9orf89", "PIGA", "GAB2", "CAMK2N1", "CNDP2", "RGS1", "WDR26", "C9orf173", "OR4E2", "STXBP3", "KRT33A", "RAB39", "CLCN5", "RNASEL", "TMEM222", "KIAA1267", "FABP4", "MT3", "NR2C2AP", "CGNL1", "DEF8", "C22orf28", "COPG", "MAP3K6", "LIPG", "WIPI2", "RAB3GAP2", "MST1R", "C5orf51", "TMEM150B", "MTDH", "MTMR14", "TMEM87B", "KCNK6", "FAM120B", "SLC2A10", "ADAMTS1", "ZNF471"…
GSE360_L_MAJOR_VS_T_GONDII_MAC_DN	0.0021223	0.0408148	0.324308	1.56248	117	191	c("NCL", "NOLC1", "MCM6", "FOS", "ARFIP2", "UPF1", "FLRT1", "EIF3B", "PATZ1", "RASSF1", "GPR116", "IDH3B", "BAG5", "TTC15", "EGR3", "MCM7", "ABL1", "RUSC1", "SLBP", "ARR3", "NDUFS6", "SGTA", "MRPL12", "BYSL", "SH3YL1", "ACP1", "ITPA", "MSH6", "PLS3", "GAST", "ASMTL", "APEX1", "DKC1", "METAP1", "ALG3", "SLC2A1", "CYC1", "SPINK4", "ARHGEF16", "EPRS", "CHAF1A", "EXOSC7", "IMP4", "ALX1", "FADS2", "RA…
PID_ENDOTHELIN_PATHWAY	0.0021223	0.0408148	0.453048	1.82062	112	63	c("JUN", "FOS", "ADCY5", "GNAQ", "COL3A1", "ADCY2", "MAPK3", "CRK", "PTK2B", "HRAS", "SRC", "GNAI3", "GNA12", "RAC1", "SLC9A3", "EDN3")
BOYLAN_MULTIPLE_MYELOMA_PCA3_UP	0.00212619	0.0408454	0.428977	1.78237	113	75	c("JUN", "ATF3", "ENAH", "ABTB2", "NRIP1", "SLC47A1", "PIK3CB", "CDK6", "ZNF827", "LAPTM4B", "ALCAM", "CCDC91")
GO_RESPONSE_TO_ETHER	0.0021395	0.0410229	0.740404	1.92952	109	11	c("ABCB4", "EEF2", "MBD1", "CRH", "OXT", "HNRNPD")
GO_REGULATION_OF_INTRACELLULAR_SIGNAL_TRANSDUCTION	0.00214005	0.0410229	0.213306	1.23346	142	1615	c("JUN", "ATF3", "DUSP1", "IL1B", "TELO2", "USP47", "BMP3", "PPM1B", "DCN", "EXO1", "OSM", "C9orf89", "IL18R1", "PTGS2", "UBC", "PTEN", "NR1H4", "SH3BP4", "CAV3", "IL22", "DUSP2", "FLRT1", "P2RX5", "RBCK1", "RHOB", "PLEKHG6", "ZAP70", "RMI1", "RDX", "NONO", "NGEF", "NTF3", "LRRC4B", "CYP1B1", "SNF8", "OPTN", "WWC1", "MCL1", "BIRC7", "ARHGEF5", "ADCYAP1", "TP53BP2", "PRKD1", "DMD", "BAG5", "ACTN4"…
LY_AGING_PREMATURE_DN	0.00214617	0.041096	0.580729	1.96853	111	29	c("IL8", "PTGS2", "MCL1", "CCNF", "KIF2C", "NASP", "FBL", "ENPP2", "HMGB2", "HMGN2", "CENPA", "HAS2", "TYMS", "CBX1", "PKMYT1")
GSE22140_HEALTHY_VS_ARTHRITIC_MOUSE_CD4_TCELL_UP	0.002151	0.0411442	0.322649	1.56094	119	197	c("DUSP1", "SMG5", "IER2", "HLA-DQB1", "HCG26", "SIRPB1", "C2", "JMJD6", "CDKN1A", "INPP5D", "YARS", "TXNIP", "JUND", "EGR3", "EFHD1", "ITGB2", "CROT", "PXDN", "FAM178A", "PEA15", "DHCR24", "FCN1", "PSMB6", "ASGR2", "PNPLA6", "ITPA", "WRN", "ZNF473", "AARS", "ATPAF2", "ARF3", "NUP93", "RRBP1", "PSMD5", "CSNK1G2", "SERPINA1", "PDGFB", "HSD11B1", "IDO1", "SLC25A1", "FADS2", "PTK2B", "ASH2L", "TAPBP…
GAVIN_FOXP3_TARGETS_CLUSTER_P7	0.00216019	0.0412756	0.411776	1.75274	115	86	c("JUN", "FOS", "DENND5A", "MXD1", "HECTD2", "MYO1E", "ARHGAP20", "GRAMD3", "HIPK2", "NCOA7", "GUCY1A3", "DST", "SOCS2", "NT5E", "EMP1", "TMSB10", "ECM1")
SRF_01	0.0021643	0.0413097	0.489252	1.86838	113	49	c("EGR1", "IER2", "FOS", "ITGB1BP2", "EGR2", "PFN1", "EGR3", "MUS81", "FOSL1")
REACTOME_PRE_NOTCH_EXPRESSION_AND_PROCESSING	0.00216779	0.0413242	0.514166	1.90056	113	42	c("JUN", "MAML1", "EIF2C3", "ATP2A3", "SNW1", "MOV10", "MFNG")
GSE17721_PAM3CSK4_VS_CPG_8H_BMDC_DN	0.0021697	0.0413242	0.322211	1.55765	120	196	c("DUSP1", "ADAMTS4", "FOS", "RSBN1", "UBC", "SH3BP4", "NONO", "PVRL4", "NIPA2", "VSX2", "OBFC2A", "OTUB1", "MXD1", "RNF114", "PLAT", "CHMP4B", "NINJ1", "IL7R", "DCAF15", "KLF6", "RIPK2", "ANKRD17", "PCSK7", "TFG", "ANKRD32", "ST3GAL1", "DNAJA1", "RNF34", "FABP4", "GCNT2", "UBL5", "ARHGEF3", "ALCAM", "IER5", "DNAJC13", "NAT1", "PARP14", "NDUFS4", "DGKA", "CHUK", "LNX2", "STAG2", "FOSB", "SUOX", "…
REACTOME_PERK_REGULATED_GENE_EXPRESSION	0.00218215	0.0415169	0.591406	1.97048	113	27	c("ATF3", "IL8", "ATF4", "DDIT3", "EXOSC2", "DCP2", "HERPUD1", "EXOSC7", "EXOSC1", "NFYA", "EXOSC6")
FRIDMAN_SENESCENCE_DN	0.00219154	0.0416509	0.723756	1.93579	112	12	c("EGR1", "WISP1")
GO_REGULATION_OF_GLOMERULUS_DEVELOPMENT	0.0022049	0.0418498	0.689795	1.93193	113	14	c("EGR1", "BMP4", "PDGFB")
HOFMANN_MYELODYSPLASTIC_SYNDROM_LOW_RISK_UP	0.00220869	0.0418498	0.616906	1.95073	114	22	c("ATF3", "CDKN1A", "TRAF6", "ZNF136", "COIL", "LEFTY1", "CCL18")
GO_ER_NUCLEUS_SIGNALING_PATHWAY	0.00220906	0.0418498	0.544296	1.91904	115	34	c("ATF3", "IL8", "ATF4", "DDIT3")
EPPERT_HSC_R	0.00221549	0.041927	0.37824	1.68558	119	113	c("JUN", "MCTP1", "RBPMS", "ZNF165", "FGD5", "KBTBD8", "GNL1", "DACH1", "HTR1F", "PLSCR4", "RIMKLB", "GCNT2", "GUCY1A3", "OGT", "RBM7", "DST", "ALCAM", "SOCS2", "PPP1R16B", "RSL1D1", "WBP5", "HIST1H2BE", "FOXO1", "CD109", "BCL11A", "DAPK1", "LONP2", "TFPI", "ABCB1", "INPP4B", "TMEM200A", "DDX5", "TCF12", "ST3GAL6", "KSR1", "HIST1H2BG", "PCNX", "MAFK", "MEIS1")
GO_CHROMOSOME_SEGREGATION	0.00222395	0.0420238	0.299712	1.49608	125	254	c("CDC23", "NIPBL", "AHCTF1", "ZNF207", "SMC4", "RECQL5", "CENPP", "KIF18A", "SYCE2", "UBE2I", "KPNB1", "CDCA5", "RRS1", "CHMP4B", "POGZ", "NDC80", "SYCE1", "AURKC", "MAD1L1", "CENPL", "KIF2C", "CLIP1", "NCAPD3", "ACTR2", "RANGAP1", "ZWINT", "SKA1", "ESPL1", "INO80", "STAG1", "AKAP8L", "SGOL2", "TOP2B", "MMS19", "CCDC79", "KIF11", "CUL3", "CENPM", "NDE1", "NCAPD2", "PRC1", "KIF2B", "CDCA8", "STAG…
GSE4748_CTRL_VS_CYANOBACTERIUM_LPSLIKE_STIM_DC_1H_DN	0.00222533	0.0420238	0.323547	1.56037	123	192	c("HOXB7", "PTEN", "SLC25A24", "SP3", "ATRN", "ACBD3", "PLIN2", "TXNIP", "ITGA2", "PEX14", "CYP2F1", "TSGA13", "PAPOLA", "RNF166", "CBS", "C15orf29", "GPR37", "CLDN6", "ORMDL3", "PLAT", "AP3B2", "ACTR2", "SHOC2", "RIMKLB", "TSNAXIP1", "SLC38A4", "FABP4", "SNAPIN", "PTBP1", "RASAL1", "ERO1L", "NFATC4", "BRAF", "PTGS1", "TOM1L2", "RIC8A", "MMP19", "COPG", "C9orf16", "RNF144A", "SPP1", "FBXO22", "OR…
GSE2770_UNTREATED_VS_ACT_CD4_TCELL_48H_UP	0.00223617	0.0421837	0.329136	1.57342	123	180	c("ZFP36", "GDAP1", "RABL3", "C19orf20", "ERICH1", "PEX26", "MARS2", "TRIM61", "BRD2", "WDR77", "RAB11FIP2", "PPP2CA", "CDK3", "HPDL", "GTF2A1", "FAM35A", "C1QBP", "DDX28", "ZNF579", "BCLAF1", "PRM3", "USP39", "KLK5", "ANKHD1", "DKC1", "METAP1", "PDHX", "RUFY1", "RRP1B", "MEGF6", "MYL9", "SSR3", "CPSF6", "CASP3", "POP1", "TYW3", "C1orf123", "HSP90AB1", "DDX31", "TGDS", "ZFP64", "TRIM27", "C14orf1…
GSE24634_NAIVE_CD4_TCELL_VS_DAY3_IL4_CONV_TREG_DN	0.00223882	0.0421889	0.322166	1.55605	124	194	c("C10orf2", "EXO1", "MED22", "P2RX5", "EIF3B", "RMI1", "HSPD1", "RDX", "CCT2", "RBM28", "SLC35F2", "CCT7", "LRRC59", "UBE2I", "ICMT", "COX4NB", "MYB", "FAM136A", "MUS81", "CCNE1", "SEC14L1", "PPM1D", "C1QBP", "NCAPD3", "GMPPB", "DHCR24", "ARL3", "WBSCR16", "TBL2", "ESPL1", "CFLAR", "GCLM", "EXOSC2", "LAPTM4B", "AHSA1", "PTBP1", "KIF3A", "GMPS", "MCM4", "CENPN", "NHP2L1", "EPRS", "PXMP4", "IMP4",…
SCHLESINGER_METHYLATED_DE_NOVO_IN_CANCER	0.0022533	0.0424169	0.410334	1.7466	120	86	c("JUN", "TNFSF9", "VDR", "HRK", "SLIT1", "DLC1", "EGR3", "NKX3-1", "PAX5", "GATA5", "MT3", "CDH13", "GNAS", "DSC3", "NPTX1", "FEZ1", "MT1A", "ZACN", "RASSF5", "FBN1", "BCL2", "TBX1", "THBD", "CACNA1G")
GSE7852_LN_VS_FAT_TCONV_DN	0.00225831	0.0424662	0.322349	1.55581	125	193	c("ATF3", "ATF4", "KLF9", "DCN", "PRDM1", "CDKN1A", "RXRA", "CYB561", "PPP1R15A", "SPARCL1", "CAMK2N1", "DENND5A", "DGKE", "BTG3", "KIAA1462", "DUSP5", "FBXO30", "S100A11", "SOD2", "P2RY10", "SNIP1", "TMEM2", "TTC19", "RAI2", "CDC42EP3", "FHL1", "PLS3", "C3orf58", "IFITM2", "SOCS2", "PLEKHF2", "COL3A1", "UHRF2", "GAS7", "FOSB", "PDE7A", "CXCL3", "ZCCHC10", "HIP1", "HMGB2", "EHD4", "STIM2", "ABCB1…
AUNG_GASTRIC_CANCER	0.00226813	0.0426059	0.474573	1.84131	119	53	c("JUN", "DEFA6", "MAPK13", "DEFA5", "FXYD3")
GSE3982_CTRL_VS_PMA_STIM_EOSINOPHIL_DN	0.00228615	0.0428538	0.324215	1.55876	126	188	c("JUN", "OSBP", "CDKN1A", "DEFA6", "ZNF267", "FOSL2", "MCL1", "MAPK13", "FILIP1L", "PER1", "CYTIP", "SYT12", "DGKE", "GIT1", "PHLDA1", "EIF4H", "DCTN6", "IPO13", "DDIT3", "LAD1", "SLC12A8", "TPSD1", "DUSP5", "UBE2D1", "LARS", "TBC1D15", "ATAD2B", "RAB26", "N4BP2L1", "CUL3", "NAPA", "NRXN1", "GMPS", "BCAS4", "MRPS2", "USP32", "CYP2B7P1", "DUSP10", "RALGAPA1", "ZBTB43", "SH2D3A")
GSE9960_GRAM_NEG_VS_GRAM_POS_SEPSIS_PBMC_UP	0.00228615	0.0428538	0.324206	1.55872	126	188	c("WDR63", "HCG26", "USP18", "OSM", "C9orf89", "CHST2", "N4BP1", "TNFSF9", "CDKN1A", "AS3MT", "OBFC2A", "PER1", "GCH1", "RAB8A", "CYTIP", "RGS1", "MCM5", "TNFRSF4", "BTG3", "FOSL1", "LRRC32", "NUDCD1", "ELOVL1", "KRT33A", "PTPN12", "PRIC285", "MYO19", "TMEM41A", "F3", "CFLAR", "UGP2", "ZNF697", "CUL1", "IFITM2", "LOC149134", "NDE1", "TICAM1", "MYPOP", "CCDC48", "PTCD1", "PTGER4", "LRWD1", "DUSP4"…
ST_GRANULE_CELL_SURVIVAL_PATHWAY	0.00229437	0.0429626	0.588764	1.94362	119	26	c("JUN", "FOS", "CXCL2", "GNAQ", "MAP2K4")
GO_POSITIVE_REGULATION_OF_NEUTROPHIL_MIGRATION	0.002297	0.0429667	0.588684	1.96141	119	27	c("IL8", "IL1B", "CXCL2", "C1QBP", "CCL19", "PTGER4", "CXCL3", "CCL21", "IL23A", "CAMK1D", "PTGER3", "RAC1")
JEPSEN_SMRT_TARGETS	0.00230296	0.043033	0.547557	1.91664	120	33	c("EGR1", "ADAT2", "SRXN1", "ZBTB5", "NTNG1", "SYT12")
GRAESSMANN_APOPTOSIS_BY_DOXORUBICIN_DN	0.00230555	0.0430362	0.211333	1.22564	154	1718	c("RDH14", "SLAIN2", "USP47", "ATF4", "P2RY2", "NOLC1", "ZBED3", "ADAT2", "CYP2C18", "C10orf125", "EIF5B", "C9orf89", "PLD2", "DBF4", "MKL1", "MOSPD2", "NIPBL", "ZSCAN22", "SLC25A24", "USP1", "FAM36A", "RASSF1", "FOSL2", "FAM134B", "SUV39H1", "RDX", "SP3", "AHCTF1", "NONO", "MEPCE", "ELP3", "HSPB8", "CYP1B1", "RIF1", "FAM104A", "GNB1", "BRWD1", "ZNF207", "VSX2", "SKI", "RSRC2", "PHF12", "ARID4B",…
GSE17974_CTRL_VS_ACT_IL4_AND_ANTI_IL12_0.5H_CD4_TCELL_DN	0.0023083	0.0430423	0.328455	1.57016	127	180	c("EGR1", "BTG2", "ZNF227", "MIR21", "IER2", "DNAJB4", "DUSP2", "C20orf29", "EGR2", "KLHL18", "CYTIP", "ZBTB8A", "EGR3", "PHLDA1", "KBTBD8", "PPM1D", "LOC257396", "TXNRD1", "C12orf5", "BCOR", "CENPL", "FBXO30", "PIK3CB", "PUS3", "TNFRSF11B", "FEN1", "PPAN", "PRPF38A", "MYNN", "ENPP2", "ZNF200", "IER5", "ITIH3", "ISG20L2", "LOC644656", "MLYCD", "MTHFD2", "C7orf23", "METTL11A", "MCPH1", "DUSP4", "Y…
TIAN_TNF_SIGNALING_VIA_NFKB	0.0023201	0.043217	0.58005	1.95029	120	28	c("IL8", "ZFP36", "PTGS2", "REL", "GCH1", "CXCL2", "IL7R", "TNFAIP2", "CXCL3", "IL6", "SDC4", "NFKB2", "GFPT2", "PLK2")
BIOCARTA_D4GDI_PATHWAY	0.00232495	0.0432621	0.708462	1.94088	119	13	c("JUN", "CASP3")
GSE36826_NORMAL_VS_STAPH_AUREUS_INF_SKIN_UP	0.00233301	0.0433667	0.322832	1.55692	129	192	c("IL8", "FOS", "IL18R1", "GAPDH", "ZNF207", "A4GALT", "GPR153", "SLC3A2", "FILIP1L", "YARS", "JUND", "PFN1", "TES", "CYTIP", "ZNF142", "LAD1", "TXNRD1", "KCNJ15", "SHC1", "PIGL", "FCN1", "PUF60", "UBIAD1", "SLC7A11", "TCIRG1", "AARS", "PGD", "SNRPB", "ALCAM", "FHL3", "NAMPT", "TCF20", "HGS", "MSC", "ENY2", "SMAD3", "RNPS1", "CD53", "IDO1", "DGKD", "SRPRB", "PDLIM7", "U2AF2", "EMR2", "CD5", "PABP…
STANELLE_E2F1_TARGETS	0.00233779	0.0434102	0.570713	1.93458	121	29	c("TNFSF9", "TP53BP2", "LPPR4", "RFC3", "CCNE1", "MAP3K5", "CFLAR", "BAK1", "ENO2", "FGF2", "IFNA2", "RAD52", "CCND1", "MAP3K14", "BID")
GSE9988_LPS_VS_LPS_AND_ANTI_TREM1_MONOCYTE_DN	0.00234179	0.0434373	0.326199	1.56198	129	182	c("ATF3", "MIR21", "RLF", "C14orf169", "RHOB", "ACOX3", "CRY1", "MAPK13", "SLC3A2", "ZNF295", "FKBP15", "BANP", "VPS37B", "RGS1", "GFOD1", "DDIT3", "LONRF3", "ZC3HC1", "GTF2A1", "FOSL1", "TDRD9", "PLEKHM1", "UPP1", "ANKS6", "LRFN4", "CDC42EP3", "OGT", "PPFIA1", "S1PR3", "TBC1D2", "MOAP1", "KCTD7", "WBP5", "LY9", "FBXL5", "MMP19", "TMEM55B", "AKIRIN2", "SPAG5", "SPP1", "ZBTB43", "ACRC", "ATP6V1H")
GO_REGULATION_OF_CELL_CYCLE_PHASE_TRANSITION	0.00234546	0.0434373	0.28498	1.45609	134	313	c("DUSP1", "BTG2", "USP47", "SYF2", "CDC23", "UBC", "PSMD2", "PTEN", "CDKN1A", "RDX", "MEPCE", "ZNF207", "PSMA8", "GEN1", "CLSPN", "RAB1A", "E2F7", "FBXO31", "CDCA5", "CNOT4", "ZNF16", "ANKRD17", "MAD1L1", "TP63", "C16orf53", "KCNA5", "PSMB6", "ZNF830", "MIIP", "UBE2D1", "ESPL1", "INO80", "MAD2L1BP", "ECD", "SIN3A", "SLFN11", "FHL1", "TPR", "RINT1", "CUL1", "CDC25C", "C15orf42", "FOXN3", "PSMD3",…
GSE2770_UNTREATED_VS_TGFB_AND_IL4_TREATED_ACT_CD4_TCELL_2H_UP	0.00234792	0.0434373	0.322048	1.55436	130	193	c("JUN", "BRF2", "MED22", "RHOB", "ELP3", "CCS", "PFKM", "ACTR8", "SLC38A10", "GOLGA3", "G6PD", "MOCOS", "DDX28", "TBL2", "LARS", "SORBS3", "SMOX", "ECD", "CHRNB4", "LEO1", "HGSNAT", "RAB38", "TSPO", "ZNF473", "SPR", "NUCB1", "TIMM17B", "POLDIP2", "TADA2A", "ARMC6", "LTBP3", "MRPS2", "C9orf86", "IRG1", "MRFAP1L1", "SCFD2", "RAB2A", "AP4B1", "PEX12", "TMEM9", "ARCN1", "RGS3", "FCGR2A", "MRPL54", "…
GSE37533_PPARG2_FOXP3_VS_FOXP3_TRANSDUCED_CD4_TCELL_PIOGLITAZONE_TREATED_UP	0.00234902	0.0434373	0.321335	1.55342	130	196	c("ACAP2", "SOX17", "RIMS3", "RSBN1", "IGSF9B", "RIT1", "MFAP1", "SH3BP4", "SP3", "GPR173", "ACSM5", "RAB1A", "LRRC14", "GPR50", "ELF3", "ZNF225", "IL6ST", "ZFP112", "DEFA5", "ADAM9", "LAD1", "PLAGL2", "C1orf109", "PLSCR4", "UBE2D1", "CCT6B", "ISOC1", "TIAM2", "ZNF211", "MT3", "NR5A2", "PIK3R5", "MAP3K10", "CLP1", "HGFAC", "DCLK2", "MOG", "HOXA11", "FBXL5", "CCDC51", "HERPUD1", "GLRB", "C7orf43",…
MORF_BUB1	0.00235352	0.0434754	0.483741	1.85502	123	50	c("MCM6", "MFAP1", "USP1", "GOT2", "YARS", "RFC3", "NDC80", "KIF2C", "ZWINT", "ESPL1", "KIF11", "SSBP1", "SRPK1", "GARS", "WHSC1", "SPAG5", "IARS", "RRM1", "TARS", "BUB3", "RFC4")
GO_REGULATION_OF_NEURON_APOPTOTIC_PROCESS	0.00235612	0.0434781	0.322741	1.55493	130	191	c("JUN", "BTG2", "ATF4", "SIX1", "STXBP1", "C1orf187", "FAM134B", "NONO", "NTF3", "MCL1", "GFRAL", "ALKBH1", "DDIT3", "AIFM1", "FOXB1", "TP63", "SOD2", "G6PD", "ESR2", "CDC34", "TGFB3", "LIG4", "GCLM", "MAP2K4", "GRIK5", "HIPK2", "SNCB", "AARS", "MT3", "CHL1", "HMOX1", "BRAF", "AKT1S1", "CASP3", "LGMN", "NTF4", "PTK2B", "HSP90AB1", "FOXO3", "HRAS", "PIN1", "NGF", "OXR1", "HYOU1", "BCL2", "FBXW7",…
PUJANA_BRCA_CENTERED_NETWORK	0.00235949	0.0434953	0.376436	1.68032	127	114	c("MCM6", "SMC4", "IDH3B", "DNA2", "H2AFV", "MCM5", "RFC3", "NDC80", "CPSF4", "TCERG1", "NASP", "RECQL", "ESPL1", "DCP2", "UNG", "SLC7A1", "SNRPB", "POLR2B", "NCAPD2", "KATNA1", "CNOT3", "METAP1", "MCM4", "CHAF1A", "PRPS1", "TMPO", "HMGB2", "EZH2", "DUT", "SMC1A", "SMC3", "RRM1", "RB1", "XPO1", "ZNF330", "MSH2", "SNRPA1", "MRE11A", "BUB3", "RFC4", "RAD54L", "BLM", "DHFR", "DDX46", "TOPBP1", "TAF1…
GSE22025_TGFB1_VS_TGFB1_AND_PROGESTERONE_TREATED_CD4_TCELL_DN	0.00236695	0.0435504	0.321064	1.55211	131	196	c("JUN", "ATF3", "CLDN3", "PPM1B", "EIF3B", "GOT2", "WWC1", "ATP1B1", "REL", "CEACAM6", "C19orf21", "IRX5", "ST3GAL1", "SLC6A12", "SOCS7", "C8G", "PHLPP2", "LAPTM4B", "GNB2", "CDSN", "CXCR5", "KIAA0247", "LEFTY1", "NR5A2", "CDC25C", "NINL", "TRIM15", "ENO2", "TNFSF11", "MLH1", "DSG1", "PRDX1", "LIF", "IL6", "GPM6A", "WDR1")
GSE16385_MONOCYTE_VS_12H_IFNG_TNF_TREATED_MACROPHAGE_UP	0.00236737	0.0435504	0.320175	1.54977	131	198	c("EGR1", "ZFP36", "NOLC1", "PDE12", "FOS", "PLCH2", "NDNL2", "ATP5B", "FAM134B", "SEPT9", "MCL1", "EGR2", "COPB2", "EID3", "TES", "EGR3", "TUT1", "WDR46", "CEP170", "TMEM2", "RBM22", "DDX28", "UBE2D1", "HEYL", "EXOSC2", "CENPB", "ZNF827", "USP4", "NCOA7", "C17orf81", "LZIC", "HNRNPD", "LY9", "ENO2", "FBXO38", "CYC1", "MRFAP1L1", "ELK4", "RHBDF1", "TM9SF4", "AES", "FADS2", "SPA17", "SMN1", "SDF4"…
GSE27859_DC_VS_CD11C_INT_F480_HI_MACROPHAGE_UP	0.00237615	0.0436667	0.324016	1.5578	131	188	c("NOLC1", "PDE12", "ANKMY2", "EXO1", "PTEN", "POLL", "WDR43", "C14orf169", "RBCK1", "RDX", "AHCTF1", "RIF1", "PIAS2", "DNAJC2", "PTPN11", "MCM5", "FBXO45", "PPP2CA", "MCM7", "MORC3", "C1QBP", "DNAJA1", "SLBP", "MLC1", "RAI2", "TSR2", "GCLM", "ACY3", "EIF3L", "KTI12", "TPR", "WDR75", "NUP93", "RRN3", "DLST", "RNPS1", "PTGER4", "SSBP1", "MLH1", "PRDX1", "NUP85", "PRPS2", "PRPS1", "PUS7", "CREBZF",…
GRAESSMANN_RESPONSE_TO_MC_AND_DOXORUBICIN_DN	0.00237913	0.0436763	0.239819	1.32236	145	737	c("ZNF227", "ATF4", "NOLC1", "ZBED3", "ADAT2", "CYP2C18", "GPR35", "PLD2", "MOSPD2", "GFPT1", "ZSCAN22", "RASSF1", "FOSL2", "SUV39H1", "SP3", "CYP1B1", "ZNF207", "VSX2", "PHF12", "ARID4B", "PIAS2", "TXNIP", "TRAF6", "PEX14", "DTX3", "DCP1A", "WHSC2", "ATP5SL", "PAPOLA", "TOMM40", "ITGA5", "SPTAN1", "KPNB1", "WDR77", "CASC3", "ACIN1", "IL1R1", "ZNF142", "IL6ST", "SEC14L1", "GNL1", "KLF6", "ARF6", …
SEKI_INFLAMMATORY_RESPONSE_LPS_UP	0.0023873	0.0437812	0.425493	1.76789	127	75	c("EGR1", "EGR2", "TLR2", "REL", "GCH1", "GPR68", "MAFF", "EGR3", "CXCL2", "RIPK2", "FOSL1", "SOD2", "TMEM2", "TNFAIP2", "ICOSLG")
BENPORATH_CYCLING_GENES	0.00240737	0.0441038	0.246189	1.34058	145	623	c("MCM6", "KLF9", "EXO1", "NIPBL", "DNAJB4", "USP1", "TMEM138", "RMI1", "MEPCE", "ELP3", "HSPB8", "GNB1", "ZNF207", "SMC4", "RSRC2", "MAPK13", "PPP3CA", "KIAA0586", "CLSPN", "ASIP", "HSPA1L", "FBXL20", "DNA2", "C15orf29", "APEX2", "KPNB1", "UHRF1", "DCTN6", "MCM5", "TRIM45", "PPP2CA", "CCNE1", "NDC80", "AGPAT3", "CCNF", "KLF6", "TXNRD1", "MDM1", "ZC3HC1", "FAM178A", "CENPL", "ATAD2", "KIF2C", "IF…
GSE29618_BCELL_VS_PDC_DAY7_FLU_VACCINE_UP	0.00241629	0.0442215	0.328953	1.57162	133	179	c("JUN", "EGR1", "P2RX5", "RHOB", "IFITM1", "SMCHD1", "TXNIP", "MAGEF1", "TRIB2", "DDIT3", "PAX5", "CD72", "P2RY10", "TMEM2", "SYNPO", "ZNF43", "ZNF318", "CDC42EP3", "IRS2", "NT5E", "PLEKHF2", "AFTPH", "ABLIM1", "FOXO1", "HK2", "CD24", "DGKD", "FAIM3", "HMGB2", "PTK2B", "CALM3", "GABPB1", "DOCK9", "CDC14B", "SYPL1", "CLIC4", "SWAP70", "EZR", "PHTF2", "CD79B")
HSF1_01	0.00241904	0.0442264	0.299571	1.49419	136	252	c("JUN", "DUSP1", "FOS", "FLJ42280", "JMJD6", "YWHAG", "CBY1", "RBPMS", "HSPD1", "HSPB8", "RSRC2", "CSRNP3", "DMD", "GIGYF1", "AAMP", "PRDM12", "EGR3", "LUZP1", "FAP", "ISYNA1", "FOXB1", "PLEKHB1", "ZBTB9", "DNAJA1", "BCAP31", "ZFX", "ID4", "PTGIS", "FHL1", "WRN", "RORB", "RNF220", "ELOVL5", "SOCS2", "ATP1B2", "MARCH10", "NFATC4")
GO_CELLULAR_RESPONSE_TO_INORGANIC_SUBSTANCE	0.00242996	0.0443242	0.341203	1.59974	133	156	c("JUN", "ATF4", "FOS", "FUS", "GUCY1B3", "SLC25A24", "JUND", "AIFM1", "EIF4A3", "C12orf5", "RYR3", "LIG4", "MT1F", "CYP11B1", "SLC25A23", "FABP4", "TSPO", "MT3", "ITPKB", "HNRNPD", "GPLD1", "SPAG16", "NFATC4", "HMOX1", "BRAF", "FOXO1", "HFE", "FOSB", "ATRX", "MT1A", "GSN", "CAMK2D", "IQGAP1", "DNM2", "CLIC4", "RASA4", "MT1G", "AKR1C3", "KCNH1", "ACER1", "STAR", "RASGRP2", "SNCA", "MT1E", "CTNNB1…
GSE43863_TFH_VS_LY6C_INT_CXCR5POS_EFFECTOR_CD4_TCELL_DN	0.00243016	0.0443242	0.323267	1.55623	134	190	c("JUN", "OSM", "LHX8", "SCHIP1", "GUCY1B3", "NGEF", "CACNA1B", "PPP1R15A", "DENND5A", "NOP2", "NOTCH1", "AEBP2", "FLVCR2", "CLIP1", "OR6A2", "AZIN1", "SLC7A1", "FEZF1", "EPHB3", "SPIRE1", "ERO1L", "SIAH2", "NFKBIB", "KCTD14", "IL2RA", "C2CD4B", "CD81", "HSD11B1", "DHRS13", "HK2", "UNC13B", "LIPG", "DUSP10", "IL6", "EZH2", "FAM100B", "NR6A1", "SWAP70", "GABRE", "TMCC3", "KDR", "RAD23A", "FAM84B",…
GSE29615_CTRL_VS_LAIV_FLU_VACCINE_PBMC_UP	0.00243186	0.0443242	0.325225	1.55732	134	182	c("ANXA3", "SYF2", "PLCH2", "CRISP3", "SLC45A4", "FSTL5", "ATP1B1", "NTNG1", "CEACAM6", "PPP4R1", "DCP1A", "ALPL", "RNF114", "SOD3", "PHLDA1", "TLX1", "KBTBD8", "DDX24", "PPM1D", "C12orf5", "SIPA1L2", "ACTL7A", "KCNJ15", "TFG", "RGR", "SESN2", "SLCO1C1", "C4BPA", "IP6K2", "PPRC1", "ZC3H10", "ETNK2", "PRC1", "MUC13", "RBP1", "IL5RA", "GUCY2D", "MLF2", "TBC1D10B", "C5orf32", "MORN5", "LRRC8A", "ACO…
REACTOME_MITOTIC_PROMETAPHASE	0.00243952	0.0444105	0.408471	1.73867	130	86	c("AHCTF1", "CENPP", "KIF18A", "PPP2CA", "NDC80", "MAD1L1", "CENPL", "KIF2C", "CLIP1", "RANGAP1", "ZWINT", "SKA1", "STAG1", "SGOL2", "PPP2R5B", "CENPM", "KIF2B", "CDCA8", "STAG2", "CENPN", "NUP85", "PPP2R5E", "PPP2R1A", "SKA2", "CENPA", "SMC1A", "NDEL1", "PPP2CB", "SMC3", "XPO1", "CASC5", "APITD1", "PPP2R1B", "NUP133", "RCC2", "BUB3")
HESS_TARGETS_OF_HOXA9_AND_MEIS1_UP	0.00244159	0.0444105	0.448002	1.80034	129	63	c("NCL", "NOLC1", "KLF9", "MCM3", "GSTM1", "RRS1", "UHRF1", "MYB", "MCM7", "C1QBP", "PPAN", "METAP2", "MCM3AP", "MUC13", "PDE7A", "BCAT1", "DUT", "IFRD2", "GABPB1", "NUCB2", "NOP58", "RRM1", "MSH2", "SNRPA1")
GO_NUCLEAR_CHROMOSOME_SEGREGATION	0.0024591	0.0446834	0.312245	1.52792	137	215	c("CDC23", "NIPBL", "AHCTF1", "ZNF207", "SMC4", "CENPP", "KIF18A", "SYCE2", "KPNB1", "CDCA5", "RRS1", "CHMP4B", "POGZ", "NDC80", "SYCE1", "AURKC", "MAD1L1", "CENPL", "KIF2C", "CLIP1", "NCAPD3", "ACTR2", "RANGAP1", "ZWINT", "SKA1", "ESPL1", "INO80", "STAG1", "AKAP8L", "SGOL2", "TOP2B", "CCDC79", "CUL3", "CENPM", "NDE1", "NCAPD2", "PRC1", "KIF2B", "CDCA8", "STAG2", "MLH1", "CHMP2B", "SPATA22", "CEN…
GSE2770_UNTREATED_VS_ACT_CD4_TCELL_2H_DN	0.00246616	0.0447658	0.322439	1.55225	136	190	c("SMG5", "USP37", "ZNF48", "KIAA1826", "DLAT", "YBX2", "SLC35F2", "ZNF746", "LRRC14", "MAP7D1", "ACTR8", "C12orf5", "DDX1", "TFG", "NUDCD1", "GEMIN5", "EXOSC10", "E2F2", "PCBP1", "USP39", "DBN1", "AARS", "PGD", "RPGR", "MXD3", "SLMO2", "PSMD3", "ABR", "DDB1", "NDE1", "TADA2A", "SREBF1", "DKC1", "DMRT2", "MRPS2", "TSFM", "TMEM100", "MRFAP1L1", "KLRC1", "DCAKD", "PPWD1", "HPS6", "STIM2", "AKR1E2",…
BENPORATH_MYC_MAX_TARGETS	0.00248075	0.044947	0.238009	1.31486	152	754	c("ATF4", "NCL", "IER2", "METTL13", "EXO1", "ARFIP2", "MCM3", "VGF", "ATP5B", "MFAP1", "MAML1", "DAP3", "USP1", "BTBD1", "NDUFB1", "RASSF1", "ACOX3", "GDAP1", "IDH3B", "PIAS1", "HIST1H2BJ", "AKAP9", "PPP3CA", "PIAS3", "RECQL5", "HCFC2", "ZNF85", "MED17", "PFN1", "MAGEF1", "RAB1A", "CNDP2", "PER1", "PRKAB1", "CCT7", "PRKCSH", "ALKBH1", "ZNF136", "RAB8A", "CYTIP", "MAFF", "GNB1L", "PRR3", "ZNF225",…
TGACCTY_ERR1_Q2	0.00248119	0.044947	0.228047	1.28296	156	992	c("ATF3", "BTG2", "FAM123B", "ACR", "PPM1B", "SV2A", "LPHN1", "ZNF296", "OSM", "RXFP4", "SART3", "FABP3", "PRDM16", "ATP5B", "YWHAG", "CDKN1A", "RBPMS", "RADIL", "NCOA6", "FAM19A1", "USP37", "SF3B4", "RASSF1", "HSPD1", "SORT1", "RNF121", "ITGB1BP2", "GAPDH", "NTF3", "FLJ45256", "WWC1", "ATP1B1", "CSRNP3", "DMD", "BAG5", "OGDHL", "DLAT", "KIAA0586", "PCSK5", "ABTB2", "NEURL", "LHX1", "YBX2", "PFN1…
GSE17974_0H_VS_1H_IN_VITRO_ACT_CD4_TCELL_DN	0.00250216	0.0452807	0.322333	1.55174	138	190	c("EGR1", "BTG2", "IER2", "MCM6", "GPR35", "TNFSF9", "MFAP1", "ZNF165", "DUSP2", "KCTD21", "C20orf29", "AMMECR1L", "ARHGEF5", "EGR2", "CYTIP", "PHLDA1", "KBTBD8", "BTLA", "ZNF230", "TXNRD1", "PUS3", "NASP", "FEN1", "LIG4", "RNF34", "PRPF38A", "ZNF557", "SLFN11", "MYNN", "ENPP2", "ZNF200", "IER5", "ZNF416", "ISG20L2", "UMPS", "ANKHD1", "MLYCD", "C7orf23", "DUSP4", "PRDX1", "YIPF4", "ZNF250", "LIF"…
GO_POSITIVE_REGULATION_OF_CELL_PROLIFERATION	0.00250712	0.0453243	0.236276	1.30972	154	794	c("JUN", "EGR1", "ATF3", "IL1B", "IHH", "SYF2", "SIX1", "OSM", "PTGS2", "SIX2", "UTS2R", "TNFSF9", "PTEN", "CDKN1A", "CAV3", "GAB2", "EPHA1", "ZAP70", "PDF", "FOSL2", "NTF3", "TMIGD2", "RAB25", "ADCYAP1", "PRKD1", "CRKL", "IL9", "ITGA2", "LHX1", "TRAF6", "KLB", "TWIST1", "LILRB2", "ITGAV", "ZNF703", "WDR77", "NOP2", "EGR3", "NOTCH1", "IL6ST", "TNFRSF4", "ZNF16", "NKX3-1", "MAB21L2", "RIPK2", "PRA…
REACTOME_MAP_KINASE_ACTIVATION_IN_TLR_CASCADE	0.00251683	0.0454536	0.494889	1.86429	131	46	c("JUN", "FOS", "TRAF6", "RPS6KA3", "PPP2CA", "RIPK2", "NOD2", "MAP2K4")
MYCMAX_B	0.00252623	0.0455619	0.298003	1.48671	142	253	c("NCL", "ZNF367", "SIX1", "ANKMY2", "NAT8L", "EIF3B", "AHCTF1", "AMMECR1L", "NSUN2", "WWC1", "ABTB2", "PFN1", "PER1", "TSC22D4", "C17orf102", "SPAG9", "C12orf12", "SYT12", "KPNB1", "GIT1", "EGR3", "RPS6KA3", "ARF6", "NTN3", "GTF2A1", "PDIA2", "TRPC4AP", "KCNH4", "PABPC1", "ARL3", "PITX3", "MYO19", "NR1D1", "IPO7", "PTF1A", "PDP2", "ANKS1A", "HSF4", "CALM2", "SLC1A1", "HNRNPD", "NFATC4", "DAZAP1"…
REACTOME_MAPK_TARGETS_NUCLEAR_EVENTS_MEDIATED_BY_MAP_KINASES	0.00252937	0.0455619	0.56192	1.92028	131	30	c("JUN", "FOS", "RPS6KA3", "PPP2CA")
DAZARD_UV_RESPONSE_CLUSTER_G3	0.00253307	0.0455619	0.679222	1.93864	130	15	c("PRDM1", "CLTB", "PPP1R15A", "BRD2", "NR1D1", "ERCC1", "GAST")
LIU_IL13_PRIMING_MODEL	0.00253307	0.0455619	0.679436	1.93924	130	15	c("EGR1", "FOS", "JMJD6", "EMP3")
GSE2770_IL4_ACT_VS_ACT_CD4_TCELL_2H_DN	0.00253816	0.0455623	0.322192	1.55106	140	190	c("ATF3", "MAML1", "C14orf169", "AHCTF1", "PHF10", "PPP1R15A", "FILIP1L", "PER1", "HECTD2", "RABEP1", "KPNB1", "WDR77", "SLC1A5", "IL6ST", "NLRC5", "POGK", "ADAR", "RNF111", "PTAR1", "SLC23A2", "F3", "LARP1", "SESN2", "SLC14A1", "MAP2K4", "C1orf189", "USP22", "NOP14", "ARHGEF3", "SEC63", "GIMAP8", "CDV3", "JAKMIP2", "C1orf124", "GRASP", "PARVG", "CPSF6", "LIPG", "BAZ1A", "TTC39B", "XPO6", "IARS",…
WINNEPENNINCKX_MELANOMA_METASTASIS_UP	0.00253821	0.0455623	0.34068	1.59581	139	155	c("ZNF367", "MCM6", "EEPD1", "EXO1", "HSPD1", "CCT7", "H2AFV", "CDCA5", "UHRF1", "C8orf33", "NDC80", "ATAD2", "KIF2C", "NASP", "DNAJA1", "NUDCD1", "ZWINT", "IPO7", "MSH6", "SGOL2", "KIF11", "PRC1", "SUPT7L", "C9orf30", "GMPS", "ENY2", "CDCA8", "MCM4", "OLA1", "CENPN", "SSR3", "WHSC1", "NCAPH", "SPAG5", "KDELR2", "MRPS10", "ARF4", "SKA2", "CENPA", "CTNNAL1", "CHORDC1", "XPO1", "TYMS", "KIRREL", "C…
GSE557_CIITA_KO_VS_I_AB_KO_DC_DN	0.00254626	0.0456608	0.319205	1.54312	141	196	c("USP28", "DTNA", "USP37", "TMEM138", "OPTN", "VSX2", "C7orf26", "ACTN4", "SMCHD1", "SLC35F2", "FIZ1", "PFKM", "MAP7D1", "PPP1R8", "PTER", "TCERG1", "TRPC4AP", "GNB3", "ZNF354A", "NUP62", "MED24", "METAP2", "ZMAT2", "E2F2", "TOP2B", "ELMO2", "PSMD3", "SURF6", "BMP10", "TIMM17B", "DDB1", "KCTD7", "SLC1A4", "TTLL5", "GMPS", "N4BP3", "HCFC1", "PLD6", "EPN1", "SAE1", "PCM1", "PRPS2", "MRPL10", "CYP2…
GSE36888_STAT5_AB_KNOCKIN_VS_WT_TCELL_IL2_TREATED_6H_DN	0.00257194	0.046032	0.321685	1.54984	142	191	c("DUSP1", "C16orf59", "GAB2", "FUCA2", "RHOB", "NIPA2", "SMC4", "ASB7", "PIAS3", "PLIN2", "PTTG1IP", "LRRC59", "ATP5A1", "CDCA4", "CD151", "WDR6", "KIF2C", "SLBP", "WDR31", "TMEM2", "MNS1", "SLC41A2", "ZNF318", "MSH6", "ZNF473", "SASS6", "SGOL2", "MYCN", "KIF11", "FKBP10", "PTGER4", "CENPN", "EHD4", "DCXR", "SSBP3", "CENPA", "ARHGAP11A", "ZNF326", "KIAA0090", "PLK4", "TIMM22", "HJURP", "RFX3", "…
GO_NEGATIVE_REGULATION_OF_CELL_CYCLE	0.00257214	0.046032	0.265225	1.39489	150	420	c("DUSP1", "BTG2", "IL8", "USP47", "SYF2", "OSM", "PTGS2", "UBC", "PTEN", "CDKN1A", "RHOB", "RASSF1", "ZNF207", "PPP1R15A", "ADCYAP1", "TP53BP2", "OBFC2A", "CLSPN", "PRKAB1", "E2F7", "FBXO31", "CNOT4", "DDIT3", "NKX3-1", "WDR6", "CCNF", "FAP", "SGSM3", "MAD1L1", "MDM1", "BTG3", "TNKS", "TP63", "ABL1", "DHCR24", "CDK6", "ZNF830", "MIIP", "ZWINT", "NLE1", "TSPYL2", "ESPL1", "PPM1G", "PRKAG3", "MAD2…
HUNSBERGER_EXERCISE_REGULATED_GENES	0.00258398	0.046151	0.550977	1.89834	134	31	c("EGR1", "LPHN1", "VGF", "EGR2", "GIT1")
PID_NEPHRIN_NEPH1_PATHWAY	0.00258398	0.046151	0.550963	1.89829	134	31	c("JUN", "F2RL2", "PIK3CB", "TJP1", "MAP2K4")
MORF_UBE2N	0.00258817	0.0461646	0.405204	1.73106	138	88	c("FUS", "SNRNP200", "DNAJC9", "WDR43", "NONO", "CCT2", "PTPN11", "EIF4H", "EDC4", "SLBP", "PPM1G", "ACP1", "TATDN2", "DHX15", "HNRNPD", "DKC1", "TUFM", "PRPS2", "SLC25A3", "CALM3", "MRPL9", "UBE2L3", "POM121", "SMC3", "MTDH", "NDUFV2", "RAD23A", "HNRNPM", "CHD4", "SNRPA1")
GSE26559_TCF1_KO_VS_WT_LIN_NEG_CELL_UP	0.00258993	0.0461646	0.321473	1.54882	143	191	c("ZFP36", "C5orf22", "MAML1", "MED22", "SMAD5", "SMC4", "C16orf62", "TP53BP2", "HIST1H2BJ", "EGR2", "AKAP9", "TOMM40", "WDR77", "EGR3", "IL1R1", "RWDD3", "CROT", "STK17B", "FAM178A", "LRRC32", "UPP1", "MARK3", "C11orf9", "CYR61", "DCP2", "ITPA", "GUCY1A3", "ERCC1", "KIAA0247", "IKBKAP", "ARF3", "NINL", "CCL8", "MPHOSPH10", "HCFC1", "MLF2", "DAPK1", "KDELR2", "STX6", "SLC30A1", "SNED1", "JARID2",…
GO_NEGATIVE_REGULATION_OF_PROTEIN_METABOLIC_PROCESS	0.00259328	0.046178	0.225395	1.27261	164	1051	c("JUN", "ATF3", "DUSP1", "BTG2", "IL1B", "ZFP36", "USP47", "ATF4", "ZBED3", "CDC23", "DCN", "GPATCH2", "MKL1", "UBC", "PSMD2", "N4BP1", "YWHAG", "PTEN", "CDKN1A", "UPF1", "CAV3", "DUSP2", "FLRT1", "EPHA1", "EIF2C3", "GAPDH", "NTF3", "LRRC4B", "ZNF207", "BIRC7", "SKI", "CRY1", "PPP1R15A", "PI16", "CSRNP3", "INPP5D", "DMD", "BAG5", "PIAS3", "OTUB1", "TRIM39", "CAMK2N1", "FKBP15", "ZFYVE28", "PER1"…
GSE43863_TFH_VS_LY6C_INT_CXCR5POS_EFFECTOR_CD4_TCELL_UP	0.00259913	0.0462358	0.319973	1.548	144	197	c("ZFP36", "IER2", "KCNJ11", "C19orf48", "JMJD6", "DUSP2", "GRWD1", "HSPD1", "MEPCE", "NSUN2", "LRRC59", "TOMM40", "DDRGK1", "WDR26", "IL1R1", "DDIT3", "CH25H", "CTSL2", "NASP", "DNAJA1", "SYNPO", "NUP62", "BYSL", "EXOSC10", "POR", "PRPF38A", "AFF1", "PYCRL", "AARS", "BLK", "PPRC1", "IRS2", "WDR75", "ARF3", "SLMO2", "RSL1D1", "SURF6", "SIAH2", "BRAF", "ENY2", "METAP1", "HK2", "SLC39A6", "PRDX1", …
GO_ISOTYPE_SWITCHING	0.00260376	0.0462721	0.664525	1.93083	134	16	c("EXO1", "HSPD1", "RNF8", "LIG4", "MSH6", "ERCC1", "MLH1", "SWAP70", "MSH2", "RNF168", "EXOSC6", "BATF")
REACTOME_MRNA_SPLICING	0.00262341	0.0465455	0.391253	1.70651	141	99	c("FUS", "SNRNP200", "SF3B4", "PAPOLA", "POLR2J", "PCBP1", "HNRNPC", "SNRPB", "PTBP1", "POLR2B", "DHX38", "HNRNPD", "CLP1", "UPF3B", "POLR2F", "SF3B1", "RNPS1", "NHP2L1", "NFX1", "POLR2C", "TXNL4A", "POLR2D", "U2AF2", "SMC1A", "PABPN1", "EFTUD2", "GTF2F1", "HNRNPM", "POLR2H", "SF3A3", "HNRNPU", "SNRPA1", "SNRNP70", "SNRPG", "HNRNPH1", "NCBP2", "DNAJC8", "HNRNPF", "CD2BP2")
GO_CATALYTIC_COMPLEX	0.00262438	0.0465455	0.227871	1.28175	165	989	c("UBE2J2", "USP47", "ADAT2", "CDC23", "GNAT2", "GNAT3", "FAM105B", "MCM3", "POLR1E", "CDKN1A", "NCOA6", "RBCK1", "NDUFB1", "HSPD1", "EIF2C3", "ELP3", "GNB1", "WWP2", "ATP1B1", "PHF12", "PPP1R15A", "PPP3CA", "OGDHL", "DLAT", "RECQL5", "PPP4R1", "RPP38", "MED17", "RTF1", "FBXO17", "KLHL18", "PRKAB1", "PFKM", "DNA2", "MRPS36", "GM2A", "RNF8", "VAC14", "UBE2I", "RNF40", "FBXO31", "CTDP1", "TCTE3", "…
E2F_Q3_01	0.00262924	0.0465852	0.306479	1.50861	147	225	c("NCL", "ZNF367", "MCM6", "MCM3", "NIPBL", "USP1", "NCOA6", "PATZ1", "SUV39H1", "GAPDH", "PIAS1", "DMD", "GEN1", "YBX2", "RTF1", "FBXL20", "E2F7", "PPP1R8", "KPNB1", "EGR3", "MCM7", "KCND2", "PELO", "FAM160A2", "ATAD2", "RFC1", "NASP", "NEGR1", "FLJ45983", "PIK3R4", "CTDSPL2", "NUMA1", "IPO7", "PVRL1", "STAG1", "SIN3A", "UNG", "NHLRC2", "ACBD6", "PPRC1", "SIK2", "SASS6", "MXD3", "HOXC10", "HNRNP…
GSE21670_STAT3_KO_VS_WT_CD4_TCELL_DN	0.00263469	0.0466354	0.320331	1.54607	146	193	c("IL8", "IL1B", "MIR21", "NOLC1", "WDR43", "NOC3L", "MCL1", "URB2", "OBFC2A", "RAB19", "YARS", "SLC25A12", "CYTIP", "RASL11A", "RRS1", "PTGER2", "IL21R", "RPF2", "STK17B", "C1QBP", "UPP1", "BYSL", "SNTB1", "C16orf88", "HIPK2", "NOP14", "SLC7A1", "PPRC1", "SOCS2", "SREBF1", "LPAL2", "RAB30", "IL2RA", "PIK3CD", "UTP20", "SCFD2", "LDHA", "CXCL3", "IL6", "BAZ1A", "CAMK2D", "PUS7", "GNL3", "FAM100B",…
TSAI_RESPONSE_TO_RADIATION_THERAPY	0.00265404	0.0469311	0.545263	1.89397	138	32	c("EGR1", "IFITM1", "PLAT", "TNFRSF11B", "CYR61", "VEGFC", "TGFBR3", "SMAD3", "IL6")
GO_TRANSCRIPTIONAL_ACTIVATOR_ACTIVITY_RNA_POLYMERASE_II_TRANSCRIPTION_REGULATORY_REGION_SEQUENCE_SPECIFIC_BINDING	0.00265819	0.0469578	0.283409	1.44806	152	313	c("JUN", "EGR1", "ATF3", "ATF4", "SOX17", "FOS", "SIX1", "SIX2", "NR1H4", "PATZ1", "CSRNP3", "EGR2", "REL", "ELF4", "EBF2", "HOXC13", "MAFF", "ELF3", "MYB", "TLX1", "FOXJ2", "FIGLA", "DDIT3", "POU2F2", "PLAGL2", "FOSL1", "PAX5", "TP63", "SIX6", "NR3C1", "PITX3", "HEYL", "PTF1A", "GATA5", "STAG1")
GO_RESPONSE_TO_CARBOHYDRATE	0.00266271	0.0469909	0.332668	1.5753	146	168	c("EGR1", "IL1B", "C10orf2", "NKX6-1", "HMGCS2", "KCNJ11", "PTGS2", "GFPT1", "PTEN", "NR1H4", "RMI1", "PPP1R15A", "PPP3CA", "TXNIP", "ITGA2", "EIF2B3", "IL1R1", "RAB11FIP2", "CTSL2", "CPB2", "CMA1", "SESN2", "GRIK5", "SIN3A", "ERCC1", "OXT", "OGT", "IRS2", "GIPR", "RAP1A", "GPLD1", "EIF2B5", "SREBF1", "PLAU", "PTGER4", "RPS6KB1", "LDHA", "TRH")
GO_PEPTIDYL_LYSINE_MODIFICATION	0.00266834	0.0470437	0.287125	1.45732	152	294	c("NDNL2", "PRDM16", "JMJD6", "SETD6", "SUV39H1", "SP3", "ELP3", "ARID4B", "SUV39H2", "PIAS1", "EGR2", "PIAS2", "PIAS3", "RTF1", "EID3", "PER1", "UBE2I", "EHMT2", "CBX8", "TAF1L", "RING1", "RANGAP1", "NUP62", "MED24", "SAP130", "POM121C", "MLL2", "MBD3", "POR", "KIAA1267", "STAG1", "CSRP2BP", "NUP205", "USP22", "DYDC1", "OGT", "TPR", "WRN", "HNRNPC", "TOP2B", "WDR75", "NUP93", "ELP4", "TADA2A", "…
GSE43863_TH1_VS_LY6C_INT_CXCR5POS_MEMORY_CD4_TCELL_UP	0.00267986	0.0472	0.320846	1.5458	148	191	c("ATF3", "SUPV3L1", "C5orf22", "C14orf169", "GRWD1", "PDF", "HSPD1", "NOC3L", "NSUN2", "ZNF207", "URB2", "DNAJC2", "EIF2B3", "RHEBL1", "PRR3", "ECE2", "GMEB2", "CPSF4", "PUS10", "CLIP1", "RRP7A", "MYO19", "NLE1", "CFLAR", "GPS1", "ABCF2", "ZZZ3", "SIAH2", "UMPS", "POLDIP2", "NFKBIB", "SLC1A4", "TADA2A", "LMNB2", "IL2RA", "MRPS2", "C9orf86", "NOL11", "IL6", "SLC25A1", "POP1", "IFRD2", "GBP6", "CS…
TAKAO_RESPONSE_TO_UVB_RADIATION_DN	0.00268295	0.0472077	0.393851	1.71154	144	97	c("ZFP36", "NOLC1", "PSEN2", "RFTN1", "MCL1", "ADCYAP1", "CLINT1", "PLIN2", "TXNIP", "RRS1", "EIF4H", "DHCR24", "TJP1", "VRK2", "EXOSC10", "TOMM20", "NOP14", "AARS", "FAM110B", "FOXO1", "KIAA0226", "CAMK2D", "CBFB", "HNRNPM", "RAD23B", "RNF4", "G0S2", "CREB3", "NFKB2", "SETDB1")
HALLMARK_UNFOLDED_PROTEIN_RESPONSE	0.00273244	0.048031	0.37444	1.66865	147	113	c("ATF3", "ATF4", "NOLC1", "FUS", "EEF2", "OBFC2A", "DCP1A", "CNOT4", "EDC4", "EIF4A3", "IFIT1", "SHC1", "EIF4EBP1", "EXOSC10", "TSPYL2", "YWHAZ", "EXOSC2", "DCP2", "NOP14", "TATDN2", "ERO1L", "SLC1A4", "DKC1", "MTHFD2", "HERPUD1", "SRPRB", "SLC30A5", "EXOC2", "IARS", "HYOU1", "SLC7A5", "EXOSC1", "NFYA", "SSR1", "TARS", "GEMIN4", "WFS1", "IMP3", "CNOT6", "ATP6V0D1")
MTF1_Q4	0.00274458	0.0481967	0.30147	1.49524	154	240	c("JUN", "EGR1", "ANKMY2", "LPHN1", "CNNM1", "MEPCE", "ZNF48", "SPARCL1", "PPP3CA", "ACTN4", "ABTB2", "FBXL20", "H2AFV", "SYT12", "RPS6KA3", "WAS", "C14orf162", "GLI1", "SLC9A7", "TMEM229B", "HTR7", "CDK6", "PRIC285", "SAP130", "KCNJ10", "HES7", "CHRD", "KIF3A", "MTMR4", "TNKS2", "NKX2-1", "PDE7A", "C17orf46", "GPC6", "LIG1", "DGKG", "CDCP1", "PTRF", "H1F0", "U2AF2", "MTF2", "CRTAC1", "CNBP", "ZN…
GTGCCAT_MIR183	0.00275397	0.048314	0.332216	1.57423	151	169	c("EGR1", "USP47", "LPHN1", "DTNA", "PSEN2", "ENAH", "ZFYVE26", "AMMECR1L", "BAGE3", "CSNK1G1", "HECTD2", "YOD1", "RPS6KA3", "PPP2CA", "PLAGL2", "MAL2", "NR3C1", "SLITRK3", "SNCB", "SIN3A", "OGT", "CHRD", "LRP6", "CFL2", "DGCR2", "SLC44A1", "PLEKHA5", "CSNK1G3", "FOXO1", "SEMA6D", "UNC13B", "SMPD3", "DUSP10", "TMPO", "AP3M1", "POLR2D", "SNX1", "PEX19", "EIF2C2", "PPP2CB", "RCN2", "IDH2", "EZR", "…
CCAWYNNGAAR_UNKNOWN	0.00276567	0.0484714	0.355857	1.62606	150	132	c("JUN", "PPM1B", "RHOB", "PHF12", "DMD", "LHX1", "CCT7", "LMO1", "KPNB1", "ANGPTL1", "IL6ST", "SHC1", "MYH14", "C16orf53", "ID4", "GRIA3", "SH3RF1", "RLN2", "FOXN3", "MTMR4", "NRXN1", "ATOH1", "HSD11B1", "HIST3H2BB", "RLN1", "C18orf10")
BIOCARTA_AT1R_PATHWAY	0.0027686	0.0484751	0.543155	1.88665	144	32	c("JUN", "GNAQ", "SHC1", "MAP2K4", "CALM2", "MAPK3", "PTK2B", "CALM3", "HRAS", "SRC", "ELK1", "RAC1")
GSE8621_UNSTIM_VS_LPS_PRIMED_UNSTIM_MACROPHAGE_DN	0.00279018	0.0487626	0.322321	1.54965	154	188	c("ZNF367", "ANKMY2", "FAM105B", "C2", "CRY1", "AGBL4", "HCFC2", "C19orf20", "CAMK2N1", "MED6", "TNIK", "POGZ", "LUZP1", "EDC4", "MDM1", "CLEC2L", "IFIT1", "SH3BP2", "ADAR", "SOCS7", "FANCB", "GXYLT1", "RRP7A", "GRAMD3", "FEN1", "LIG4", "DDI2", "HIPK2", "DDX6", "GATA5", "STAG1", "USP39", "UNG", "SEC22C", "VEGFC", "PGD", "SIK2", "TUBGCP3", "KIAA0247", "UTP23", "PKD2L2", "SREBF1", "SETD4", "PRPF40A…
GNF2_PECAM1	0.0027905	0.0487626	0.463299	1.81191	147	55	c("DUSP1", "ZFP36", "MCL1", "TLR2", "LILRB2", "LILRA1", "ITGB2", "FCN1", "NOD2", "TNFAIP2", "TCIRG1", "CHST15")
GO_DNA_REPLICATION	0.00279961	0.0488737	0.320394	1.54516	155	192	c("C10orf2", "MCM6", "EXO1", "MCM3", "DBF4", "POLL", "UPF1", "NCOA6", "RMI1", "DNAJC2", "CLSPN", "RECQL5", "DNA2", "POLN", "MCM5", "MCM7", "RFC3", "CCNE1", "BRIP1", "RNASEH1", "NT5M", "RFC1", "NASP", "SLBP", "ZNF830", "FEN1", "CDC34", "LIG4", "SIN3A", "WRN", "TOP2B", "CDC25C", "C15orf42", "TNFAIP1", "MCM3AP", "PDGFB", "MCM4", "POLD1", "SSBP1", "ATRX", "LRWD1", "CHAF1A", "LIG1", "BAZ1A", "C17orf42…
GSE369_PRE_VS_POST_IL6_INJECTION_IFNG_WT_LIVER_UP	0.00280818	0.0489422	0.322172	1.54894	155	188	c("JUN", "NKX6-1", "FOS", "USP18", "EXO1", "FAM19A1", "RBM15", "SLC45A4", "OR52A1", "C3orf19", "MYL4", "OAS1", "NFE2L3", "THAP11", "CBLN2", "MYO1C", "LUZP1", "PCSK7", "TGM2", "IFIT1", "SYNPO", "INO80", "KY", "SPATS1", "CFHR2", "ENPP2", "AARS", "SLC22A6", "CHAT", "FAM84A", "AQP8", "C11orf20", "CCL5", "LIF", "ACOT12", "GBP7", "SLC22A3", "FAM179A", "RNF112", "FCGR2A", "MTMR14", "GSC", "CHRM3", "TMEM…
GO_PROTEIN_POLYUBIQUITINATION	0.00280904	0.0489422	0.300579	1.49276	158	242	c("UBE2J2", "CDC23", "UBC", "PSMD2", "RBCK1", "RNF24", "WWP2", "PSMA8", "TRAF6", "RNF166", "HECTD2", "RNF8", "FBXO31", "FBXL8", "RNF114", "RFFL", "UBR2", "ARIH1", "TNKS", "RUSC1", "RNF111", "PSMB6", "CDC34", "UBE2D1", "UBE2H", "RNF34", "AMFR", "TRIM32", "CUL1", "PSMD3", "PSMD5", "SIAH2", "CUL3", "TNKS2", "ITCH", "PPIL2", "ANAPC7", "KLHDC5", "HACE1", "RNF144A", "TOPORS", "FBXO22", "PSMF1", "RNF6",…
PID_RET_PATHWAY	0.0028123	0.048951	0.516244	1.8775	147	39	c("JUN", "GFRA1", "PTPN11", "SHC1", "IRS2", "RAP1A", "MAPK3", "CRK", "PDLIM7", "HRAS", "SRC", "DOK4", "RAC1")
GO_PROTEIN_LOCALIZATION_TO_NUCLEUS	0.00281521	0.0489539	0.341569	1.59526	154	152	c("JUN", "SIX1", "SIX2", "PPP3CA", "TXNIP", "PTTG1IP", "BANP", "KPNB1", "IPO13", "MORC3", "ADAR", "NUP62", "RBM22", "TGFB3", "NUP62CL", "IPO7", "TOR1A", "NUP205", "TPR", "MT3", "NUP93", "BMP4", "MCM3AP", "SUPT7L", "KPNA5", "ARNTL", "NUP85", "TOPORS", "MAPK3", "PAF1", "RAE1")
HALLMARK_ESTROGEN_RESPONSE_EARLY	0.00282987	0.0491607	0.318478	1.53823	157	194	c("P2RY2", "DHRS3", "FOS", "CYP26B1", "TFF1", "CA12", "PDLIM3", "GAB2", "FAM134B", "HSPB8", "GFRA1", "WWC1", "UNC119", "NRIP1", "SYT12", "DLC1", "ELF3", "EGR3", "MYB", "IL6ST", "TIPARP", "LAD1", "TGM2", "CLDN7", "ARL3", "MED24", "AFF1", "AMFR", "ELOVL5", "ISG20L2", "SLC1A1", "SIAH2", "ENDOD1", "SLC1A4", "ABLIM1", "SLC2A1", "TJP3", "CALB2", "SVIL", "CBFA2T3", "SLC24A3", "SLC39A6", "FAIM3", "FKBP5"…
MORF_G22P1	0.00284106	0.049307	0.334558	1.5795	156	164	c("NCL", "FUS", "SNRNP200", "HSPD1", "NONO", "ZNF207", "IDH3B", "CCT2", "CCT7", "H2AFV", "UBE2I", "ATP5A1", "EIF4H", "MCM7", "PUF60", "FBL", "PPM1G", "ACP1", "TOMM20", "USP22", "HNRNPC", "SNRPB", "PTBP1", "CDV3", "DHX15", "HNRNPD", "CSNK2B", "NDUFS4", "RNPS1", "TUFM", "HDGF", "WDR1", "SLC25A3", "TXNL4A", "ANP32B", "BTF3", "SMC1A", "UBE2L3", "NACA", "HSP90AB1", "AP3D1", "NDUFV2", "RAD23A", "HNRNPM…
EGR_Q6	0.00284625	0.0493373	0.293715	1.47389	161	265	c("EGR1", "ZFP36", "TMEM56", "YWHAG", "NAT8L", "RNF24", "FSTL5", "CACNA1B", "PHF12", "EGR2", "PPP3CA", "PIAS3", "UNC119", "PACS1", "SLC25A12", "BRD2", "TTC15", "ZNF703", "KPNB1", "ZNF575", "HYAL2", "TRAF4", "PPM1D", "MATR3", "IL21", "NTN3", "NACC1", "KCNJ10", "DDX6", "GABRG2", "PPRC1", "SIK2", "SEC63", "RAB26", "BMP4", "PPP1R16B", "DET1", "ISG20L2", "MARCH10", "OLIG1", "PDGFB", "CAMKV", "AKIRIN2"…
GO_MRNA_3_END_PROCESSING	0.00284836	0.0493373	0.454802	1.79707	150	58	c("POLDIP3", "PAPOLA", "CASC3", "TUT1", "EIF4A3", "SLBP", "GRSF1", "PABPC1", "ZC3H11A", "LEO1", "ZNF473", "DHX38", "CLP1", "UPF3B", "RNPS1", "CPSF6", "SLU7", "POLR2D", "PAF1", "U2AF2", "PABPN1", "FIP1L1", "SYMPK", "THOC3", "ZC3H3", "NCBP2", "PAPOLG")
GNF2_MCM4	0.00285406	0.0493619	0.464463	1.80208	150	53	c("MCM6", "MCM3", "SMC4", "MCM5", "MCM7", "RFC3", "NDC80", "NASP", "FEN1", "ZWINT", "ESPL1", "KIF11", "CENPM", "CDCA8", "MCM4", "POLD1")
GSE40274_FOXP3_VS_FOXP3_AND_XBP1_TRANSDUCED_ACTIVATED_CD4_TCELL_DN	0.00285532	0.0493619	0.344682	1.60359	156	148	c("EGR1", "AMIGO3", "OSM", "PTEN", "TTYH3", "FSTL5", "SMC4", "ATP1B1", "OBFC2A", "CCS", "DTX3", "WHSC2", "FBXO31", "MYB", "IL21R", "BTLA", "PITPNM2", "RCBTB2", "MAP3K5", "VPS13C", "CTSZ", "ZBTB7B", "PPRC1", "CXCR5", "LYPD6B", "ALCAM", "SMAD4", "PARP14", "CNOT6L", "ABLIM1", "UBL7", "TMC6", "DUSP4", "EHD4", "PDSS1", "PRDM4", "SEMA4B", "COQ2", "CD5", "CAMK1D")
GNF2_CCNA2	0.00286689	0.0494748	0.434474	1.76753	152	67	c("MCM6", "MCM3", "SMC4", "MCM7", "RFC3", "NDC80", "FEN1", "ZWINT", "ESPL1", "KIF11", "NCAPD2", "PRC1", "CDCA8", "MCM4", "CDCA3", "TMPO", "HMGB2", "EZH2", "CENPE", "CENPA", "RRM1", "HJURP", "KIF20A", "TYMS")
GOLDRATH_EFF_VS_MEMORY_CD8_TCELL_DN	0.00286954	0.0494748	0.317766	1.53811	159	198	c("JUN", "USP18", "CA12", "WDR43", "ELP3", "AKAP9", "ACP6", "HMP19", "IL6ST", "IL7R", "DDIT3", "SIPA1L2", "ABCA2", "LYSMD1", "SIX6", "MFNG", "LTB", "WDR13", "KIAA0247", "WDR75", "CCNL2", "H2AFJ", "C6orf136", "DBNDD2", "TRAF3IP2", "DGKA", "PLEKHA5", "SETD4", "MLYCD", "EPS15L1", "TMC6", "PDGFB", "RRP1B", "NCKAP1", "KIAA1737", "ZKSCAN3", "SBDS", "GTF2I", "SUPT6H", "WDR92", "SLC26A2", "SEMA4B", "RASS…
E2F1_Q3	0.0028702	0.0494748	0.30349	1.50195	161	235	c("NCL", "NOLC1", "ZNF367", "MCM6", "MCM3", "NIPBL", "DNAJC9", "USP1", "USP37", "SP3", "GAPDH", "PHF12", "PIAS1", "DMD", "GEN1", "CLSPN", "TRIM39", "YBX2", "RTF1", "FIZ1", "E2F7", "GCH1", "MCM7", "YTHDC1", "PPM1D", "ATAD2", "NASP", "NUP62", "CTDSPL2", "IPO7", "ZNF827", "PRPF38A", "ACBD6", "ABCF2", "LASP1", "SASS6", "MXD3", "HOXC10", "HNRNPD", "STT3B", "ANKHD1", "CNOT3", "DLST", "POLD1", "STAG2", …
GO_POSITIVE_REGULATION_OF_MYELOID_CELL_DIFFERENTIATION	0.00289563	0.0498541	0.414907	1.73512	154	78	c("JUN", "FOS", "INPP5D", "TRAF6", "GPR68", "ACIN1", "ZNF16")
GO_RESPONSE_TO_TRANSFORMING_GROWTH_FACTOR_BETA	0.00289781	0.0498541	0.347503	1.60885	158	143	c("JUN", "FOS", "UBC", "SMAD5", "SKI", "APOA1", "POSTN", "DUSP15", "HYAL2", "IL1R1", "ADAM9", "BMPR1A", "TGFB3", "HIPK2", "GCNT2", "LEFTY1", "RAPGEF3", "MTMR4", "SMAD4", "COL3A1", "TGFBR3", "SMAD3", "PDGFB", "ZYX", "CCL5", "ANKRD1", "PPM1A", "SKIL", "FBN1", "SRC", "UBB", "WNT2", "STAR", "CAV1", "KLF10", "BAMBI", "FURIN", "FOXH1", "UBE2M")
GSE22886_UNSTIM_VS_STIM_MEMORY_TCELL_DN	0.00290489	0.0499277	0.31732	1.53401	161	196	c("NOLC1", "MCM3", "DBF4", "EIF3B", "RDX", "TGS1", "VDR", "SMC4", "EGR2", "RAB1A", "LRRC59", "PTPN11", "MED6", "ICMT", "APEX2", "NOP2", "MYB", "DCTN6", "C12orf5", "TCERG1", "C1QBP", "NCAPD3", "ELOVL1", "SNIP1", "NDUFS6", "TPI1", "NME7", "NUP205", "ABCF2", "PTBP1", "IL12RB2", "DHX15", "NAT1", "CSNK2B", "NCAPD2", "GMPS", "LMNB2", "CYC1", "NCKAP1", "NHP2L1", "CHAF1A", "PSMD11", "HMGB2", "TRIP12", "S…
BROWNE_HCMV_INFECTION_14HR_UP	0.00294626	0.0505898	0.344189	1.60129	161	148	c("FOS", "DBF4", "JMJD6", "UPF1", "USP1", "CLINT1", "HIST1H2BJ", "ZNF263", "KLHL18", "CCNE1", "CCNF", "MORC3", "PPM1D", "TRIM23", "ZNF230", "EIF4A3", "HINFP", "FEN1", "ZNF143", "TSPYL2", "GCLM", "ZNF20", "TSC22D3", "FICD", "PPFIA1", "ZNF200", "ISG20L2", "SIAH2", "KLHDC10", "CCDC93", "HMOX1", "BRMS1", "HERPUD1", "TSFM", "ATP6V1C1", "BAZ1A", "C19orf26", "EYA4", "GPM6A", "HIST1H3D", "UPF2", "ALAS1",…
GSE19888_ADENOSINE_A3R_ACT_VS_TCELL_MEMBRANES_ACT_IN_MAST_CELL_DN	0.00295076	0.0506182	0.330552	1.56394	162	167	c("ITGB1BP3", "C10orf2", "IER2", "FOS", "FUS", "C1orf187", "TRIM68", "AHCTF1", "RIF1", "QTRTD1", "WHSC2", "SRGAP2", "VAC14", "RFFL", "PLAT", "NUDCD3", "IPO13", "CBLN2", "MCM7", "TAAR9", "ANKRD17", "GTF2A1", "DPH2", "CPB2", "MLL2", "SNTB1", "COIL", "GPATCH4", "TPR", "RNF220", "INTS6", "IL12RB2", "SMAD4", "CLEC2B", "HGS", "SF3B1", "UTP20", "RMND5A", "MRPS9", "CUL7", "TAF6", "PTK2B", "UBQLN1", "GABP…
GO_REGULATION_OF_UBIQUITIN_PROTEIN_LIGASE_ACTIVITY	0.00296445	0.050804	0.636701	1.9111	153	18	c("DUSP1", "PTEN", "GEN1", "RAB1A", "TPR")
DAZARD_RESPONSE_TO_UV_SCC_DN	0.00298343	0.05108	0.366736	1.64707	161	118	c("SLC25A44", "SCHIP1", "N4BP1", "MFAP1", "PATZ1", "MCL1", "BAG5", "CRKL", "RPP38", "RRS1", "CNOT4", "TIPARP", "POGZ", "TRAF4", "MORC3", "SGSM3", "TP63", "MARK3", "SHOC2", "FEN1", "CYR61", "COIL", "PMM2", "ISG20L2", "ZNF146", "SIAH2", "MPHOSPH10", "CHD8", "CDYL", "DUSP4", "FOXJ3", "CENPA", "MTF2", "JARID2", "EIF2C2", "FOXO3", "CHD1", "BLCAP", "THBD", "MT2A", "NAV3", "NGDN", "PUM1", "C6orf145", "T…
GSE18281_SUBCAPSULAR_VS_CENTRAL_CORTICAL_REGION_OF_THYMUS_UP	0.00299347	0.0512028	0.326342	1.55472	165	175	c("MIR21", "SIX1", "RBCK1", "RIF1", "COPB2", "CAMK2N1", "OAS1", "SRGAP2", "CCT7", "TOR1B", "LILRB2", "BTG3", "ARIH1", "IFIT1", "FSCN1", "ABL1", "ZBTB9", "DNAJA1", "GRSF1", "NUP62", "PRIC285", "RPS6KA6", "SP140L", "LEO1", "DBN1", "GNB2", "SMOC1", "TBC1D23", "ZZZ3", "KCTD19", "TPH1", "ZC3H10", "IFITM2", "C9orf91", "C22orf28", "HGS", "C1orf31", "DDX60L", "UTP20", "IMP4", "NOL11", "NSUN7", "MRPS14", …
GSE39110_DAY3_VS_DAY6_POST_IMMUNIZATION_CD8_TCELL_WITH_IL2_TREATMENT_UP	0.00299702	0.0512142	0.319361	1.54018	166	192	c("UBE2J2", "EXO1", "CDKN1A", "OPTN", "MYL4", "RAB19", "SMCHD1", "OAS1", "PFKM", "DNA2", "NDC80", "AGPAT3", "RAD54B", "BRIP1", "SH3BP2", "ADAR", "DDX28", "SKA1", "SLC25A6", "LAMC1", "CTSZ", "MXD3", "C15orf42", "KIF11", "XIAP", "NCAPD2", "C11orf31", "PRC1", "KLC3", "PTCD1", "HK2", "LDHA", "SUOX", "FKBP5", "ANKRD13B", "CASP3", "GBP7", "EHD4", "PRICKLE3", "NTF4", "STIL", "CAMK4", "TIMP2", "DUT", "AR…
BIOCARTA_AGR_PATHWAY	0.00300494	0.0512493	0.524099	1.87216	157	36	c("JUN", "DMD")
MORF_FEN1	0.00300503	0.0512493	0.441211	1.77305	159	63	c("MCM6", "MCM3", "DNAJC9", "MFAP1", "EIF3B", "CCT2", "PTPN11", "MCM7", "DDX1", "FEN1", "ZWINT", "ESPL1", "PPM1G", "NUP205", "UNG", "AHSA1", "CSNK2B", "LMNB2", "SSBP1", "CDK4")
REACTOME_MYD88_MAL_CASCADE_INITIATED_ON_PLASMA_MEMBRANE	0.00300772	0.0512493	0.413622	1.72974	160	78	c("JUN", "FOS", "TLR2", "TRAF6", "RPS6KA3", "PPP2CA", "RIPK2", "ECSIT", "IRAK4", "IRAK3", "NOD2", "MAP2K4", "TLR6")
GSE27786_CD4_TCELL_VS_NEUTROPHIL_UP	0.00302158	0.0514363	0.319022	1.53702	167	191	c("JMJD6", "WHAMM", "DUSP2", "HSPD1", "AMMECR1L", "BRWD1", "AKAP9", "JUND", "SPATA6", "RGS1", "RNF114", "MYO1E", "GNB1L", "RRS1", "IL21R", "IFI35", "APOOL", "NUDCD1", "C1orf130", "CYP11B1", "NME7", "PYCRL", "RBM7", "PPFIA1", "RINT1", "GNAS", "NKRF", "NRXN1", "SMYD4", "NEK7", "OLA1", "ABI3", "EPRS", "CREBBP", "CDK4", "ZC4H2", "NUP85", "UBE3A", "KIAA1310", "TFPI", "JAGN1", "TRIP12", "BOP1", "DCXR",…
GHO_ATF5_TARGETS_DN	0.00302808	0.0514977	0.657691	1.91097	156	16	c("DUSP1", "ACTN4", "ITGA2", "ITGA5", "RRAS")
GSE11924_TFH_VS_TH17_CD4_TCELL_UP	0.00303957	0.0516389	0.318992	1.53687	168	191	c("FAM160A1", "MRGPRG", "BRWD1", "TRIM39", "PDDC1", "ZFYVE28", "PTPN11", "FAM53C", "ANGPTL1", "ZFYVE1", "SUFU", "DDX24", "HERC1", "PCSK7", "TCHP", "SMG6", "MARK3", "MED24", "CAMK2B", "PARG", "UBE2H", "RNASEL", "KLC1", "MLL2", "GCLM", "ICOSLG", "AFF1", "FAM190B", "SNAPIN", "TPR", "AGR3", "SLFN5", "DNAJC13", "SSH3", "ANKHD1", "CCDC93", "PPIL2", "FBXO38", "CHD8", "REXO1", "NUDT18", "EPN1", "ARID4A",…
GSE26290_CTRL_VS_AKT_INHIBITOR_TREATED_ANTI_CD3_AND_IL2_STIM_CD8_TCELL_UP	0.00304219	0.0516389	0.320767	1.54218	168	188	c("EGR1", "ATF3", "IL1B", "CYP2C18", "PTGS2", "C2", "FAM134B", "SUV39H2", "FILIP1L", "SLC25A12", "MAFF", "EGR3", "CEP68", "IL21R", "IFNA7", "ZNF16", "NKX3-1", "ULK4", "TGM2", "SH3BP2", "GRIA3", "ETHE1", "KRT76", "LOC646808", "GUCY2C", "LAMC1", "SMAD4", "CLIC5", "KPNA5", "HFE", "SLC2A1", "FUT3", "HTR1E", "TMPRSS11E", "CXCL3", "MRPS14", "GPM6A", "PLA1A", "GLI2", "DNAH2", "ADAM12", "PPFIA3", "IL12A"…
GSE7568_IL4_TGFB_DEXAMETHASONE_VS_IL4_TGFB_TREATED_MACROPHAGE_UP	0.00305738	0.0518473	0.332269	1.57002	168	165	c("GFPT1", "CHST2", "GRWD1", "NOMO1", "RNMTL1", "MRPL49", "SLC3A2", "PCDHB6", "RBM28", "EIF2B3", "HPDL", "GRSF1", "PSMB6", "METAP2", "PPM1G", "ALKBH5", "PYCRL", "AHSA1", "UTP3", "DHX38", "WDR75", "PSMD3", "NSFL1C", "TMEM11", "TADA2A", "PDHX", "GUF1", "CD81", "MCPH1", "WIPI2", "BCAT1", "LIF", "PPWD1", "PES1", "POLR2C", "POLR2D", "TYW3", "CTNNAL1", "SYPL1", "MRPS25", "FUBP1", "EFTUD2", "IARS", "GCN…
GO_RETINOID_X_RECEPTOR_BINDING	0.00306607	0.051945	0.646026	1.90752	158	17	c("FUS", "NR1H4", "NCOA6", "VDR", "NRIP1", "RARB", "MED25", "NR4A2", "NCOA1", "HMGA1")
MORF_DEK	0.00307388	0.0520278	0.295484	1.47414	173	253	c("NCL", "FUS", "SNRNP200", "DAP3", "USP1", "SP3", "NONO", "STK24", "GNB1", "IDH3B", "CRKL", "CCT2", "CCT7", "H2AFV", "UBE2I", "SON", "EIF4H", "R3HDM1", "PPP2CA", "C1QBP", "PUF60", "FBL", "AFG3L2", "SYNCRIP", "YWHAZ", "PPM1G", "ACP1", "MSH6", "HNRNPC", "ZZZ3", "SNRPB", "CALM2", "SEC63", "CUL1", "DHX38", "HNRNPD", "CSNK2B", "METAP1", "RNPS1", "CYC1", "SSBP1", "TUFM", "LDHA", "OXA1L", "FOXJ3", "PRP…
STAMBOLSKY_TARGETS_OF_MUTATED_TP53_DN	0.00311272	0.0526352	0.472652	1.81249	163	50	c("RBCK1", "IFITM1", "OAS1", "TSC22D4", "TTC15", "IFI35", "ASAP3", "IFIT1", "DDX58", "UNG", "SOCS2")
GO_ORGANELLE_FISSION	0.00312173	0.0527374	0.258384	1.3718	184	462	c("NOLC1", "CDC23", "CYP26B1", "NIPBL", "PTEN", "USP37", "REEP4", "VCPIP1", "NSUN2", "ZNF207", "SMC4", "BIRC7", "GDAP1", "NEDD1", "RECQL5", "RAB1A", "KIF18A", "SYCE2", "RNF8", "UBE2I", "CTDP1", "KPNB1", "C19orf21", "CDCA5", "RRS1", "CHMP4B", "ACTR8", "UBR2", "CDK3", "POGZ", "NDC80", "SYCE1", "RAD54B", "CCNF", "AURKC", "MAD1L1", "ZC3HC1", "KIF2C", "TNKS", "ANKLE2", "TDRD9", "VRK1", "CLIP1", "NCAPD…
[truncated: 16,736 more rows]

## Sheet: 6h
pathway	pval	padj	ES	NES	nMoreExtreme	size	leadingEdge
[truncated: 17,789 more rows]
